# Supplementary material for: Rare disruptive variants in the DISC1 Interactome and Regulome: association with cognitive ability and schizophrenia
Source: Mol Psychiatry. 2017 Jun 20;23(5):1270–7. doi: 10.1038/mp.2017.115 (PMC5984079; doi:10.1038/mp.2017.115)
Supplement: Supplementary Tables 1, 8, 11, 14 and 16-18 [file mp2017115x2.xlsx]

## Sheet: S1.GeneList
Gene Symbol (RefSeq)	Name	Chromosome	Start (hg18)	End (hg18)	Start (hg19)	End (hg19)	Gene Set
AKAP9	A kinase (PRKA) anchor protein (yotiao) 9	chr7	91408127	91577925	91570191	91739989	Interactome
AP4B1	adaptor-related protein complex 4, beta 1 subunit	chr1	114239199	114249264	114437676	114447741	Interactome
AP4M1	adaptor-related protein complex 4, mu 1 subunit	chr7	99537065	99545877	99699129	99707941	Interactome
APP	amyloid beta (A4) precursor protein	chr21	26174731	26465003	27252860	27543132	Interactome
ATF4	activating transcription factor 4 (tax-responsive enhancer element B67); activating transcription factor 4C	chr22	38246514	38248637	39916568	39918691	Interactome
ATF5	activating transcription factor 5	chr19	55123785	55129004	50431973	50437192	Interactome
ATF7IP	activating transcription factor 7 interacting protein	chr12	14409877	14542964	14518610	14651697	Interactome
CCDC88A	coiled-coil domain containing 88A	chr2	55368481	55500467	55514977	55646963	Interactome
CDC5L	CDC5 cell division cycle 5-like (S. pombe)	chr6	44463279	44522758	44355301	44414780	Interactome
CDK5RAP3	CDK5 regulatory subunit associated protein 3	chr17	43403427	43414146	46048428	46059147	Interactome
CEP290	centrosomal protein 290kDa	chr12	86966921	87060124	88442790	88535993	Interactome
CIT	citron (rho-interacting, serine/threonine kinase 21)	chr12	118607980	118799475	120123597	120315092	Interactome
CLIC1	chloride intracellular channel 1	chr6	31806337	31813074	31698358	31705095	Interactome
CLU	clusterin	chr8	27510367	27528244	27454450	27472327	Interactome
CTNNB1	catenin (cadherin-associated protein), beta 1, 88kDa	chr3	41211404	41256943	41236400	41281939	Interactome
DCTN1	dynactin 1 (p150, glued homolog, Drosophila)	chr2	74441789	74472722	74588281	74619214	Interactome
DCTN2	dynactin 2 (p50)	chr12	56210360	56227245	57924093	57940978	Interactome
DISC1	disrupted in schizophrenia 1	chr1	229829184	230243641	231762561	232177018	Interactome
DIXDC1	DIX domain containing 1	chr11	111305794	111398517	111800584	111893307	Interactome
DPYSL3	dihydropyrimidinase-like 3	chr5	146750563	146869617	146770370	146889424	Interactome
DST	dystonin	chr6	56430743	56927364	56322784	56819405	Interactome
EIF3H	eukaryotic translation initiation factor 3, subunit H	chr8	117726235	117847675	117657054	117778494	Interactome
EXOC4	exocyst complex component 4	chr7	132588362	133401053	132937822	133750513	Interactome
FBXO41	F-box protein 41	chr2	73335307	73351551	73481799	73498043	Interactome
FEZ1	fasciculation and elongation protein zeta 1 (zygin I)	chr11	124820858	124874630	125315648	125369420	Interactome
GNB1	guanine nucleotide binding protein (G protein), beta polypeptide 1	chr1	1706588	1812355	1716728	1822495	Interactome
GRB2	growth factor receptor-bound protein 2	chr17	70825751	70913385	73314156	73401790	Interactome
GRIPAP1	GRIP1 associated protein 1	chrX	48715077	48743619	48830133	48858675	Interactome
GSK3B	glycogen synthase kinase 3 beta	chr3	121028235	121295203	119545545	119812513	Interactome
ITSN1	intersectin 1 (SH3 domain protein)	chr21	33936653	34183479	35014783	35261609	Interactome
KALRN	kalirin, RhoGEF kinase	chr3	125281577	125922726	123798887	124440036	Interactome
KCNQ1	potassium voltage-gated channel, KQT-like subfamily, member 1	chr11	2422797	2826916	2466221	2870340	Interactome
KIF3A	kinesin family member 3A	chr5	132056222	132101164	132028323	132073265	Interactome
KIFAP3	kinesin-associated protein 3	chr1	168157094	168310503	169890470	170043879	Interactome
MACF1	microtubule-actin crosslinking factor 1	chr1	39319704	39725376	39547117	39952789	Interactome
MAP1A	microtubule-associated protein 1A	chr15	41597097	41611110	43809805	43823818	Interactome
NDE1	nudE nuclear distribution gene E homolog 1 (A. nidulans)	chr16	15644625	15727707	15737124	15820206	Interactome
NDEL1	nudE nuclear distribution gene E homolog (A. nidulans)-like 1	chr17	8279903	8312206	8339178	8371481	Interactome
OLFM1	olfactomedin 1	chr9	137106909	137152851	137967088	138013030	Interactome
PAFAH1B1	platelet-activating factor acetylhydrolase, isoform Ib, subunit 1 (45kDa)	chr17	2443672	2535659	2496922	2588909	Interactome
PCNT	pericentrin	chr21	46568463	46690110	47744035	47865682	Interactome
PDE4B	phosphodiesterase 4B, cAMP-specific (phosphodiesterase E4 dunce homolog, Drosophila)	chr1	66030780	66612850	66258192	66840262	Interactome
PDE4D	phosphodiesterase 4D, cAMP-specific (phosphodiesterase E3 dunce homolog, Drosophila)	chr5	58300622	59819682	58264865	59783925	Interactome
RAD21	RAD21 homolog (S. pombe)	chr8	117927355	117956182	117858174	117887001	Interactome
RANBP9	RAN binding protein 9	chr6	13729708	13819775	13621729	13711796	Interactome
SH3BP5	SH3-domain binding protein 5 (BTK-associated)	chr3	15270694	15357905	15295690	15382901	Interactome
SMC3	structural maintenance of chromosomes 3	chr10	112317439	112354382	112327449	112364392	Interactome
SNX6	sorting nexin 6	chr14	34100368	34169117	35030617	35099366	Interactome
SYNE1	spectrin repeat containing, nuclear envelope 1	chr6	152484514	153000227	152442821	152958534	Interactome
TNIK	TRAF2 and NCK interacting kinase	chr3	172264363	172660546	170781669	171177852	Interactome
TRAF3IP1	TNF receptor-associated factor 3 interacting protein 1	chr2	238893820	238972536	239229081	239307797	Interactome
TRIO	triple functional domain (PTPRF interacting)	chr5	14196828	14562458	14143828	14509458	Interactome
TSNAX	translin-associated factor X	chr1	229731022	229768892	231664399	231702269	Interactome
TSNAX-DISC1	TSNAX-DISC1 readthrough (NMD candidate)	chr1	229731022	230243641	231664399	232177018	Interactome
TUBB	tubulin, beta; similar to tubulin, beta 5; tubulin, beta pseudogene 2; tubulin, beta pseudogene 1	chr6	30796135	30801174	30688156	30693195	Interactome
TUBG1	tubulin, gamma 1; similar to Tubulin, gamma 1	chr17	38014884	38020780	40761358	40767254	Interactome
WNT3A	wingless-type MMTV integration site family, member 3A	chr1	226261374	226315584	228194751	228248961	Interactome
YWHAE	similar to 14-3-3 protein epsilon (14-3-3E) (Mitochondrial import stimulation factor L subunit) (MSF L); tyrosine 3-monooxygenase/tryptophan 5-monooxygenase activation protein, epsilon polypeptide	chr17	1194586	1250306	1247836	1303556	Interactome
YWHAZ	tyrosine 3-monooxygenase/tryptophan 5-monooxygenase activation protein, zeta polypeptide	chr8	102000089	102034745	101930913	101965569	Interactome
ACTG2	actin, gamma 2, smooth muscle, enteric	chr2	73973601	74000288	74120093	74146780	Regulome
ADCY1	adenylate cyclase 1 (brain)	chr7	45580263	45729239	45613738	45762714	Regulome
ADCY3	adenylate cyclase 3	chr2	24895541	24995559	25042037	25142055	Regulome
AKT1	v-akt murine thymoma viral oncogene homolog 1	chr14	104306731	104333125	105235686	105262080	Regulome
ANKRD16	ankyrin repeat domain 16	chr10	5943697	5971866	5903691	5931860	Regulome
APPL2	adaptor protein, phosphotyrosine interaction, PH domain and leucine zipper containing 2	chr12	104091204	104154138	105567074	105630008	Regulome
ARC	activity-regulated cytoskeleton-associated protein	chr8	143689411	143692835	143692409	143695833	Regulome
ARHGEF11	Rho guanine nucleotide exchange factor (GEF) 11	chr1	155171255	155281786	156904631	157015162	Regulome
ATP6V0A1	ATPase, H+ transporting, lysosomal V0 subunit a1	chr17	37864387	37928123	40610861	40674597	Regulome
BANK1	B-cell scaffold protein with ankyrin repeats 1	chr4	102560140	103214992	102341117	102995969	Regulome
BBS4	Bardet-Biedl syndrome 4	chr15	70765588	70817869	72978535	73030816	Regulome
BCR	breakpoint cluster region	chr22	21852551	21990224	23522551	23660224	Regulome
BDNF	brain-derived neurotrophic factor	chr11	27633018	27700181	27676442	27743605	Regulome
BEX2	brain expressed X-linked 2	chrX	102450929	102452601	102564273	102565945	Regulome
BLZF1	basic leucine zipper nuclear factor 1	chr1	167603817	167632404	169337193	169365780	Regulome
BRD1	bromodomain containing 1	chr22	48552940	48607200	50166936	50221196	Regulome
C5orf48	chromosome 5 open reading frame 48	chr5	125995313	125999873	125967414	125971974	Regulome
CACNA1C	hypothetical protein LOC100131098; calcium channel, voltage-dependent, L type, alpha 1C subunit	chr12	2032676	2677376	2162415	2807115	Regulome
CALM3	calmodulin 3 (phosphorylase kinase, delta); calmodulin 2 (phosphorylase kinase, delta); calmodulin 1 (phosphorylase kinase, delta)	chr19	51796351	51805879	47104511	47114039	Regulome
CAMK1D	calcium/calmodulin-dependent protein kinase ID	chr10	12431588	12911739	12391582	12871733	Regulome
CAMK4	calcium/calmodulin-dependent protein kinase IV	chr5	110587547	110848647	110559648	110820748	Regulome
CCND2	cyclin D2	chr12	4253163	4284782	4382902	4414521	Regulome
CCNE1	cyclin E1	chr19	34994740	35007059	30302900	30315219	Regulome
CETP	cholesteryl ester transfer protein, plasma	chr16	55553263	55575257	56995762	57017756	Regulome
CHMP1A	chromatin modifying protein 1A	chr16	88238344	88251630	89710843	89724129	Regulome
CHRNA5	cholinergic receptor, nicotinic, alpha 5	chr15	76644960	76674665	78857905	78887610	Regulome
CLINT1	clathrin interactor 1	chr5	157145874	157218746	157213296	157286168	Regulome
COMMD1	copper metabolism (Murr1) domain containing 1	chr2	61986306	62216709	62132802	62363205	Regulome
CORO1B	coronin, actin binding protein, 1B	chr11	66962093	66967839	67205517	67211263	Regulome
CPLX2	complexin 2	chr5	175156215	175243629	175223609	175311023	Regulome
CTTN	cortactin	chr11	69922259	69960338	70244611	70282690	Regulome
CYB5R2	cytochrome b5 reductase 2	chr11	7642901	7651570	7686325	7694994	Regulome
DLG2	discs, large homolog 2 (Drosophila)	chr11	82843700	85015962	83166052	85338314	Regulome
DLGAP1	discs, large (Drosophila) homolog-associated protein 1	chr18	3488836	3870135	3498836	3880135	Regulome
DMRT2	doublesex and mab-3 related transcription factor 2	chr9	1039857	1047552	1049857	1057552	Regulome
DTNBP1	dystrobrevin binding protein 1	chr6	15631017	15771250	15523038	15663271	Regulome
DUSP6	dual specificity phosphatase 6	chr12	88265967	88270427	89741836	89746296	Regulome
DYNLL1	dynein, light chain, LC8-type 1	chr12	119392042	119420681	120907659	120936298	Regulome
EEF1E1	eukaryotic translation elongation factor 1 epsilon 1	chr6	8018594	8047827	8073595	8102828	Regulome
EEF2K	eukaryotic elongation factor-2 kinase	chr16	22125092	22207567	22217591	22300066	Regulome
EGR2	early growth response 2	chr10	64241762	64248933	64571756	64578927	Regulome
EGR3	early growth response 3	chr8	22601118	22606760	22545173	22550815	Regulome
EGR4	early growth response 4	chr2	73371564	73374181	73518056	73520673	Regulome
ERBB2	v-erb-b2 erythroblastic leukemia viral oncogene homolog 2, neuro/glioblastoma derived oncogene homolog (avian)	chr17	35097918	35138441	37844392	37884915	Regulome
ERBB3	v-erb-b2 erythroblastic leukemia viral oncogene homolog 3 (avian)	chr12	54760158	54783395	56473891	56497128	Regulome
ERBB4	v-erb-a erythroblastic leukemia viral oncogene homolog 4 (avian)	chr2	211948686	213111597	212240441	213403352	Regulome
FHIT	fragile histidine triad gene	chr3	59710075	61212173	59735035	61237133	Regulome
GABBR1	gamma-aminobutyric acid (GABA) B receptor, 1	chr6	29631386	29708941	29523407	29600962	Regulome
GABRA5	gamma-aminobutyric acid (GABA) A receptor, alpha 5	chr15	24662959	24777102	27111866	27194357	Regulome
GJA5	gap junction protein, alpha 5, 40kDa	chr1	145694955	145712108	147228331	147245484	Regulome
GNB1L	guanine nucleotide binding protein (G protein), beta polypeptide 1-like	chr22	18155933	18222462	19775933	19842462	Regulome
GRIA1	glutamate receptor, ionotropic, AMPA 1	chr5	152849367	153173622	152869174	153193429	Regulome
GRIA2	glutamate receptor, ionotropic, AMPA 2	chr4	158361185	158506676	158141735	158287226	Regulome
GRIA3	glutamate receptor, ionotrophic, AMPA 3	chrX	122145776	122452447	122318095	122624766	Regulome
GRIN1	glutamate receptor, ionotropic, N-methyl D-aspartate 1	chr9	139153429	139183029	140033608	140063208	Regulome
GRIN2A	glutamate receptor, ionotropic, N-methyl D-aspartate 2A	chr16	9754768	10184112	9847267	10276611	Regulome
GRIN2B	glutamate receptor, ionotropic, N-methyl D-aspartate 2B	chr12	13605411	14024320	13714144	14133053	Regulome
GRM3	glutamate receptor, metabotropic 3	chr7	86111165	86332128	86273229	86494192	Regulome
HERPUD1	homocysteine-inducible, endoplasmic reticulum stress-inducible, ubiquitin-like domain member 1	chr16	55523248	55535294	56965747	56977793	Regulome
HIPK2	homeodomain interacting protein kinase 2; similar to homeodomain interacting protein kinase 2	chr7	138896855	139124065	139246316	139477693	Regulome
HIST1H2BN	histone cluster 1, H2bn	chr6	27914301	27927953	27806322	27819974	Regulome
HLA-DQA1	similar to hCG2042724; similar to HLA class II histocompatibility antigen, DQ(1) alpha chain precursor (DC-4 alpha chain); major histocompatibility complex, class II, DQ alpha 1	chr6	32713160	32722817	32605182	32614839	Regulome
HNRNPK	heterogeneous nuclear ribonucleoprotein K; similar to heterogeneous nuclear ribonucleoprotein K	chr9	85772817	85785389	86582997	86595569	Regulome
HOOK3	hook homolog 3 (Drosophila)	chr8	42871189	43004838	42752032	42885681	Regulome
HSPA2	heat shock 70kDa protein 2	chr14	64072375	64079707	65002622	65009954	Regulome
ID1	inhibitor of DNA binding 1, dominant negative helix-loop-helix protein	chr20	29656752	29657974	30193091	30194313	Regulome
IL9R	interleukin 9 receptor	chrX	154880439	154893676	155227245	155240482	Regulome
ITPR1	inositol 1,4,5-triphosphate receptor, type 1	chr3	4510032	4864522	4535032	4889522	Regulome
JUNB	jun B proto-oncogene	chr19	12763285	12766248	12902285	12905248	Regulome
KIF5C	kinesin family member 5C	chr2	149349288	149591519	149632792	149883273	Regulome
LIMA1	LIM domain and actin binding 1	chr12	48855829	48963620	50569562	50677353	Regulome
LITAF	lipopolysaccharide-induced TNF factor	chr16	11549083	11588823	11641582	11681322	Regulome
LPIN1	lipin 1	chr2	11781948	11884984	11864497	11967533	Regulome
MARCH3	membrane-associated ring finger (C3HC4) 3	chr5	126231306	126394339	126203407	126366440	Regulome
MCPH1	microcephalin 1	chr8	6251528	6493434	6264120	6506026	Regulome
MDFIC	MyoD family inhibitor domain containing	chr7	114349444	114446501	114562208	114659265	Regulome
MEG3	maternally expressed 3 (non-protein coding)	chr14	100362198	100397121	101292445	101327368	Regulome
MGLL	monoglyceride lipase	chr3	128890598	129024741	127407908	127542051	Regulome
MMP7	matrix metallopeptidase 7 (matrilysin, uterine)	chr11	101896449	101906688	102391239	102401478	Regulome
MTPAP	mitochondrial poly(A) polymerase	chr10	30638735	30703383	30598729	30663377	Regulome
MYRIP	myosin VIIA and Rab interacting protein	chr3	39826306	40276815	39851302	40301811	Regulome
NAPB	N-ethylmaleimide-sensitive factor attachment protein, beta	chr20	23303157	23350156	23355157	23402156	Regulome
NCOR2	nuclear receptor co-repressor 2	chr12	123374913	123617963	124808960	125052010	Regulome
NDN	necdin homolog (mouse)	chr15	21481646	21483543	23930553	23932450	Regulome
NEK1	NIMA (never in mitosis gene a)-related kinase 1	chr4	170551003	170770308	170314428	170533733	Regulome
NFKB2	nuclear factor of kappa light polypeptide gene enhancer in B-cells 2 (p49/p100)	chr10	104144218	104152271	104154228	104162281	Regulome
NFKBIA	nuclear factor of kappa light polypeptide gene enhancer in B-cells inhibitor, alpha	chr14	34940466	34943711	35870715	35873960	Regulome
NOS1	nitric oxide synthase 1 (neuronal)	chr12	116135361	116283965	117650978	117799582	Regulome
NOS1AP	nitric oxide synthase 1 (neuronal) adaptor protein	chr1	160306204	160606437	162039580	162339813	Regulome
NOTCH4	Notch homolog 4 (Drosophila)	chr6	32270597	32299822	32162619	32191844	Regulome
NRG1	neuregulin 1	chr8	31616809	32741615	31497267	32622073	Regulome
NRXN1	neurexin 1	chr2	49999148	51113178	50145644	51259674	Regulome
NRXN3	neurexin 3	chr14	77706680	79400513	78636927	80330760	Regulome
NSUN6	NOL1/NOP2/Sun domain family, member 6	chr10	18874270	18980556	18834264	18940550	Regulome
NUDT1	nudix (nucleoside diphosphate linked moiety X)-type motif 1	chr7	2248382	2257306	2281856	2290780	Regulome
NUMB	numb homolog (Drosophila)	chr14	72811670	72995039	73741917	73925286	Regulome
OGFR	opioid growth factor receptor	chr20	60906621	60915797	61436176	61445352	Regulome
OLIG2	oligodendrocyte lineage transcription factor 2	chr21	33320108	33323370	34398238	34401500	Regulome
OPTN	optineurin	chr10	13181455	13220282	13141449	13180276	Regulome
PAK3	p21 protein (Cdc42/Rac)-activated kinase 3	chrX	110074168	110350829	110187512	110464173	Regulome
PCBP1	poly(rC) binding protein 1	chr2	70168204	70169836	70314700	70316332	Regulome
PCM1	pericentriolar material 1	chr8	17824645	17931737	17780365	17887457	Regulome
PDE4A	phosphodiesterase 4A, cAMP-specific (phosphodiesterase E2 dunce homolog, Drosophila)	chr19	10388449	10441306	10527449	10580306	Regulome
PITPNM1	phosphatidylinositol transfer protein, membrane-associated 1	chr11	67015814	67029419	67259238	67272843	Regulome
POU6F1	POU class 6 homeobox 1	chr12	49869231	49897744	51582964	51611477	Regulome
PPARGC1A	peroxisome proliferator-activated receptor gamma, coactivator 1 alpha	chr4	23402741	23500798	23793643	23891700	Regulome
PPP4R2	protein phosphatase 4, regulatory subunit 2	chr3	73128808	73197701	73046118	73115011	Regulome
PRKCB	protein kinase C, beta	chr16	23754801	24139431	23847300	24231930	Regulome
PRR18	proline rich 18	chr6	166639157	166641861	166719167	166721871	Regulome
PRRC2A	HLA-B associated transcript 2	chr6	31696428	31713533	31588449	31605554	Regulome
RAB3A	RAB3A, member RAS oncogene family	chr19	18168610	18175874	18307610	18314874	Regulome
RGS4	regulator of G-protein signaling 4	chr1	161305020	161313216	163038396	163046592	Regulome
RHOA	ras homolog gene family, member A	chr3	49371582	49424530	49396578	49449526	Regulome
RPS6KA2	ribosomal protein S6 kinase, 90kDa, polypeptide 2; hypothetical LOC100127984	chr6	166742843	167195761	166822853	167275771	Regulome
SCHIP1	schwannomin interacting protein 1	chr3	160269810	161097833	158787116	159615139	Regulome
SERPINI1	serpin peptidase inhibitor, clade I (neuroserpin), member 1	chr3	168936125	169026051	167453431	167543357	Regulome
SKAP1	src kinase associated phosphoprotein 1	chr17	43565800	43862593	46210801	46507594	Regulome
SLC17A7	solute carrier family 17 (sodium-dependent inorganic phosphate cotransporter), member 7	chr19	54624469	54636596	49932657	49944784	Regulome
SLC1A2	solute carrier family 1 (glial high affinity glutamate transporter), member 2	chr11	35229327	35398100	35272751	35441524	Regulome
SLC41A2	solute carrier family 41, member 2	chr12	103721405	103846602	105197275	105322472	Regulome
SMC1A	structural maintenance of chromosomes 1A	chrX	53417794	53466343	53401069	53449618	Regulome
SNAP91	synaptosomal-associated protein, 91kDa homolog (mouse)	chr6	84319331	84475831	84262612	84419112	Regulome
SNPH	syntaphilin; RAD21-like 1 (S. pombe)	chr20	1194959	1237971	1246959	1289971	Regulome
SORCS3	sortilin-related VPS10 domain containing receptor 3	chr10	106390848	107014983	106400858	107024993	Regulome
SORT1	sortilin 1	chr1	109653714	109742086	109852191	109940563	Regulome
SOX10	SRY (sex determining region Y)-box 10	chr22	36698264	36714283	38368318	38384337	Regulome
SRSF6	splicing factor, arginine/serine-rich 6; similar to arginine/serine-rich splicing factor 6	chr20	41519931	41525658	42086517	42092244	Regulome
STAT5A	signal transducer and activator of transcription 5A	chr17	37693090	37717484	40439564	40463958	Regulome
SV2B	synaptic vesicle glycoprotein 2B; hypothetical protein LOC100128403	chr15	89444548	89639654	91643544	91838650	Regulome
SYN1	synapsin I	chrX	47316243	47364200	47431299	47479256	Regulome
SYN2	synapsin II	chr3	12020861	12208532	12045861	12233532	Regulome
SYP	synaptophysin	chrX	48931208	48943605	49044264	49056661	Regulome
TACR1	tachykinin receptor 1	chr2	75127098	75280153	75273590	75426645	Regulome
TGFBI	transforming growth factor, beta-induced, 68kDa	chr5	135392482	135427406	135364583	135399507	Regulome
THOP1	thimet oligopeptidase 1	chr19	2736505	2764599	2785505	2813599	Regulome
TIMM8A	translocase of inner mitochondrial membrane 8 homolog A (yeast)	chrX	100487305	100490343	100600649	100603687	Regulome
TMEM163	transmembrane protein 163	chr2	134930029	135241804	135213559	135525334	Regulome
TNFAIP8L2	tumor necrosis factor, alpha-induced protein 8-like 2	chr1	149395728	149398849	151129104	151132225	Regulome
TNFRSF11B	tumor necrosis factor receptor superfamily, member 11b	chr8	120004976	120033564	119935795	119964383	Regulome
TP53RK	TP53 regulating kinase	chr20	44746410	44751683	45313003	45318276	Regulome
TRIOBP	TRIO and F-actin binding protein	chr22	36412289	36502509	38082343	38172563	Regulome
TSNAXIP1	translin-associated factor X interacting protein 1	chr16	66398316	66419472	67840815	67861971	Regulome
TUBB3	tubulin, beta 3; melanocortin 1 receptor (alpha melanocyte stimulating hormone receptor)	chr16	88511787	88530006	89984286	90002505	Regulome
UBL3	ubiquitin-like 3	chr13	29236546	29322820	30338546	30424820	Regulome
UQCRC1	ubiquinol-cytochrome c reductase core protein I	chr3	48611435	48622102	48636431	48647098	Regulome
USP7	ubiquitin specific peptidase 7 (herpes virus-associated)	chr16	8893451	8964842	8985950	9057341	Regulome
VASH2	vasohibin 2	chr1	211190510	211231548	213123887	213164925	Regulome
VPS45	vacuolar protein sorting 45 homolog (S. cerevisiae)	chr1	148305965	148384129	150039341	150117505	Regulome
VRK2	vaccinia related kinase 2	chr2	57988290	58240559	58134786	58387055	Regulome
WDFY1	WD repeat and FYVE domain containing 1	chr2	224448308	224518296	224740064	224810052	Regulome
XPOT	exportin, tRNA (nuclear export receptor for tRNAs); similar to Exportin-T (tRNA exportin) (Exportin(tRNA))	chr12	63084499	63128730	64798232	64842463	Regulome
ZHX2	zinc fingers and homeoboxes 2	chr8	123863081	124055936	123793900	123986755	Regulome
ZIC1	Zic family member 1 (odd-paired homolog, Drosophila)	chr3	148609870	148617196	147127180	147134506	Regulome
ZNF140	zinc finger protein 140	chr12	132167109	132194331	133657036	133684258	Regulome

## Sheet: S8.CaseControlGeneInteractome
Gene	Traita	Mutation Classb	MAFbin	N.SNP.Test	Unadjusted P	FWERwithin P	FWERacross P	OR	SE
DCTN2	rMDD	NSbroad	Singleton	4	0.0047622	0.585241	0.892211	1.80357	0.184899
FBXO41	BD	NSbroad	Singleton	7	0.0106115	0.747125	0.994001	1.48877	0.146645
ITSN1	rMDD	NSstrict	Singleton	5	0.0125567	0.714729	0.9967	1.55211	0.165459
CEP290	Combined	NSstrict	Rare	8	0.015024	0.889411	0.9993	0.723514	0.1364
RANBP9	SCZ	NSbroad	Rare	8	0.0178021	0.845515	0.9997	1.36048	0.125933
TNIK	BD	NSstrict	Singleton	5	0.0198378	0.873913	0.9998	1.5205	0.173384
MACF1	rMDD	NSbroad	Singleton	31	0.0207304	0.844916	0.9998	1.16732	0.0651686
PCNT	BD	NSbroad	Rare	49	0.0227304	0.89711	0.9999	0.920256	0.0355946
KALRN	BD	NSbroad	Singleton	18	0.0242032	0.915408	1	1.23317	0.0919466
ITSN1	rMDD	NSbroad	Singleton	9	0.0249562	0.940806	1	1.32897	0.123565
AKAP9	Combined	NSstrict	Rare	7	0.0256922	0.967503	1	0.827075	0.0862146
DCTN2	rMDD	NSbroad	Rare	5	0.0278237	0.957404	1	1.40419	0.151115
DCTN1	rMDD	NSbroad	Singleton	6	0.0281536	0.960304	1	1.40419	0.151115
MACF1	Combined	NSbroad	Singleton	47	0.0291575	0.9961	1	1.16651	0.0710568
KCNQ1	BD	NSstrict	Rare	2	0.0293842	0.927207	1	1.65114	0.223571
MACF1	SCZ	NSbroad	Singleton	32	0.0319253	0.949305	1	1.16572	0.0711328
TNIK	Combined	NSstrict	Singleton	8	0.0351161	0.9978	1	1.4252	0.173574
KIF3A	Combined	NSbroad	Rare	6	0.0373458	0.9986	1	0.670786	0.200287
KIF3A	Combined	NSbroad	Singleton	6	0.0373458	0.9986	1	0.670786	0.200287
ATF7IP	SCZ	NSstrict	Rare	2	0.0386526	0.962604	1	1.60475	0.229174
MAP1A	SCZ	NSbroad	Singleton	14	0.0386693	0.962604	1	1.22984	0.0996647
DST	SCZ	NSstrict	Singleton	3	0.0391059	0.975302	1	1.60475	0.229174
DCTN1	Combined	NSbroad	Singleton	10	0.0459856	0.9996	1	1.35589	0.155357
AP4B1	SCZ	NSbroad	Rare	13	0.0467141	0.993701	1	0.870549	0.0700798
APP	Combined	NSbroad	Rare	10	0.0480218	0.9999	1	0.774143	0.131489
CEP290	Combined	Disruptive	Rare	5	0.0487718	0.9999	1	0.741025	0.155357
MACF1	rMDD	NSstrict	Singleton	6	0.0553384	0.991001	1	1.28946	0.130775
DCTN2	Combined	NSbroad	Singleton	5	0.056759	1	1	1.49743	0.219327
TRIO	rMDD	NSstrict	Rare	10	0.0597831	0.9967	1	1.22762	0.111873
CEP290	Combined	NSstrict	Singleton	5	0.0602845	1	1	0.670972	0.219327
SNX6	Combined	NSstrict	Rare	4	0.0604246	1	1	0.670972	0.219327
NDE1	rMDD	NSbroad	Singleton	4	0.0621798	0.9981	1	1.40355	0.184899
KALRN	rMDD	NSstrict	Rare	8	0.0647204	0.9992	1	0.861176	0.0812153
TNIK	rMDD	NSstrict	Singleton	4	0.0654681	0.9992	1	1.40327	0.184899
ATF4	Combined	NSstrict	Rare	4	0.0734018	1	1	0.681281	0.219341
ATF7IP	rMDD	NSbroad	Rare	8	0.0747257	0.9993	1	0.900449	0.0616537
MACF1	rMDD	NSstrict	Rare	8	0.0752489	0.9993	1	1.15145	0.0812153
EXOC4	rMDD	NSbroad	Rare	9	0.0758876	0.9993	1	1.1252	0.0682486
CEP290	SCZ	NSstrict	Rare	8	0.0768784	0.9992	1	0.821029	0.115068
AKAP9	SCZ	NSstrict	Rare	6	0.0828667	0.9994	1	0.880854	0.0758994
APP	SCZ	NSbroad	Rare	9	0.0831299	0.9994	1	0.821658	0.115072
TRIO	BD	NSbroad	Rare	28	0.0869695	0.9999	1	1.11123	0.0622155
AP4M1	SCZ	NSbroad	Singleton	7	0.0884454	0.9995	1	1.27341	0.150319
KALRN	Combined	NSbroad	Singleton	25	0.0904273	1	1	1.17979	0.0987715
RANBP9	SCZ	NSbroad	Singleton	7	0.0915986	0.9996	1	1.26501	0.150309
APP	BD	NSbroad	Rare	9	0.092234	0.9999	1	0.832329	0.112295
AKAP9	rMDD	NSbroad	Rare	35	0.0942998	0.9999	1	0.93238	0.0416904
EIF3H	SCZ	NSbroad	Rare	3	0.0983609	1	1	1.35815	0.198563
ATF7IP	SCZ	NSbroad	Singleton	7	0.101123	1	1	1.26501	0.150309
MACF1	SCZ	NSbroad	Rare	58	0.101973	1	1	1.05421	0.0341924
AP4M1	SCZ	NSbroad	Rare	10	0.103043	1	1	1.18371	0.106631
CEP290	rMDD	NSstrict	Rare	8	0.105664	1	1	0.848405	0.107166
ITSN1	rMDD	NSstrict	Rare	6	0.112492	1	1	1.18806	0.123565
TRIO	rMDD	NSstrict	Singleton	9	0.112547	1	1	1.19066	0.123558
APP	Combined	NSbroad	Singleton	8	0.115033	1	1	0.760206	0.173574
CEP290	SCZ	Disruptive	Rare	5	0.115818	1	1	0.821482	0.132683
GRIPAP1	rMDD	NSbroad	Rare	7	0.117971	1	1	0.926283	0.0556722
NDEL1	rMDD	NSbroad	Rare	3	0.120104	1	1	1.26953	0.165459
MACF1	Combined	NSbroad	Rare	73	0.120164	1	1	1.05684	0.0356088
GRIPAP1	Combined	NSbroad	Rare	9	0.121009	1	1	0.907462	0.0638576
KCNQ1	Combined	NSstrict	Rare	3	0.123282	1	1	1.46251	0.245129
ATF4	Combined	NSbroad	Singleton	8	0.133769	1	1	0.770131	0.173595
AP4M1	rMDD	NSbroad	Rare	7	0.139405	1	1	0.854616	0.123583
MAP1A	BD	NSbroad	Singleton	8	0.142464	1	1	0.832283	0.137267
ATF4	BD	NSbroad	Rare	13	0.14503	1	1	0.909722	0.0664941
CIT	rMDD	NSbroad	Rare	22	0.147261	1	1	1.08378	0.0556648
KCNQ1	rMDD	NSstrict	Rare	2	0.147477	1	1	1.43637	0.261269
KCNQ1	rMDD	NSstrict	Singleton	2	0.147477	1	1	1.43637	0.261269
AKAP9	SCZ	NSbroad	Singleton	26	0.148104	1	1	1.11296	0.0757609
SH3BP5	Combined	NSbroad	Singleton	4	0.148687	1	1	1.43517	0.245098
PDE4D	BD	NSbroad	Rare	6	0.149243	1	1	0.8316	0.146678
TRIO	SCZ	NSstrict	Rare	7	0.150623	1	1	0.822359	0.150315
CEP290	rMDD	NSbroad	Rare	35	0.152171	1	1	0.951035	0.0373597
AKAP9	rMDD	NSstrict	Rare	6	0.152817	1	1	0.910655	0.0707091
EXOC4	SCZ	NSstrict	Rare	5	0.153596	1	1	0.821783	0.150309
CEP290	rMDD	Disruptive	Rare	5	0.156468	1	1	0.848811	0.123565
APP	SCZ	NSbroad	Singleton	7	0.156499	1	1	0.821783	0.150309
CDK5RAP3	BD	NSbroad	Singleton	7	0.157107	1	1	0.831847	0.146676
DST	SCZ	NSstrict	Rare	8	0.158812	1	1	1.15058	0.103065
AP4B1	SCZ	NSbroad	Singleton	7	0.159253	1	1	0.821783	0.150309
TUBG1	rMDD	NSbroad	Rare	2	0.16024	1	1	1.40576	0.261235
DST	Combined	NSstrict	Singleton	4	0.160479	1	1	1.4238	0.24513
TRIO	SCZ	NSbroad	Rare	24	0.161312	1	1	0.907166	0.073399
CLU	rMDD	NSbroad	Rare	2	0.16162	1	1	1.40224	0.261235
CLU	rMDD	NSbroad	Singleton	2	0.16162	1	1	1.40224	0.261235
DCTN1	BD	NSbroad	Singleton	5	0.162308	1	1	1.24371	0.173384
CDC5L	rMDD	NSbroad	Rare	2	0.162422	1	1	1.40235	0.261235
CDC5L	rMDD	NSbroad	Singleton	2	0.162422	1	1	1.40235	0.261235
SH3BP5	rMDD	NSbroad	Singleton	2	0.163145	1	1	1.40349	0.261235
SH3BP5	rMDD	NSstrict	Rare	2	0.163145	1	1	1.40349	0.261235
SH3BP5	rMDD	NSstrict	Singleton	2	0.163145	1	1	1.40349	0.261235
CDK5RAP3	SCZ	NSbroad	Rare	11	0.163887	1	1	1.11302	0.0894679
DCTN1	rMDD	NSstrict	Rare	2	0.165789	1	1	1.40235	0.261235
DCTN1	rMDD	NSstrict	Singleton	2	0.165789	1	1	1.40235	0.261235
PAFAH1B1	rMDD	NSbroad	Singleton	2	0.166446	1	1	1.40235	0.261235
TRAF3IP1	SCZ	NSbroad	Singleton	5	0.168586	1	1	1.23071	0.177691
SYNE1	rMDD	Disruptive	Rare	2	0.169032	1	1	1.40235	0.261235
SYNE1	rMDD	Disruptive	Singleton	2	0.169032	1	1	1.40235	0.261235
KIF3A	SCZ	NSbroad	Rare	6	0.169133	1	1	0.821933	0.162277
KIF3A	SCZ	NSbroad	Singleton	6	0.169133	1	1	0.821933	0.162277
APP	BD	NSbroad	Singleton	7	0.169971	1	1	0.831823	0.146674
KALRN	BD	NSbroad	Rare	33	0.170486	1	1	1.06094	0.0440378
ATF4	BD	NSbroad	Singleton	7	0.174289	1	1	0.841787	0.146689
CTNNB1	Combined	NSbroad	Rare	6	0.175606	1	1	0.830975	0.131484
PDE4B	Combined	NSbroad	Singleton	3	0.176654	1	1	0.671343	0.282954
SNX6	Combined	NSstrict	Singleton	3	0.177586	1	1	0.671343	0.282954
AP4M1	SCZ	NSstrict	Rare	3	0.177737	1	1	1.23276	0.177695
EXOC4	Combined	NSstrict	Singleton	3	0.177866	1	1	0.671343	0.282954
TRIO	SCZ	NSstrict	Singleton	6	0.178952	1	1	0.822606	0.162283
SNX6	BD	NSbroad	Rare	5	0.179366	1	1	0.831823	0.146674
WNT3A	Combined	NSbroad	Rare	2	0.181237	1	1	0.672509	0.282957
RANBP9	SCZ	NSstrict	Rare	6	0.181249	1	1	1.19881	0.140666
AKAP9	Combined	NSbroad	Rare	48	0.182475	1	1	0.939001	0.0466439
DCTN1	SCZ	NSbroad	Singleton	5	0.186316	1	1	1.22868	0.177682
FBXO41	SCZ	NSbroad	Rare	9	0.187433	1	1	0.900392	0.0853778
GRIPAP1	SCZ	NSbroad	Rare	8	0.18754	1	1	0.925494	0.0578622
RANBP9	BD	NSbroad	Rare	5	0.187744	1	1	0.832111	0.173384
RANBP9	BD	NSstrict	Rare	5	0.187744	1	1	0.832111	0.173384
EXOC4	rMDD	NSstrict	Rare	5	0.187812	1	1	1.14893	0.117281
NDE1	rMDD	NSbroad	Rare	7	0.188262	1	1	1.10575	0.077826
FBXO41	Combined	NSbroad	Singleton	8	0.188509	1	1	1.26621	0.173557
CIT	rMDD	NSstrict	Rare	5	0.189614	1	1	1.18764	0.151116
ITSN1	Combined	NSstrict	Singleton	6	0.19217	1	1	1.31015	0.200287
ATF4	rMDD	NSbroad	Singleton	7	0.19361	1	1	0.855596	0.139985
TRIO	SCZ	NSbroad	Singleton	15	0.194873	1	1	0.878296	0.103069
ITSN1	BD	NSbroad	Singleton	5	0.195119	1	1	0.832111	0.173384
RANBP9	Combined	NSbroad	Rare	9	0.196001	1	1	1.20591	0.14192
CEP290	SCZ	NSstrict	Singleton	5	0.196607	1	1	0.822082	0.177682
KIFAP3	SCZ	NSbroad	Rare	2	0.200743	1	1	0.822082	0.177682
SH3BP5	BD	NSbroad	Singleton	2	0.202084	1	1	1.38625	0.273633
ATF4	Combined	NSstrict	Singleton	3	0.202563	1	1	0.681242	0.282965
SNX6	SCZ	NSstrict	Rare	4	0.202913	1	1	0.822082	0.177682
TRIO	BD	NSstrict	Singleton	6	0.203162	1	1	0.835697	0.158362
DISC1	SCZ	NSbroad	Rare	10	0.203174	1	1	0.895476	0.083546
TRAF3IP1	BD	NSstrict	Rare	2	0.204987	1	1	1.37498	0.273758
TRAF3IP1	BD	NSstrict	Singleton	2	0.204987	1	1	1.37498	0.273758
KIF3A	BD	NSbroad	Rare	6	0.205634	1	1	0.831967	0.158352
KIF3A	BD	NSbroad	Singleton	6	0.205634	1	1	0.831967	0.158352
ATF5	BD	NSstrict	Rare	2	0.205869	1	1	1.37392	0.273757
ATF5	BD	NSstrict	Singleton	2	0.205869	1	1	1.37392	0.273757
DST	BD	NSstrict	Singleton	2	0.206296	1	1	1.37392	0.273757
DCTN1	BD	NSstrict	Rare	2	0.207099	1	1	1.37392	0.273757
DCTN1	BD	NSstrict	Singleton	2	0.207099	1	1	1.37392	0.273757
DCTN2	BD	NSbroad	Singleton	2	0.207282	1	1	1.37392	0.273757
PDE4B	SCZ	NSbroad	Rare	4	0.207579	1	1	1.22868	0.177682
EIF3H	BD	NSbroad	Singleton	2	0.208481	1	1	1.37392	0.273757
KIF3A	rMDD	NSbroad	Rare	6	0.212013	1	1	0.849215	0.151115
KIF3A	rMDD	NSbroad	Singleton	6	0.212013	1	1	0.849215	0.151115
ATF4	SCZ	NSstrict	Rare	4	0.212167	1	1	0.826796	0.177688
CEP290	SCZ	NSbroad	Singleton	22	0.214837	1	1	0.89919	0.0853833
KALRN	rMDD	NSbroad	Rare	30	0.215848	1	1	0.943636	0.0452021
SNX6	BD	NSstrict	Rare	4	0.21633	1	1	0.832111	0.173384
ATF5	rMDD	NSbroad	Singleton	5	0.216452	1	1	0.849576	0.165429
DST	BD	NSbroad	Rare	55	0.216633	1	1	1.03935	0.0341085
SMC3	rMDD	NSbroad	Rare	2	0.217947	1	1	0.849349	0.165459
MACF1	rMDD	NSbroad	Rare	55	0.218273	1	1	1.03829	0.0324022
ATF5	SCZ	NSbroad	Singleton	5	0.219439	1	1	0.82345	0.177653
SMC3	BD	NSbroad	Rare	2	0.219835	1	1	0.832111	0.173384
KALRN	rMDD	NSbroad	Singleton	15	0.223578	1	1	1.11154	0.0959925
PCNT	SCZ	Disruptive	Singleton	2	0.227938	1	1	1.373	0.280562
PCNT	SCZ	NSstrict	Singleton	2	0.227938	1	1	1.373	0.280562
FBXO41	rMDD	NSstrict	Rare	2	0.228489	1	1	1.1336	0.139975
CEP290	Combined	NSbroad	Rare	41	0.230468	1	1	0.95291	0.0422847
EIF3H	SCZ	NSbroad	Singleton	2	0.235599	1	1	1.35738	0.28055
CEP290	Combined	NSbroad	Singleton	28	0.236221	1	1	0.892129	0.0934312
CEP290	BD	NSstrict	Singleton	5	0.236727	1	1	0.832111	0.173384
SH3BP5	SCZ	NSbroad	Singleton	2	0.239834	1	1	1.35726	0.28055
KCNQ1	BD	NSbroad	Rare	5	0.24019	1	1	1.18888	0.158354
YWHAE	SCZ	NSbroad	Rare	2	0.240561	1	1	1.35738	0.28055
YWHAE	SCZ	NSbroad	Singleton	2	0.240561	1	1	1.35738	0.28055
TRAF3IP1	rMDD	NSbroad	Rare	8	0.241864	1	1	0.919438	0.0747086
RANBP9	BD	NSbroad	Singleton	4	0.243353	1	1	0.832255	0.193758
RANBP9	BD	NSstrict	Singleton	4	0.243353	1	1	0.832255	0.193758
DIXDC1	SCZ	NSbroad	Rare	4	0.244092	1	1	0.822385	0.198563
DIXDC1	SCZ	NSbroad	Singleton	4	0.244092	1	1	0.822385	0.198563
CDC5L	SCZ	NSbroad	Rare	2	0.24479	1	1	1.35738	0.28055
CDC5L	SCZ	NSbroad	Singleton	2	0.24479	1	1	1.35738	0.28055
SMC3	SCZ	NSbroad	Singleton	2	0.245151	1	1	1.35738	0.28055
ATF4	BD	NSstrict	Rare	4	0.24615	1	1	0.844246	0.173395
CDK5RAP3	BD	NSstrict	Rare	4	0.249724	1	1	0.832219	0.193758
CDK5RAP3	BD	NSstrict	Singleton	4	0.249724	1	1	0.832219	0.193758
CEP290	rMDD	NSstrict	Singleton	5	0.251127	1	1	0.849349	0.165459
CIT	BD	NSstrict	Rare	4	0.25128	1	1	0.832719	0.193759
AKAP9	BD	NSstrict	Rare	7	0.252743	1	1	0.921547	0.0728221
ATF7IP	rMDD	NSbroad	Singleton	4	0.256586	1	1	0.849483	0.184899
MAP1A	BD	NSbroad	Rare	14	0.256745	1	1	0.934102	0.0767858
SNX6	rMDD	NSstrict	Rare	4	0.257798	1	1	0.849349	0.165459
CDK5RAP3	rMDD	NSstrict	Rare	4	0.257805	1	1	0.849793	0.1849
CDK5RAP3	rMDD	NSstrict	Singleton	4	0.257805	1	1	0.849793	0.1849
KALRN	BD	NSstrict	Singleton	6	0.257933	1	1	1.1636	0.158352
KALRN	rMDD	NSstrict	Singleton	4	0.257995	1	1	0.849655	0.184899
ITSN1	rMDD	NSbroad	Rare	12	0.258734	1	1	1.09294	0.0929897
ATF7IP	Combined	NSbroad	Rare	12	0.258861	1	1	0.918953	0.0703386
APP	SCZ	NSstrict	Rare	2	0.262047	1	1	0.822232	0.198563
EXOC4	Combined	NSbroad	Rare	12	0.262238	1	1	1.09134	0.0774599
APP	BD	NSstrict	Rare	2	0.262311	1	1	0.832255	0.193758
PCNT	rMDD	NSbroad	Rare	51	0.263128	1	1	1.0356	0.032576
PDE4D	BD	NSbroad	Singleton	4	0.264786	1	1	0.831873	0.193763
TRIO	rMDD	NSbroad	Rare	27	0.265768	1	1	1.07144	0.0634663
ATF4	rMDD	NSstrict	Rare	4	0.266492	1	1	0.855981	0.165465
CEP290	BD	NSstrict	Rare	8	0.26895	1	1	0.898245	0.107936
RANBP9	rMDD	NSstrict	Singleton	4	0.269391	1	1	0.849483	0.184899
EXOC4	rMDD	NSbroad	Singleton	4	0.272008	1	1	0.849483	0.184899
DIXDC1	rMDD	NSbroad	Rare	4	0.272666	1	1	0.849483	0.184899
DIXDC1	rMDD	NSbroad	Singleton	4	0.272666	1	1	0.849483	0.184899
MACF1	Combined	NSstrict	Singleton	8	0.274953	1	1	1.20044	0.155163
CTNNB1	SCZ	NSbroad	Rare	4	0.277075	1	1	0.893215	0.115068
AP4M1	BD	NSbroad	Singleton	4	0.277301	1	1	0.841839	0.193777
ITSN1	BD	NSbroad	Rare	8	0.282797	1	1	0.898245	0.107936
SMC3	Combined	NSbroad	Rare	3	0.285441	1	1	0.79299	0.200287
KALRN	SCZ	NSstrict	Singleton	6	0.286713	1	1	1.14952	0.162277
SYNE1	BD	NSstrict	Rare	23	0.288088	1	1	0.935184	0.0645986
KCNQ1	SCZ	NSbroad	Rare	4	0.28876	1	1	0.837318	0.198616
KCNQ1	SCZ	NSbroad	Singleton	4	0.28876	1	1	0.837318	0.198616
PDE4D	rMDD	NSbroad	Singleton	4	0.290714	1	1	0.849576	0.184904
CIT	SCZ	NSstrict	Rare	6	0.293773	1	1	1.14935	0.162277
DST	SCZ	NSbroad	Rare	56	0.294042	1	1	0.961106	0.0373207
RANBP9	rMDD	NSbroad	Rare	6	0.294681	1	1	1.13207	0.139973
PCNT	rMDD	Disruptive	Rare	2	0.295389	1	1	1.19676	0.21341
PCNT	rMDD	NSstrict	Rare	2	0.295389	1	1	1.19676	0.21341
AP4M1	rMDD	NSbroad	Singleton	4	0.307005	1	1	0.857629	0.184917
CIT	BD	NSbroad	Rare	20	0.307273	1	1	0.941644	0.0623378
TRIO	BD	NSbroad	Singleton	19	0.307393	1	1	1.08667	0.0895335
NDEL1	SCZ	NSbroad	Rare	3	0.310867	1	1	0.822381	0.229174
CTNNB1	rMDD	NSbroad	Singleton	3	0.312484	1	1	1.18688	0.2134
GRIPAP1	rMDD	NSbroad	Singleton	4	0.313144	1	1	0.890056	0.139742
SNX6	SCZ	NSbroad	Singleton	3	0.313878	1	1	0.822381	0.229174
SNX6	SCZ	NSstrict	Singleton	3	0.313878	1	1	0.822381	0.229174
YWHAZ	rMDD	NSbroad	Rare	3	0.31527	1	1	1.18688	0.2134
YWHAZ	rMDD	NSbroad	Singleton	3	0.31527	1	1	1.18688	0.2134
PAFAH1B1	SCZ	NSbroad	Rare	2	0.315672	1	1	0.822381	0.229174
EXOC4	SCZ	NSstrict	Singleton	3	0.316178	1	1	0.822381	0.229174
DCTN2	SCZ	NSbroad	Rare	2	0.316443	1	1	0.822381	0.229174
CCDC88A	SCZ	NSbroad	Rare	15	0.3167	1	1	0.912698	0.0917475
RAD21	SCZ	NSbroad	Singleton	3	0.317357	1	1	0.822381	0.229174
WNT3A	SCZ	NSbroad	Rare	2	0.317963	1	1	0.823376	0.229177
CIT	BD	NSstrict	Singleton	3	0.319667	1	1	0.833017	0.223629
PAFAH1B1	BD	NSbroad	Rare	2	0.319887	1	1	0.832399	0.223627
PDE4B	SCZ	NSbroad	Singleton	3	0.321583	1	1	0.822381	0.229174
SNX6	BD	NSbroad	Singleton	3	0.322222	1	1	0.832399	0.223627
SNX6	BD	NSstrict	Singleton	3	0.322222	1	1	0.832399	0.223627
PDE4B	BD	NSbroad	Rare	3	0.322678	1	1	0.832399	0.223627
PDE4B	BD	NSbroad	Singleton	3	0.322678	1	1	0.832399	0.223627
DPYSL3	SCZ	NSstrict	Rare	3	0.323052	1	1	0.822381	0.229174
DPYSL3	SCZ	NSstrict	Singleton	3	0.323052	1	1	0.822381	0.229174
NDEL1	BD	NSbroad	Rare	3	0.323502	1	1	0.832399	0.223627
FBXO41	SCZ	NSbroad	Singleton	3	0.323795	1	1	0.824561	0.229178
DISC1	rMDD	Disruptive	Rare	2	0.324491	1	1	1.18688	0.2134
DISC1	rMDD	NSstrict	Rare	2	0.324491	1	1	1.18688	0.2134
SYNE1	rMDD	NSstrict	Singleton	14	0.325818	1	1	0.922528	0.0928199
EXOC4	BD	NSstrict	Singleton	3	0.32686	1	1	0.832399	0.223627
DPYSL3	BD	NSstrict	Rare	3	0.327122	1	1	0.832399	0.223627
DPYSL3	BD	NSstrict	Singleton	3	0.327122	1	1	0.832399	0.223627
SYNE1	rMDD	NSbroad	Singleton	68	0.327462	1	1	0.957119	0.0442556
CDK5RAP3	SCZ	NSstrict	Rare	6	0.32785	1	1	1.14934	0.162277
CDK5RAP3	SCZ	NSstrict	Singleton	6	0.32785	1	1	1.14934	0.162277
WNT3A	BD	NSbroad	Rare	2	0.328766	1	1	0.832631	0.223629
SYNE1	Combined	NSbroad	Rare	136	0.328768	1	1	1.02939	0.0227351
CIT	SCZ	NSbroad	Singleton	14	0.331025	1	1	1.0963	0.106633
CCDC88A	Combined	NSbroad	Rare	20	0.33157	1	1	0.905424	0.0967589
SYNE1	Combined	NSbroad	Singleton	92	0.332612	1	1	0.952488	0.0504572
ATF4	SCZ	NSstrict	Singleton	3	0.332753	1	1	0.827959	0.22918
EXOC4	SCZ	NSbroad	Singleton	6	0.332867	1	1	1.14923	0.162277
EXOC4	rMDD	NSstrict	Singleton	3	0.338296	1	1	0.849617	0.2134
PDE4B	rMDD	NSbroad	Rare	3	0.33848	1	1	0.849617	0.2134
PDE4B	rMDD	NSbroad	Singleton	3	0.33848	1	1	0.849617	0.2134
KCNQ1	BD	NSbroad	Singleton	4	0.342888	1	1	0.855553	0.193816
RAD21	rMDD	NSbroad	Singleton	3	0.342992	1	1	0.849617	0.2134
CTNNB1	BD	NSbroad	Rare	5	0.343359	1	1	0.904179	0.11229
ATF5	SCZ	NSbroad	Rare	6	0.343714	1	1	0.900759	0.120123
CCDC88A	BD	NSbroad	Rare	15	0.343877	1	1	0.923972	0.0895368
SNX6	rMDD	NSstrict	Singleton	3	0.345689	1	1	0.849617	0.2134
WNT3A	rMDD	NSbroad	Rare	2	0.348105	1	1	0.851109	0.213403
CIT	rMDD	NSstrict	Singleton	3	0.350937	1	1	0.849852	0.213401
PDE4D	SCZ	NSbroad	Rare	8	0.352754	1	1	1.11216	0.125937
CDK5RAP3	SCZ	NSbroad	Singleton	10	0.356016	1	1	1.11203	0.125935
ATF4	BD	NSstrict	Singleton	3	0.361841	1	1	0.843129	0.223635
ATF4	rMDD	NSstrict	Singleton	3	0.362344	1	1	0.855726	0.213405
CIT	BD	NSbroad	Singleton	11	0.367211	1	1	0.911399	0.117228
DCTN2	Combined	NSbroad	Rare	6	0.371944	1	1	1.1908	0.185494
CEP290	Combined	Disruptive	Singleton	2	0.378313	1	1	0.671528	0.346426
DIXDC1	Combined	Disruptive	Rare	2	0.378313	1	1	0.671528	0.346426
DIXDC1	Combined	Disruptive	Singleton	2	0.378313	1	1	0.671528	0.346426
FEZ1	Combined	NSbroad	Rare	2	0.378313	1	1	0.671528	0.346426
FEZ1	Combined	NSbroad	Singleton	2	0.378313	1	1	0.671528	0.346426
GSK3B	Combined	NSbroad	Rare	2	0.378313	1	1	0.671528	0.346426
GSK3B	Combined	NSbroad	Singleton	2	0.378313	1	1	0.671528	0.346426
DIXDC1	Combined	NSstrict	Rare	2	0.378313	1	1	0.671528	0.346426
DIXDC1	Combined	NSstrict	Singleton	2	0.378313	1	1	0.671528	0.346426
TRAF3IP1	Combined	NSbroad	Singleton	7	0.378771	1	1	1.19255	0.185502
ATF7IP	BD	NSbroad	Rare	9	0.379847	1	1	0.9502	0.062232
AP4M1	rMDD	NSstrict	Rare	3	0.380495	1	1	0.859212	0.213416
TNIK	BD	NSbroad	Singleton	11	0.381799	1	1	1.09498	0.117227
SYNE1	SCZ	NSbroad	Rare	115	0.384792	1	1	1.02164	0.0213173
KALRN	BD	NSstrict	Rare	10	0.401346	1	1	1.05557	0.0752591
AKAP9	rMDD	NSbroad	Singleton	20	0.404156	1	1	0.938263	0.0833354
TNIK	Combined	NSstrict	Rare	11	0.404573	1	1	1.05638	0.0836594
SYNE1	SCZ	NSbroad	Singleton	71	0.405578	1	1	0.961427	0.0466049
EIF3H	Combined	NSbroad	Rare	4	0.408359	1	1	1.22514	0.219327
NDE1	Combined	NSbroad	Singleton	5	0.414224	1	1	1.22534	0.219327
AP4B1	Combined	NSbroad	Rare	16	0.415666	1	1	0.94257	0.0726025
APP	Combined	NSstrict	Rare	2	0.419776	1	1	0.820095	0.219327
ATF5	Combined	NSbroad	Rare	8	0.420534	1	1	0.893902	0.131483
DIXDC1	Combined	NSbroad	Rare	5	0.422711	1	1	0.820233	0.219327
DIXDC1	Combined	NSbroad	Singleton	5	0.422711	1	1	0.820233	0.219327
PDE4D	Combined	NSbroad	Singleton	5	0.42391	1	1	0.820267	0.219332
MACF1	Combined	NSstrict	Rare	10	0.427204	1	1	1.08057	0.0949833
ATF5	BD	NSbroad	Singleton	7	0.427425	1	1	1.10958	0.146657
RANBP9	Combined	NSstrict	Singleton	5	0.429847	1	1	0.820095	0.219327
DCTN1	rMDD	NSbroad	Rare	11	0.432463	1	1	1.04295	0.058698
CTNNB1	rMDD	NSbroad	Rare	5	0.433319	1	1	0.923033	0.107166
DCTN1	SCZ	NSbroad	Rare	10	0.436476	1	1	1.04991	0.0615724
TUBG1	Combined	NSbroad	Rare	2	0.436923	1	1	1.31382	0.282955
DIXDC1	SCZ	Disruptive	Rare	2	0.437921	1	1	0.82253	0.28055
DIXDC1	SCZ	Disruptive	Singleton	2	0.437921	1	1	0.82253	0.28055
DIXDC1	SCZ	NSstrict	Rare	2	0.437921	1	1	0.82253	0.28055
DIXDC1	SCZ	NSstrict	Singleton	2	0.437921	1	1	0.82253	0.28055
AP4B1	rMDD	NSstrict	Rare	4	0.439461	1	1	1.09218	0.130997
MAP1A	Combined	NSbroad	Singleton	16	0.439565	1	1	1.09707	0.115969
GSK3B	SCZ	NSbroad	Rare	2	0.440281	1	1	0.82253	0.28055
GSK3B	SCZ	NSbroad	Singleton	2	0.440281	1	1	0.82253	0.28055
EIF3H	BD	NSbroad	Rare	3	0.440541	1	1	1.1628	0.223627
YWHAZ	BD	NSbroad	Rare	3	0.440547	1	1	1.1628	0.223627
YWHAZ	BD	NSbroad	Singleton	3	0.440547	1	1	1.1628	0.223627
CTNNB1	BD	NSbroad	Singleton	3	0.440614	1	1	1.1628	0.223627
CEP290	SCZ	Disruptive	Singleton	2	0.442259	1	1	0.82253	0.28055
ATF7IP	Combined	NSstrict	Rare	2	0.442392	1	1	1.30941	0.282954
FEZ1	SCZ	NSbroad	Rare	2	0.443032	1	1	0.82253	0.28055
FEZ1	SCZ	NSbroad	Singleton	2	0.443032	1	1	0.82253	0.28055
TRIO	rMDD	NSbroad	Singleton	18	0.444298	1	1	1.06384	0.0877577
DISC1	SCZ	Disruptive	Rare	2	0.444552	1	1	0.82253	0.28055
DISC1	SCZ	NSstrict	Rare	2	0.444552	1	1	0.82253	0.28055
CEP290	BD	Disruptive	Singleton	2	0.444666	1	1	0.832543	0.273757
EIF3H	Combined	NSbroad	Singleton	3	0.445015	1	1	1.30941	0.282954
DIXDC1	BD	Disruptive	Rare	2	0.445067	1	1	0.832543	0.273757
DIXDC1	BD	Disruptive	Singleton	2	0.445067	1	1	0.832543	0.273757
DIXDC1	BD	NSstrict	Rare	2	0.445067	1	1	0.832543	0.273757
DIXDC1	BD	NSstrict	Singleton	2	0.445067	1	1	0.832543	0.273757
ITSN1	BD	NSstrict	Singleton	2	0.44599	1	1	0.832543	0.273757
FEZ1	BD	NSbroad	Rare	2	0.446889	1	1	0.832543	0.273757
FEZ1	BD	NSbroad	Singleton	2	0.446889	1	1	0.832543	0.273757
DISC1	BD	Disruptive	Rare	2	0.447103	1	1	0.832543	0.273757
DISC1	BD	NSstrict	Rare	2	0.447103	1	1	0.832543	0.273757
DCTN1	Combined	NSstrict	Rare	3	0.447123	1	1	1.30941	0.282954
DCTN1	Combined	NSstrict	Singleton	3	0.447123	1	1	1.30941	0.282954
CDC5L	Combined	NSbroad	Rare	3	0.447132	1	1	1.30941	0.282954
CDC5L	Combined	NSbroad	Singleton	3	0.447132	1	1	1.30941	0.282954
NDE1	BD	NSbroad	Singleton	2	0.447315	1	1	0.832863	0.273758
TNIK	SCZ	NSstrict	Rare	6	0.447747	1	1	1.05785	0.0818256
CTNNB1	SCZ	NSbroad	Singleton	2	0.448538	1	1	0.82253	0.28055
YWHAZ	SCZ	NSbroad	Rare	2	0.449989	1	1	0.82253	0.28055
YWHAZ	SCZ	NSbroad	Singleton	2	0.449989	1	1	0.82253	0.28055
DISC1	rMDD	NSbroad	Singleton	8	0.450102	1	1	1.09218	0.130997
AP4B1	BD	NSbroad	Rare	15	0.450495	1	1	1.04468	0.0623373
SYNE1	BD	NSbroad	Rare	117	0.451073	1	1	1.01861	0.0207963
CEP290	BD	Disruptive	Rare	5	0.451329	1	1	0.919696	0.122891
GSK3B	BD	NSbroad	Rare	2	0.451953	1	1	0.832543	0.273757
GSK3B	BD	NSbroad	Singleton	2	0.451953	1	1	0.832543	0.273757
CEP290	rMDD	Disruptive	Singleton	2	0.452187	1	1	0.84975	0.261235
DIXDC1	rMDD	Disruptive	Rare	2	0.452484	1	1	0.84975	0.261235
DIXDC1	rMDD	Disruptive	Singleton	2	0.452484	1	1	0.84975	0.261235
DIXDC1	rMDD	NSstrict	Rare	2	0.452484	1	1	0.84975	0.261235
DIXDC1	rMDD	NSstrict	Singleton	2	0.452484	1	1	0.84975	0.261235
FEZ1	rMDD	NSbroad	Rare	2	0.454239	1	1	0.84975	0.261235
FEZ1	rMDD	NSbroad	Singleton	2	0.454239	1	1	0.84975	0.261235
GSK3B	rMDD	NSbroad	Rare	2	0.454469	1	1	0.84975	0.261235
GSK3B	rMDD	NSbroad	Singleton	2	0.454469	1	1	0.84975	0.261235
EIF3H	rMDD	NSbroad	Rare	2	0.455013	1	1	0.84975	0.261235
ATF5	rMDD	NSbroad	Rare	6	0.466422	1	1	0.929893	0.111871
OLFM1	SCZ	NSbroad	Rare	2	0.471161	1	1	1.16416	0.229197
TRIO	Combined	NSbroad	Rare	33	0.47777	1	1	1.05299	0.0696965
PCNT	BD	Disruptive	Rare	2	0.481323	1	1	0.841146	0.273768
PCNT	BD	NSstrict	Rare	2	0.481323	1	1	0.841146	0.273768
OLFM1	BD	NSbroad	Rare	2	0.487881	1	1	0.844481	0.273778
DST	rMDD	NSstrict	Rare	6	0.489131	1	1	0.930199	0.111877
OLFM1	rMDD	NSbroad	Rare	2	0.490266	1	1	0.859182	0.261253
ITSN1	Combined	NSstrict	Rare	7	0.490461	1	1	1.10872	0.14192
CDK5RAP3	BD	NSbroad	Rare	8	0.492263	1	1	0.943312	0.0974328
PCNT	SCZ	Disruptive	Rare	3	0.494044	1	1	1.15788	0.229185
PCNT	SCZ	NSstrict	Rare	3	0.494044	1	1	1.15788	0.229185
CEP290	BD	NSbroad	Singleton	23	0.494138	1	1	0.947764	0.0815353
PCNT	BD	NSbroad	Singleton	31	0.497599	1	1	0.958356	0.0662433
ATF4	Combined	NSbroad	Rare	14	0.499954	1	1	0.956823	0.0697162
CCDC88A	rMDD	NSbroad	Singleton	13	0.501677	1	1	1.06164	0.0958181
DPYSL3	BD	NSbroad	Rare	10	0.501915	1	1	1.05789	0.0852479
MAP1A	rMDD	NSbroad	Rare	16	0.504506	1	1	0.953231	0.073307
DST	Combined	NSbroad	Singleton	40	0.50656	1	1	1.05254	0.0765593
AKAP9	SCZ	NSbroad	Rare	41	0.511992	1	1	0.970946	0.0426168
PCNT	Combined	NSbroad	Rare	62	0.519872	1	1	0.975923	0.0376543
DCTN1	BD	NSbroad	Rare	10	0.52092	1	1	0.957817	0.0637738
SYNE1	Combined	NSstrict	Singleton	19	0.523419	1	1	0.927786	0.107476
FBXO41	Combined	NSbroad	Rare	14	0.525633	1	1	0.941278	0.0903275
DST	SCZ	NSbroad	Singleton	29	0.527478	1	1	1.0455	0.0721036
KCNQ1	Combined	NSbroad	Singleton	5	0.5343	1	1	0.853011	0.219407
EXOC4	BD	NSbroad	Rare	9	0.540219	1	1	1.05026	0.0767977
ITSN1	Combined	NSbroad	Singleton	10	0.540392	1	1	1.10856	0.155357
SNX6	Combined	NSbroad	Rare	7	0.547793	1	1	0.906351	0.155357
AP4B1	Combined	NSbroad	Singleton	10	0.552891	1	1	0.906351	0.155357
NDE1	Combined	NSbroad	Rare	8	0.558445	1	1	1.05683	0.0888907
NDE1	SCZ	NSbroad	Singleton	3	0.560562	1	1	1.14879	0.229174
AP4M1	BD	NSbroad	Rare	7	0.56147	1	1	0.929877	0.122914
TNIK	BD	NSstrict	Rare	7	0.56249	1	1	1.03585	0.0815353
TNIK	SCZ	NSstrict	Singleton	3	0.564699	1	1	1.14879	0.229174
ITSN1	SCZ	NSstrict	Singleton	3	0.566608	1	1	1.14879	0.229174
SYNE1	SCZ	NSstrict	Singleton	15	0.575575	1	1	0.946396	0.0967324
TRAF3IP1	Combined	NSbroad	Rare	11	0.579357	1	1	0.946142	0.0837655
MAP1A	SCZ	NSbroad	Rare	20	0.581298	1	1	1.03785	0.0710009
CEP290	BD	NSbroad	Rare	36	0.584088	1	1	0.979138	0.0385539
RANBP9	Combined	NSbroad	Singleton	8	0.584908	1	1	1.1084	0.173574
KIFAP3	Combined	NSbroad	Rare	3	0.58748	1	1	0.893616	0.185494
ATF5	Combined	NSbroad	Singleton	7	0.588089	1	1	0.894536	0.185478
ATF7IP	Combined	NSbroad	Singleton	8	0.59056	1	1	1.1084	0.173574
CIT	Combined	NSstrict	Rare	6	0.591059	1	1	1.10868	0.173575
KALRN	Combined	NSstrict	Singleton	8	0.592141	1	1	1.10875	0.173574
DISC1	Combined	NSbroad	Rare	14	0.594508	1	1	0.949524	0.0848509
TNIK	Combined	NSbroad	Singleton	15	0.600229	1	1	1.07223	0.12707
CEP290	SCZ	NSbroad	Rare	34	0.602825	1	1	0.982521	0.0387936
AP4M1	Combined	NSstrict	Rare	3	0.610269	1	1	1.12363	0.200309
KALRN	Combined	NSstrict	Rare	12	0.61335	1	1	0.950967	0.0887683
SNX6	Combined	NSbroad	Singleton	4	0.62163	1	1	0.862381	0.24513
RAD21	Combined	NSbroad	Singleton	4	0.623412	1	1	0.862381	0.24513
CIT	Combined	NSstrict	Singleton	4	0.623459	1	1	0.862807	0.245131
DCTN1	Combined	NSbroad	Rare	15	0.623874	1	1	1.02887	0.0666344
DPYSL3	Combined	NSstrict	Rare	4	0.623969	1	1	0.862381	0.24513
DPYSL3	Combined	NSstrict	Singleton	4	0.623969	1	1	0.862381	0.24513
PAFAH1B1	Combined	NSbroad	Rare	3	0.62657	1	1	0.862381	0.24513
MACF1	BD	NSbroad	Rare	51	0.641274	1	1	1.01805	0.0347141
TNIK	SCZ	NSbroad	Rare	13	0.649496	1	1	1.03221	0.0722363
AKAP9	Combined	NSbroad	Singleton	32	0.651915	1	1	1.03906	0.0848509
SH3BP5	Combined	NSbroad	Rare	7	0.6557	1	1	0.961849	0.0794723
MAP1A	Combined	NSbroad	Rare	22	0.668847	1	1	0.966058	0.0803672
AKAP9	BD	NSbroad	Rare	38	0.679036	1	1	0.983214	0.0416114
PCNT	rMDD	NSbroad	Singleton	33	0.680292	1	1	1.02309	0.0615376
AP4B1	rMDD	NSbroad	Rare	14	0.680968	1	1	0.975839	0.0626075
PCNT	Combined	Disruptive	Rare	3	0.693959	1	1	1.11892	0.245144
PCNT	Combined	NSstrict	Rare	3	0.693959	1	1	1.11892	0.245144
AP4B1	Combined	NSstrict	Rare	4	0.696162	1	1	1.05901	0.148179
DST	BD	NSbroad	Singleton	28	0.696315	1	1	1.03046	0.0714994
DST	Combined	NSstrict	Rare	9	0.700503	1	1	1.04853	0.11612
DISC1	rMDD	NSbroad	Rare	11	0.700587	1	1	1.02874	0.0705747
TRIO	Combined	NSstrict	Singleton	9	0.701559	1	1	0.940259	0.1637
SYNE1	SCZ	NSstrict	Rare	22	0.70222	1	1	1.03005	0.0622705
DISC1	Combined	NSbroad	Singleton	11	0.708868	1	1	1.05905	0.148179
DPYSL3	SCZ	NSbroad	Singleton	8	0.710607	1	1	0.931899	0.140666
CTNNB1	Combined	NSbroad	Singleton	4	0.711205	1	1	1.10809	0.24513
YWHAZ	Combined	NSbroad	Rare	4	0.711216	1	1	1.10809	0.24513
YWHAZ	Combined	NSbroad	Singleton	4	0.711216	1	1	1.10809	0.24513
DPYSL3	Combined	NSbroad	Rare	13	0.711296	1	1	1.03204	0.0934312
KALRN	SCZ	NSbroad	Rare	30	0.716227	1	1	1.01603	0.0458787
SYNE1	rMDD	NSbroad	Rare	112	0.72383	1	1	1.01324	0.020089
SH3BP5	SCZ	NSbroad	Rare	5	0.726945	1	1	0.971264	0.0733955
KALRN	Combined	NSbroad	Rare	41	0.727472	1	1	1.01492	0.0492553
KCNQ1	Combined	NSbroad	Rare	6	0.734809	1	1	1.06441	0.185532
DPYSL3	rMDD	NSbroad	Singleton	9	0.736372	1	1	1.0621	0.123565
CDK5RAP3	Combined	NSstrict	Rare	6	0.736661	1	1	0.937611	0.200287
CDK5RAP3	Combined	NSstrict	Singleton	6	0.736661	1	1	0.937611	0.200287
CIT	Combined	NSbroad	Rare	27	0.747341	1	1	1.01952	0.063465
RANBP9	Combined	NSstrict	Rare	6	0.751654	1	1	1.04822	0.163704
SNX6	rMDD	NSbroad	Rare	7	0.757671	1	1	1.0621	0.123565
AP4M1	Combined	NSbroad	Singleton	7	0.760345	1	1	1.05125	0.185518
RAD21	Combined	NSbroad	Rare	6	0.761831	1	1	0.966308	0.148179
TRIO	Combined	NSbroad	Singleton	24	0.769135	1	1	1.02077	0.100772
SYNE1	Combined	NSstrict	Rare	26	0.770589	1	1	0.9826	0.0690503
CEP290	rMDD	NSbroad	Singleton	23	0.771048	1	1	0.967741	0.0778252
DISC1	Combined	Disruptive	Rare	2	0.781675	1	1	0.937584	0.282954
DISC1	Combined	NSstrict	Rare	2	0.781675	1	1	0.937584	0.282954
KCNQ1	Combined	NSstrict	Singleton	2	0.78491	1	1	1.15641	0.346471
EXOC4	Combined	NSstrict	Rare	5	0.790189	1	1	0.966308	0.148179
OLFM1	Combined	NSbroad	Rare	2	0.793357	1	1	0.955708	0.282981
PDE4D	Combined	NSbroad	Rare	8	0.793972	1	1	1.01946	0.141923
TRAF3IP1	BD	NSbroad	Rare	7	0.795305	1	1	0.965741	0.075402
EXOC4	Combined	NSbroad	Singleton	7	0.796069	1	1	1.03156	0.185494
GRIPAP1	BD	NSbroad	Rare	8	0.798744	1	1	0.985196	0.0537856
PCNT	Combined	Disruptive	Singleton	2	0.799526	1	1	1.12872	0.346443
PCNT	Combined	NSstrict	Singleton	2	0.799526	1	1	1.12872	0.346443
PDE4B	Combined	NSbroad	Rare	4	0.800637	1	1	1.00236	0.219327
CDK5RAP3	Combined	NSbroad	Singleton	11	0.800684	1	1	0.96655	0.148172
FBXO41	Combined	NSstrict	Rare	2	0.801844	1	1	0.979893	0.173577
ITSN1	Combined	NSbroad	Rare	13	0.802137	1	1	1.00239	0.110239
NDEL1	Combined	NSbroad	Rare	3	0.802705	1	1	1.00236	0.219327
GRIPAP1	Combined	NSbroad	Singleton	6	0.805757	1	1	0.984994	0.141591
SH3BP5	Combined	NSstrict	Rare	2	0.808453	1	1	1.10886	0.346427
SH3BP5	Combined	NSstrict	Singleton	2	0.808453	1	1	1.10886	0.346427
TRAF3IP1	Combined	NSstrict	Rare	2	0.808547	1	1	1.10862	0.346426
TRAF3IP1	Combined	NSstrict	Singleton	2	0.808547	1	1	1.10862	0.346426
CLU	Combined	NSbroad	Rare	2	0.808703	1	1	1.10824	0.346426
CLU	Combined	NSbroad	Singleton	2	0.808703	1	1	1.10824	0.346426
ATF5	Combined	NSstrict	Rare	2	0.808732	1	1	1.10816	0.346426
ATF5	Combined	NSstrict	Singleton	2	0.808732	1	1	1.10816	0.346426
SYNE1	Combined	Disruptive	Rare	2	0.808826	1	1	1.10793	0.346426
SYNE1	Combined	Disruptive	Singleton	2	0.808826	1	1	1.10793	0.346426
PAFAH1B1	Combined	NSbroad	Singleton	2	0.808826	1	1	1.10793	0.346426
SMC3	Combined	NSbroad	Singleton	2	0.808826	1	1	1.10793	0.346426
YWHAE	Combined	NSbroad	Rare	2	0.808826	1	1	1.10793	0.346426
YWHAE	Combined	NSbroad	Singleton	2	0.808826	1	1	1.10793	0.346426
PCNT	Combined	NSbroad	Singleton	43	0.809262	1	1	0.984508	0.0723891
CCDC88A	Combined	NSbroad	Singleton	17	0.81588	1	1	1.01285	0.112913
TRIO	Combined	NSstrict	Rare	10	0.822904	1	1	1.02175	0.141911
CIT	Combined	NSbroad	Singleton	17	0.827362	1	1	1.01451	0.119446
PCNT	SCZ	NSbroad	Rare	50	0.836442	1	1	1.0002	0.0341217
ATF4	SCZ	NSbroad	Rare	14	0.847523	1	1	1.00845	0.0638703
SH3BP5	BD	NSbroad	Rare	5	0.850252	1	1	0.984033	0.0716247
DST	rMDD	NSbroad	Rare	54	0.874	1	1	0.990592	0.0348134
DPYSL3	Combined	NSbroad	Singleton	12	0.87665	1	1	1.01936	0.14192
DST	Combined	NSbroad	Rare	68	0.876912	1	1	0.997205	0.0384585
AP4M1	Combined	NSbroad	Rare	10	0.914352	1	1	1.01678	0.127089
AKAP9	BD	NSbroad	Singleton	22	1	1	1	0.998904	0.0833279
AP4B1	BD	NSbroad	Singleton	9	1	1	1	1.04043	0.129477
AP4B1	rMDD	NSbroad	Singleton	8	1	1	1	0.962914	0.130997
APP	rMDD	NSbroad	Rare	10	1	1	1	0.980712	0.0993164
APP	rMDD	NSbroad	Singleton	8	1	1	1	0.962914	0.130997
ATF4	SCZ	NSbroad	Singleton	8	1	1	1	0.937237	0.140678
ATF4	rMDD	NSbroad	Rare	13	1	1	1	0.99908	0.0594053
ATF5	BD	NSbroad	Rare	8	1	1	1	0.984926	0.112286
ATF7IP	BD	NSbroad	Singleton	5	1	1	1	1.0173	0.173384
ATF7IP	SCZ	NSbroad	Rare	11	1	1	1	1.00221	0.0615451
CCDC88A	BD	NSbroad	Singleton	12	1	1	1	0.983689	0.11229
CCDC88A	SCZ	NSbroad	Singleton	12	1	1	1	0.971746	0.115068
CCDC88A	rMDD	NSbroad	Rare	16	1	1	1	0.988501	0.0793865
CDK5RAP3	Combined	NSbroad	Rare	12	1	1	1	1.01988	0.100774
CDK5RAP3	rMDD	NSbroad	Rare	9	1	1	1	0.962816	0.0929855
CDK5RAP3	rMDD	NSbroad	Singleton	8	1	1	1	0.963284	0.130983
CIT	SCZ	NSbroad	Rare	24	1	1	1	1.00955	0.059616
CIT	rMDD	NSbroad	Singleton	12	1	1	1	1.00429	0.107167
DCTN2	BD	NSbroad	Rare	3	1	1	1	1.06964	0.193758
DISC1	BD	NSbroad	Rare	11	1	1	1	0.976827	0.078281
DISC1	BD	NSbroad	Singleton	8	1	1	1	1.07002	0.137266
DISC1	SCZ	NSbroad	Singleton	7	1	1	1	0.948862	0.150309
DIXDC1	BD	NSbroad	Rare	5	1	1	1	1.01746	0.173384
DIXDC1	BD	NSbroad	Singleton	5	1	1	1	1.01746	0.173384
DPYSL3	BD	NSbroad	Singleton	9	1	1	1	1.04043	0.129477
DPYSL3	SCZ	NSbroad	Rare	9	1	1	1	1.0051	0.0894664
DPYSL3	rMDD	NSbroad	Rare	10	1	1	1	0.99532	0.0854584
DST	rMDD	NSbroad	Singleton	27	1	1	1	1.02188	0.0693813
EXOC4	BD	NSbroad	Singleton	5	1	1	1	1.0173	0.173384
EXOC4	SCZ	NSbroad	Rare	11	1	1	1	1.00512	0.0802103
FBXO41	BD	NSbroad	Rare	13	1	1	1	1.02261	0.078273
FBXO41	rMDD	NSbroad	Rare	10	1	1	1	0.971515	0.077822
FBXO41	rMDD	NSbroad	Singleton	4	1	1	1	1.09874	0.184905
GRIPAP1	BD	NSbroad	Singleton	5	1	1	1	0.987923	0.13704
GRIPAP1	SCZ	NSbroad	Singleton	5	1	1	1	1.05967	0.119763
ITSN1	SCZ	NSbroad	Rare	9	1	1	1	1.00507	0.103065
ITSN1	SCZ	NSbroad	Singleton	6	1	1	1	0.971902	0.162277
KALRN	SCZ	NSbroad	Singleton	14	1	1	1	1.01983	0.106632
KCNQ1	rMDD	NSbroad	Rare	5	1	1	1	1.06222	0.165521
KCNQ1	rMDD	NSbroad	Singleton	5	1	1	1	1.06222	0.165521
KIFAP3	BD	NSbroad	Rare	2	1	1	1	0.983781	0.158352
KIFAP3	rMDD	NSbroad	Rare	3	1	1	1	1.0042	0.151115
MACF1	BD	NSbroad	Singleton	26	1	1	1	1.00969	0.0767978
MAP1A	rMDD	NSbroad	Singleton	10	1	1	1	1.03881	0.117281
NDE1	BD	NSbroad	Rare	5	1	1	1	1.00821	0.0852495
NDE1	SCZ	NSbroad	Rare	6	1	1	1	0.995274	0.0873521
PAFAH1B1	rMDD	NSbroad	Rare	3	1	1	1	1.09181	0.184899
PCNT	SCZ	NSbroad	Singleton	33	1	1	1	0.993037	0.0660646
PDE4D	SCZ	NSbroad	Singleton	5	1	1	1	1.00568	0.177688
PDE4D	rMDD	NSbroad	Rare	7	1	1	1	1.06216	0.123568
RAD21	BD	NSbroad	Rare	5	1	1	1	0.943306	0.137266
RAD21	BD	NSbroad	Singleton	4	1	1	1	1.06964	0.193758
RAD21	SCZ	NSbroad	Rare	5	1	1	1	0.931899	0.140666
RAD21	rMDD	NSbroad	Rare	5	1	1	1	1.0621	0.123565
RANBP9	rMDD	NSbroad	Singleton	5	1	1	1	1.0384	0.165459
SH3BP5	rMDD	NSbroad	Rare	5	1	1	1	0.975099	0.0695138
SMC3	SCZ	NSbroad	Rare	3	1	1	1	0.971902	0.162277
SNX6	SCZ	NSbroad	Rare	6	1	1	1	0.931899	0.140666
SNX6	rMDD	NSbroad	Singleton	4	1	1	1	1.09181	0.184899
SYNE1	BD	NSbroad	Singleton	73	1	1	1	0.995357	0.0443674
TNIK	BD	NSbroad	Rare	13	1	1	1	0.989251	0.0728221
TNIK	Combined	NSbroad	Rare	18	1	1	1	1.00232	0.0765593
TNIK	SCZ	NSbroad	Singleton	10	1	1	1	1.00505	0.125933
TNIK	rMDD	NSbroad	Rare	13	1	1	1	0.981397	0.0682486
TNIK	rMDD	NSbroad	Singleton	10	1	1	1	1.03859	0.117281
TRAF3IP1	BD	NSbroad	Singleton	4	1	1	1	1.07094	0.193766
TRAF3IP1	SCZ	NSbroad	Rare	9	1	1	1	1.01262	0.074615
TRAF3IP1	rMDD	NSbroad	Singleton	4	1	1	1	1.09323	0.184908
AP4B1	BD	NSstrict	Rare	3	1	1	1	1.06992	0.137266
AP4B1	SCZ	NSstrict	Rare	3	1	1	1	0.948862	0.150309
AP4M1	BD	NSstrict	Rare	3	1	1	1	1.08455	0.193776
APP	rMDD	NSstrict	Rare	2	1	1	1	1.0384	0.165459
CIT	SCZ	NSstrict	Singleton	4	1	1	1	1.0569	0.198564
DPYSL3	rMDD	NSstrict	Rare	4	1	1	1	1.09181	0.184899
DPYSL3	rMDD	NSstrict	Singleton	4	1	1	1	1.09181	0.184899
DST	BD	NSstrict	Rare	7	1	1	1	0.983689	0.11229
EXOC4	BD	NSstrict	Rare	5	1	1	1	0.943306	0.137266
ITSN1	BD	NSstrict	Rare	3	1	1	1	0.960468	0.146674
ITSN1	SCZ	NSstrict	Rare	4	1	1	1	1.05696	0.140666
KALRN	SCZ	NSstrict	Rare	10	1	1	1	0.980459	0.0800651
MACF1	BD	NSstrict	Rare	6	1	1	1	1.00465	0.097431
MACF1	BD	NSstrict	Singleton	4	1	1	1	1.06964	0.193758
MACF1	SCZ	NSstrict	Rare	6	1	1	1	0.992407	0.0998387
MACF1	SCZ	NSstrict	Singleton	4	1	1	1	1.05675	0.198563
RANBP9	SCZ	NSstrict	Singleton	5	1	1	1	1.00503	0.177682
RANBP9	rMDD	NSstrict	Rare	5	1	1	1	1.0042	0.151115
SYNE1	BD	NSstrict	Singleton	16	1	1	1	1.00413	0.0917811
SYNE1	rMDD	NSstrict	Rare	21	1	1	1	0.999668	0.0601245
TNIK	rMDD	NSstrict	Rare	7	1	1	1	1.01826	0.0760808
TRIO	BD	NSstrict	Rare	7	1	1	1	0.946504	0.137258

## Sheet: S11.CaseControlGeneRegulome
Gene	Traita	Mutation Classb	MAFbin	N.SNP.Test	Unadjusted P	FWERwithin P	FWERacross P	OR	SE
TSNAXIP1	rMDD	NSstrict	Singleton	4	1.29x10-4	0.0252975	0.0863914	2.33226	0.184874
TSNAXIP1	SCZ	NSstrict	Rare	3	2.22x10-4	0.0409959	0.159984	1.45477	0.0998498
TSNAXIP1	rMDD	NSbroad	Singleton	7	0.000394453	0.0752925	0.286271	1.75241	0.139973
ERBB4	Combined	NSbroad	Singleton	6	0.000896307	0.144286	0.527347	1.83128	0.200288
ERBB4	BD	NSbroad	Singleton	3	0.00118137	0.277172	0.661334	2.26911	0.223629
GJA5	SCZ	NSbroad	Singleton	3	0.00139757	0.277472	0.753525	2.24169	0.229174
TSNAXIP1	Combined	NSstrict	Singleton	5	0.0016448	0.246375	0.824518	1.84629	0.219288
TSNAXIP1	SCZ	NSbroad	Rare	11	0.00171609	0.436856	0.829217	1.22339	0.0661964
GJA5	Combined	NSbroad	Singleton	5	0.0020293	0.355164	0.867913	1.83023	0.219327
TSNAXIP1	Combined	NSbroad	Singleton	11	0.00253637	0.477352	0.90431	1.54178	0.148185
KIF5C	rMDD	NSbroad	Singleton	2	0.00429006	0.563544	0.962204	2.31431	0.261235
OPTN	rMDD	NSstrict	Rare	2	0.0044877	0.714529	0.977202	2.31431	0.261235
OPTN	rMDD	NSstrict	Singleton	2	0.0044877	0.714529	0.977202	2.31431	0.261235
AKT1	BD	NSbroad	Rare	2	0.00465521	0.550845	0.984902	2.29458	0.273764
AKT1	BD	NSbroad	Singleton	2	0.00465521	0.550845	0.984902	2.29458	0.273764
TRIOBP	Combined	NSbroad	Rare	36	0.00536112	0.819618	0.9972	1.12925	0.0446363
GJA5	BD	NSbroad	Singleton	2	0.00579032	0.869013	0.9992	2.26734	0.273757
TSNAXIP1	SCZ	NSbroad	Singleton	6	0.00607321	0.689631	0.9995	1.61248	0.162268
NRXN1	SCZ	Disruptive	Rare	2	0.00614097	0.723328	0.9996	2.24001	0.28055
NRXN1	SCZ	Disruptive	Singleton	2	0.00614097	0.723328	0.9996	2.24001	0.28055
ERBB4	SCZ	NSbroad	Singleton	2	0.00633011	0.80472	0.9996	2.24001	0.28055
PCM1	SCZ	Disruptive	Singleton	2	0.00636256	0.827917	0.9996	2.24065	0.280551
GJA5	SCZ	NSstrict	Singleton	2	0.00647651	0.859314	0.9997	2.24001	0.28055
NFKB2	SCZ	NSbroad	Singleton	4	0.00829232	0.951405	1	1.74781	0.198564
PCM1	BD	NSbroad	Singleton	26	0.00964352	0.945605	1	1.22965	0.0767977
TSNAXIP1	Combined	NSstrict	Rare	7	0.0108907	0.926907	1	1.29902	0.110258
ADCY1	rMDD	NSbroad	Singleton	5	0.0125776	0.935606	1	1.55417	0.165461
KIF5C	Combined	NSbroad	Singleton	3	0.0127504	0.981702	1	1.8287	0.282954
PCM1	Combined	Disruptive	Singleton	3	0.0127791	0.985301	1	1.82879	0.282954
GJA5	SCZ	NSbroad	Rare	4	0.0133174	0.975302	1	1.46063	0.150309
NOS1	Combined	NSbroad	Singleton	9	0.0136844	0.995	1	1.47021	0.163714
HLA-DQA1	BD	NSbroad	Rare	3	0.0139536	0.974303	1	1.37369	0.122819
NUMB	SCZ	NSbroad	Rare	5	0.0149234	0.979902	1	1.46063	0.150309
CACNA1C	Combined	NSbroad	Rare	14	0.0149844	0.9955	1	0.858166	0.064565
NUDT1	Combined	NSstrict	Singleton	2	0.0155013	0.9958	1	1.86847	0.346454
PCM1	SCZ	Disruptive	Rare	3	0.0156489	0.982202	1	1.36056	0.125933
AKT1	Combined	NSbroad	Rare	2	0.018875	0.9972	1	1.85337	0.346435
AKT1	Combined	NSbroad	Singleton	2	0.018875	0.9972	1	1.85337	0.346435
NOS1	BD	NSbroad	Singleton	5	0.0196053	0.984102	1	1.522	0.173389
DUSP6	BD	NSbroad	Singleton	5	0.0197053	0.985701	1	1.52144	0.173384
TRIOBP	BD	NSbroad	Rare	29	0.0213556	0.990001	1	1.10008	0.0421989
ERBB4	BD	NSbroad	Rare	6	0.0225407	0.992201	1	1.37641	0.137268
HLA-DQA1	Combined	NSbroad	Singleton	2	0.0241233	0.9991	1	1.43581	0.219089
ERBB4	Combined	NSbroad	Rare	9	0.02417	0.9992	1	1.34636	0.136401
KIF5C	SCZ	NSbroad	Rare	3	0.0244913	0.990401	1	1.50211	0.177682
OPTN	rMDD	NSbroad	Rare	3	0.0246058	0.993201	1	1.65802	0.2134
OPTN	rMDD	NSbroad	Singleton	3	0.0246058	0.993201	1	1.65802	0.2134
SLC41A2	Combined	NSbroad	Rare	5	0.0253975	0.9994	1	0.6706	0.185494
NRXN1	Combined	Disruptive	Rare	2	0.0259564	1	1	1.82793	0.346426
NRXN1	Combined	Disruptive	Singleton	2	0.0259564	1	1	1.82793	0.346426
PPP4R2	Combined	NSbroad	Singleton	2	0.0259564	1	1	1.82793	0.346426
ERBB4	Combined	NSstrict	Rare	2	0.0259564	1	1	1.82793	0.346426
ERBB4	Combined	NSstrict	Singleton	2	0.0259564	1	1	1.82793	0.346426
GJA5	Combined	NSstrict	Singleton	2	0.0259564	1	1	1.82793	0.346426
GRIN2B	Combined	NSstrict	Rare	2	0.0259564	1	1	1.82793	0.346426
GRIN2B	Combined	NSstrict	Singleton	2	0.0259564	1	1	1.82793	0.346426
OPTN	Combined	NSstrict	Rare	2	0.0259564	1	1	1.82793	0.346426
OPTN	Combined	NSstrict	Singleton	2	0.0259564	1	1	1.82793	0.346426
SLC1A2	Combined	NSbroad	Singleton	2	0.0259948	1	1	1.82781	0.346426
HLA-DQA1	SCZ	NSbroad	Rare	3	0.0268748	0.994701	1	1.29624	0.114841
BCR	SCZ	NSstrict	Rare	10	0.0269127	0.994701	1	1.30839	0.120071
SRSF6	rMDD	NSbroad	Rare	3	0.0276935	0.9975	1	1.40419	0.151115
TSNAXIP1	Combined	NSbroad	Rare	16	0.0280037	1	1	1.16092	0.071777
UQCRC1	SCZ	NSbroad	Singleton	8	0.0298436	0.9962	1	1.3616	0.14067
GRIN2A	SCZ	NSbroad	Rare	12	0.0300155	0.9964	1	0.855908	0.0710019
PPP4R2	BD	NSbroad	Rare	2	0.0330952	0.9983	1	1.62435	0.223627
ADCY1	Combined	NSbroad	Singleton	8	0.0349661	1	1	1.42733	0.173577
DUSP6	Combined	NSbroad	Singleton	8	0.0351862	1	1	1.42603	0.173575
KIF5C	Combined	NSbroad	Rare	5	0.0351937	1	1	1.4252	0.173574
PCM1	Combined	NSbroad	Singleton	37	0.0351997	1	1	1.17965	0.0793651
BRD1	SCZ	NSbroad	Rare	15	0.0354882	0.9977	1	0.823928	0.0917627
SLC1A2	SCZ	NSbroad	Rare	2	0.0387545	0.999	1	1.60475	0.229174
ZIC1	SCZ	NSbroad	Rare	2	0.0390636	0.9991	1	1.60475	0.229174
GRIA2	SCZ	NSbroad	Rare	3	0.039382	0.9996	1	1.60475	0.229174
NUMB	SCZ	NSbroad	Singleton	3	0.0393868	0.9997	1	1.60475	0.229174
NRXN1	SCZ	NSstrict	Singleton	3	0.0394479	0.9998	1	1.60475	0.229174
TRIOBP	BD	NSbroad	Singleton	20	0.0404889	0.9997	1	1.19549	0.0873324
ERBB3	rMDD	NSbroad	Singleton	14	0.041048	0.9989	1	1.21824	0.0993135
HLA-DQA1	Combined	NSbroad	Rare	4	0.0415697	1	1	1.27209	0.11926
BRD1	Combined	NSbroad	Singleton	15	0.0417967	1	1	0.7753	0.127102
PCM1	BD	NSstrict	Singleton	6	0.0429718	0.9998	1	1.37557	0.158352
TSNAXIP1	rMDD	NSstrict	Rare	5	0.0433705	0.999	1	1.23095	0.111888
UQCRC1	Combined	NSbroad	Rare	15	0.0445789	1	1	1.19778	0.0903417
PDE4A	rMDD	NSbroad	Rare	7	0.0466237	0.9994	1	1.31035	0.139982
PDE4A	rMDD	NSbroad	Singleton	7	0.0466237	0.9994	1	1.31035	0.139982
GNB1L	rMDD	NSbroad	Singleton	4	0.0483804	0.9997	1	1.43651	0.184932
BCR	SCZ	NSstrict	Singleton	9	0.0497871	1	1	1.29648	0.13262
GJA5	SCZ	NSstrict	Rare	3	0.0523228	1	1	1.35892	0.162277
DMRT2	rMDD	NSbroad	Singleton	7	0.0537482	0.9998	1	1.31058	0.139979
ERBB3	rMDD	NSstrict	Singleton	4	0.0551562	0.9999	1	1.4035	0.184899
ARHGEF11	Combined	NSbroad	Rare	16	0.05554	1	1	0.84119	0.0837757
PPP4R2	Combined	NSbroad	Rare	3	0.0556411	1	1	1.49743	0.219327
DUSP6	rMDD	NSbroad	Singleton	4	0.0578829	1	1	1.40412	0.1849
NOS1	rMDD	NSbroad	Singleton	4	0.0581108	1	1	1.40732	0.184908
NRXN1	rMDD	NSbroad	Singleton	14	0.0581553	1	1	1.18808	0.0928199
LIMA1	rMDD	NSbroad	Rare	4	0.0583896	1	1	1.40327	0.184899
ZHX2	rMDD	NSbroad	Rare	8	0.0591404	1	1	0.848574	0.0902606
ID1	rMDD	NSstrict	Rare	2	0.0598903	1	1	1.40441	0.1849
TACR1	Combined	NSstrict	Rare	2	0.0603104	1	1	0.670972	0.219327
SCHIP1	Combined	NSbroad	Rare	2	0.0604043	1	1	0.670972	0.219327
KIF5C	rMDD	NSbroad	Rare	4	0.061444	1	1	1.40327	0.184899
TSNAXIP1	rMDD	NSbroad	Rare	11	0.0624144	1	1	1.12697	0.0695286
GRM3	BD	NSbroad	Rare	10	0.069225	1	1	1.24499	0.122891
GRM3	BD	NSbroad	Singleton	10	0.069225	1	1	1.24499	0.122891
LPIN1	SCZ	NSbroad	Rare	12	0.069513	1	1	1.20044	0.0998387
TRIOBP	SCZ	NSbroad	Rare	25	0.0697495	1	1	1.08575	0.0432242
EEF2K	BD	NSbroad	Rare	15	0.0697534	1	1	0.866741	0.0798639
CACNA1C	BD	NSbroad	Rare	13	0.0705406	1	1	0.90027	0.0565794
PRKCB	Combined	NSbroad	Rare	11	0.0709525	1	1	0.818386	0.110239
ERBB2	SCZ	NSbroad	Rare	17	0.0727743	1	1	1.12284	0.0671969
PRKCB	rMDD	NSbroad	Rare	8	0.0732919	1	1	0.847861	0.0929897
CETP	Combined	NSbroad	Rare	8	0.0736962	1	1	0.779343	0.141739
DUSP6	BD	NSbroad	Rare	6	0.0739481	1	1	1.28166	0.146675
CLINT1	SCZ	NSbroad	Rare	5	0.0762515	1	1	0.821029	0.115068
NUDT1	Combined	NSbroad	Rare	9	0.0763473	1	1	1.17789	0.0917478
BRD1	SCZ	NSbroad	Singleton	13	0.0781471	1	1	0.826548	0.110623
ERBB2	Combined	NSbroad	Rare	19	0.0785346	1	1	1.13134	0.0698042
NUDT1	BD	NSbroad	Rare	8	0.0786379	1	1	1.15864	0.087157
BDNF	BD	NSbroad	Rare	3	0.0787359	1	1	0.83095	0.107936
TNFRSF11B	BD	NSbroad	Rare	4	0.0806049	1	1	1.37474	0.193758
LIMA1	Combined	NSbroad	Rare	6	0.0831046	1	1	1.37479	0.185494
NUMB	rMDD	NSbroad	Singleton	3	0.0854264	1	1	1.35395	0.165203
NOS1AP	SCZ	NSbroad	Rare	4	0.0862265	1	1	1.2301	0.125934
BDNF	BD	NSstrict	Rare	2	0.0875009	1	1	0.831096	0.11229
NFKB2	SCZ	NSbroad	Rare	7	0.0880063	1	1	1.18082	0.106598
UQCRC1	rMDD	NSstrict	Rare	4	0.0886586	1	1	1.24583	0.131005
CTTN	rMDD	NSbroad	Rare	11	0.090412	1	1	0.885761	0.0762333
ERBB2	BD	NSbroad	Rare	15	0.0905038	1	1	1.11898	0.0664766
GRIN2B	rMDD	NSbroad	Singleton	5	0.0912388	1	1	1.26953	0.165459
ADCY1	SCZ	NSbroad	Singleton	4	0.0922771	1	1	1.3581	0.198564
GJA5	Combined	NSbroad	Rare	6	0.0937558	1	1	1.31089	0.163704
NCOR2	SCZ	NSstrict	Rare	4	0.0949607	1	1	1.36508	0.198531
NCOR2	SCZ	NSstrict	Singleton	4	0.0949607	1	1	1.36508	0.198531
EEF2K	SCZ	Disruptive	Rare	2	0.0950457	1	1	1.35815	0.198563
LIMA1	SCZ	NSbroad	Rare	4	0.0950708	1	1	1.35815	0.198563
NRXN1	SCZ	NSstrict	Rare	4	0.0957353	1	1	1.35815	0.198563
NOS1	SCZ	NSbroad	Singleton	4	0.0974658	1	1	1.36258	0.19857
PCM1	Combined	NSstrict	Singleton	9	0.0981788	1	1	1.31091	0.163704
EGR4	SCZ	NSbroad	Singleton	4	0.0995961	1	1	1.35822	0.198563
CCND2	Combined	NSbroad	Rare	3	0.099614	1	1	0.671227	0.24513
EGR2	Combined	NSbroad	Rare	4	0.0996259	1	1	0.671157	0.24513
EGR2	Combined	NSbroad	Singleton	4	0.0996259	1	1	0.671157	0.24513
SLC41A2	Combined	NSbroad	Singleton	4	0.0998854	1	1	0.671157	0.24513
NRXN1	rMDD	NSbroad	Rare	20	0.100305	1	1	1.08776	0.0559366
SKAP1	SCZ	NSbroad	Rare	3	0.10136	1	1	1.35815	0.198563
DTNBP1	SCZ	NSstrict	Rare	3	0.101876	1	1	1.35809	0.198563
UQCRC1	SCZ	NSstrict	Singleton	4	0.102566	1	1	1.36074	0.198566
SV2B	Combined	NSbroad	Singleton	12	0.10302	1	1	0.792221	0.14192
ERBB4	SCZ	NSbroad	Rare	5	0.103464	1	1	1.26501	0.150309
SV2B	SCZ	NSbroad	Rare	13	0.104384	1	1	0.865089	0.0917475
RPS6KA2	rMDD	NSbroad	Rare	5	0.104951	1	1	0.850577	0.103023
BRD1	rMDD	NSbroad	Singleton	13	0.108189	1	1	0.854771	0.103029
ITPR1	SCZ	NSbroad	Rare	16	0.108359	1	1	0.908102	0.0615716
ERBB3	rMDD	NSstrict	Rare	5	0.108394	1	1	1.2697	0.165459
NUMB	Combined	NSbroad	Singleton	5	0.109859	1	1	1.3339	0.185273
DMRT2	rMDD	NSstrict	Rare	2	0.109894	1	1	1.18806	0.123565
NUDT1	SCZ	NSbroad	Rare	7	0.111234	1	1	1.15929	0.0942195
EEF2K	SCZ	NSbroad	Rare	17	0.115771	1	1	1.11112	0.0679925
BEX2	SCZ	NSbroad	Rare	2	0.116013	1	1	1.33189	0.177421
BEX2	SCZ	NSbroad	Singleton	2	0.116013	1	1	1.33189	0.177421
PCM1	BD	NSbroad	Rare	39	0.116153	1	1	1.07597	0.0480532
BCR	BD	NSbroad	Rare	19	0.116458	1	1	0.911604	0.0562786
HOOK3	rMDD	NSbroad	Rare	7	0.117592	1	1	0.848541	0.111877
UQCRC1	BD	NSbroad	Rare	11	0.118445	1	1	1.15129	0.0895421
NSUN6	rMDD	NSstrict	Rare	5	0.118553	1	1	1.26953	0.165459
NSUN6	rMDD	NSstrict	Singleton	5	0.118553	1	1	1.26953	0.165459
TACR1	Combined	NSbroad	Rare	5	0.118814	1	1	0.760206	0.173574
PAK3	SCZ	NSbroad	Rare	2	0.122611	1	1	1.32772	0.177419
PAK3	SCZ	NSbroad	Singleton	2	0.122611	1	1	1.32772	0.177419
CACNA1C	SCZ	NSbroad	Rare	12	0.12519	1	1	0.92218	0.0568672
ADCY3	SCZ	NSbroad	Rare	6	0.126454	1	1	0.824828	0.132704
SV2B	rMDD	NSstrict	Rare	4	0.130265	1	1	1.18806	0.123565
SERPINI1	rMDD	NSbroad	Rare	8	0.131924	1	1	0.889364	0.0813669
MYRIP	rMDD	NSbroad	Singleton	11	0.133346	1	1	0.870464	0.102828
NOS1AP	rMDD	NSbroad	Rare	4	0.133487	1	1	1.18806	0.123565
GRIN2A	Combined	NSbroad	Rare	13	0.134696	1	1	0.892007	0.0747524
ID1	rMDD	NSbroad	Rare	7	0.135448	1	1	1.1904	0.123567
ZHX2	SCZ	NSbroad	Rare	9	0.137017	1	1	0.868937	0.0942212
SV2B	Combined	NSbroad	Rare	15	0.137373	1	1	0.860587	0.100775
NUMB	Combined	NSbroad	Rare	7	0.137437	1	1	1.24761	0.147992
SV2B	rMDD	NSbroad	Singleton	10	0.13992	1	1	0.848676	0.117281
ADCY1	rMDD	NSbroad	Rare	7	0.140175	1	1	1.09409	0.0707118
UQCRC1	SCZ	NSbroad	Rare	14	0.141347	1	1	1.13356	0.0917579
VPS45	rMDD	NSbroad	Rare	7	0.14701	1	1	0.848811	0.123565
PCM1	rMDD	NSbroad	Rare	33	0.147835	1	1	0.929793	0.0501839
NEK1	rMDD	NSbroad	Rare	12	0.148609	1	1	0.914074	0.0671718
NFKB2	Combined	NSbroad	Singleton	4	0.150354	1	1	1.43289	0.245135
TRIOBP	Combined	NSbroad	Singleton	27	0.152293	1	1	1.14497	0.0951405
TACR1	BD	NSbroad	Rare	4	0.15259	1	1	0.831823	0.146674
USP7	SCZ	NSbroad	Singleton	6	0.152697	1	1	0.821933	0.162277
APPL2	BD	NSstrict	Rare	6	0.153378	1	1	0.831823	0.146674
CETP	BD	NSbroad	Rare	7	0.153525	1	1	0.86034	0.117026
GRIN2A	rMDD	NSbroad	Rare	12	0.154011	1	1	0.909773	0.0651672
NOS1	rMDD	NSstrict	Singleton	2	0.154249	1	1	1.41038	0.261244
MCPH1	rMDD	NSbroad	Singleton	8	0.155072	1	1	0.848946	0.130997
SLC41A2	BD	NSbroad	Rare	5	0.155581	1	1	0.831823	0.146674
UQCRC1	rMDD	NSbroad	Rare	10	0.155827	1	1	1.13104	0.087767
ERBB3	BD	NSbroad	Rare	14	0.156883	1	1	0.904243	0.0739383
GJA5	BD	NSbroad	Rare	3	0.157027	1	1	1.24371	0.173384
SLC41A2	SCZ	NSbroad	Rare	5	0.157099	1	1	0.821783	0.150309
ID1	SCZ	NSbroad	Rare	6	0.157669	1	1	0.82201	0.162277
LPIN1	Combined	NSbroad	Rare	15	0.158172	1	1	1.16196	0.105182
PPARGC1A	BD	NSbroad	Singleton	5	0.158632	1	1	1.24371	0.173384
SLC1A2	Combined	NSbroad	Rare	3	0.159054	1	1	1.42375	0.24513
SLC1A2	rMDD	NSbroad	Rare	2	0.159225	1	1	1.40213	0.261235
NOS1AP	rMDD	NSbroad	Singleton	2	0.159971	1	1	1.40235	0.261235
USP7	BD	NSbroad	Singleton	6	0.160233	1	1	0.831967	0.158352
NFKB2	rMDD	NSbroad	Rare	4	0.161049	1	1	0.852379	0.12355
SRSF6	rMDD	NSbroad	Singleton	2	0.162115	1	1	1.40235	0.261235
HOOK3	Combined	NSbroad	Rare	9	0.162379	1	1	0.830975	0.131484
GRIA2	Combined	NSbroad	Rare	3	0.162429	1	1	1.4238	0.24513
GRIN2A	SCZ	NSbroad	Singleton	6	0.162835	1	1	0.822038	0.162277
APPL2	rMDD	NSbroad	Rare	14	0.163346	1	1	1.09671	0.0693813
EGR3	rMDD	NSstrict	Rare	2	0.163459	1	1	1.40292	0.261235
EGR3	rMDD	NSstrict	Singleton	2	0.163459	1	1	1.40292	0.261235
CAMK4	rMDD	NSstrict	Singleton	2	0.163911	1	1	1.40235	0.261235
FHIT	rMDD	NSbroad	Rare	2	0.165473	1	1	1.40235	0.261235
FHIT	rMDD	NSbroad	Singleton	2	0.165473	1	1	1.40235	0.261235
TACR1	SCZ	NSbroad	Rare	4	0.165633	1	1	0.821783	0.150309
ERBB2	rMDD	NSbroad	Singleton	8	0.165714	1	1	0.850201	0.131001
WDFY1	BD	NSbroad	Rare	5	0.165727	1	1	1.24371	0.173384
WDFY1	BD	NSbroad	Singleton	5	0.165727	1	1	1.24371	0.173384
GRIN2B	SCZ	NSbroad	Rare	6	0.166043	1	1	1.19881	0.140666
GNB1L	SCZ	NSbroad	Rare	3	0.166993	1	1	0.859529	0.114888
SNPH	BD	NSbroad	Rare	5	0.167823	1	1	0.847527	0.129541
LPIN1	rMDD	NSstrict	Rare	2	0.167826	1	1	1.40235	0.261235
LPIN1	rMDD	NSstrict	Singleton	2	0.167826	1	1	1.40235	0.261235
LPIN1	rMDD	NSbroad	Rare	11	0.168386	1	1	1.1331	0.0993133
GRIA2	rMDD	NSbroad	Rare	2	0.168752	1	1	1.40235	0.261235
APPL2	SCZ	NSbroad	Singleton	6	0.168946	1	1	0.821933	0.162277
PRKCB	rMDD	NSstrict	Rare	4	0.17012	1	1	0.849081	0.139973
ANKRD16	BD	NSbroad	Rare	4	0.17034	1	1	1.24496	0.173386
TRIOBP	rMDD	NSbroad	Rare	26	0.170495	1	1	1.05707	0.0410654
DUSP6	rMDD	NSbroad	Rare	5	0.172582	1	1	1.18827	0.151116
NEK1	rMDD	NSstrict	Rare	6	0.173015	1	1	0.874675	0.11168
SORT1	rMDD	NSstrict	Rare	2	0.173731	1	1	0.849215	0.151115
NRG1	SCZ	NSbroad	Singleton	6	0.17487	1	1	0.821933	0.162277
PCM1	Combined	Disruptive	Rare	4	0.175529	1	1	1.20593	0.14192
DLG2	rMDD	NSbroad	Singleton	7	0.176758	1	1	0.849081	0.139973
VRK2	Combined	NSbroad	Singleton	3	0.17694	1	1	0.671343	0.282954
GRIA1	Combined	NSbroad	Singleton	3	0.177317	1	1	0.671343	0.282954
ARHGEF11	rMDD	NSbroad	Rare	12	0.177717	1	1	0.908313	0.0695138
ZNF140	Combined	NSbroad	Singleton	3	0.177768	1	1	0.671343	0.282954
TP53RK	Combined	NSbroad	Singleton	3	0.177835	1	1	0.671343	0.282954
TP53RK	Combined	NSstrict	Rare	3	0.177835	1	1	0.671343	0.282954
TP53RK	Combined	NSstrict	Singleton	3	0.177835	1	1	0.671343	0.282954
DLG2	rMDD	NSbroad	Rare	9	0.178223	1	1	0.896885	0.0877572
BBS4	Combined	NSbroad	Singleton	7	0.178573	1	1	0.774118	0.185494
GRIN2A	Combined	NSbroad	Singleton	7	0.179479	1	1	0.774553	0.185495
USP7	Combined	NSbroad	Singleton	7	0.179796	1	1	0.774118	0.185494
NAPB	rMDD	NSbroad	Rare	4	0.179862	1	1	0.849215	0.151115
CETP	rMDD	NSbroad	Rare	7	0.180168	1	1	0.874675	0.11168
GRIA1	SCZ	NSbroad	Rare	5	0.181339	1	1	0.821933	0.162277
EGR4	SCZ	NSbroad	Rare	6	0.182499	1	1	1.12667	0.099839
PCM1	SCZ	NSbroad	Singleton	23	0.182593	1	1	1.10807	0.0800651
EEF2K	BD	NSstrict	Rare	10	0.183652	1	1	0.883246	0.094577
ANKRD16	SCZ	NSbroad	Rare	4	0.184631	1	1	1.22868	0.177682
CACNA1C	rMDD	NSbroad	Rare	11	0.185086	1	1	0.937259	0.053504
SCHIP1	SCZ	NSbroad	Rare	2	0.18543	1	1	0.822082	0.177682
MCPH1	SCZ	NSstrict	Rare	3	0.18662	1	1	1.22868	0.177682
NOS1AP	Combined	NSbroad	Rare	5	0.18664	1	1	1.19217	0.131485
NUMB	rMDD	NSbroad	Rare	5	0.186832	1	1	1.18557	0.139742
APPL2	BD	NSbroad	Singleton	6	0.188556	1	1	0.831967	0.158352
TNFRSF11B	Combined	NSbroad	Rare	5	0.188632	1	1	1.31015	0.200287
GRM3	rMDD	NSbroad	Rare	6	0.1911	1	1	0.849215	0.151115
GRM3	rMDD	NSbroad	Singleton	6	0.1911	1	1	0.849215	0.151115
BCR	SCZ	NSbroad	Singleton	16	0.191181	1	1	1.12132	0.0940142
PCM1	SCZ	NSstrict	Singleton	5	0.191551	1	1	1.22882	0.177683
HERPUD1	Combined	NSbroad	Singleton	3	0.192311	1	1	0.677486	0.282976
ANKRD16	Combined	NSbroad	Rare	5	0.192746	1	1	1.25783	0.173576
ERBB2	SCZ	NSbroad	Singleton	12	0.195201	1	1	1.15227	0.115079
SLC41A2	rMDD	NSbroad	Rare	5	0.195919	1	1	0.849081	0.139973
GRIA1	rMDD	NSbroad	Rare	5	0.196051	1	1	0.849215	0.151115
BBS4	SCZ	NSbroad	Singleton	6	0.196138	1	1	0.821933	0.162277
DUSP6	Combined	NSbroad	Rare	9	0.196946	1	1	1.22688	0.155358
ZHX2	Combined	NSbroad	Rare	11	0.197259	1	1	0.871411	0.10288
GRM3	SCZ	NSbroad	Rare	6	0.198322	1	1	0.821933	0.162277
GRM3	SCZ	NSbroad	Singleton	6	0.198322	1	1	0.821933	0.162277
SNAP91	BD	NSbroad	Singleton	5	0.199853	1	1	0.832111	0.173384
CACNA1C	rMDD	NSbroad	Singleton	6	0.200432	1	1	0.851709	0.151121
LITAF	rMDD	NSbroad	Rare	3	0.200893	1	1	1.18757	0.151116
BRD1	Combined	NSbroad	Rare	17	0.201074	1	1	0.884586	0.0968797
APPL2	SCZ	Disruptive	Rare	3	0.201618	1	1	1.22868	0.177682
SCHIP1	BD	NSbroad	Rare	2	0.201931	1	1	0.832111	0.173384
TACR1	BD	NSstrict	Rare	2	0.202168	1	1	0.832111	0.173384
NEK1	rMDD	NSbroad	Singleton	8	0.202591	1	1	0.877389	0.117076
PAK3	BD	NSbroad	Rare	2	0.203808	1	1	1.37392	0.273757
PAK3	BD	NSbroad	Singleton	2	0.203808	1	1	1.37392	0.273757
GRIN2A	rMDD	NSbroad	Singleton	6	0.203808	1	1	0.849817	0.151117
ARHGEF11	SCZ	NSbroad	Rare	13	0.204494	1	1	0.906967	0.0733957
PCBP1	BD	NSbroad	Rare	2	0.204736	1	1	1.37943	0.27376
PCBP1	BD	NSbroad	Singleton	2	0.204736	1	1	1.37943	0.27376
NSUN6	SCZ	NSbroad	Singleton	5	0.204915	1	1	0.822082	0.177682
ERBB4	rMDD	NSbroad	Rare	4	0.205656	1	1	1.18747	0.151115
ANKRD16	BD	NSbroad	Singleton	2	0.205691	1	1	1.37738	0.27376
ANKRD16	BD	NSstrict	Rare	2	0.205691	1	1	1.37738	0.27376
ANKRD16	BD	NSstrict	Singleton	2	0.205691	1	1	1.37738	0.27376
DMRT2	rMDD	NSbroad	Rare	9	0.207246	1	1	1.09432	0.0833389
HOOK3	SCZ	NSbroad	Singleton	5	0.207327	1	1	1.22868	0.177682
SYN1	BD	NSbroad	Singleton	2	0.208867	1	1	1.17214	0.136879
NOS1	BD	NSstrict	Singleton	2	0.209501	1	1	1.37725	0.273764
VPS45	BD	NSstrict	Singleton	2	0.211126	1	1	1.37392	0.273757
SORCS3	BD	NSstrict	Singleton	2	0.211641	1	1	1.37392	0.273757
TGFBI	BD	NSbroad	Singleton	2	0.212834	1	1	1.37392	0.273757
TACR1	SCZ	NSstrict	Rare	2	0.21357	1	1	0.822082	0.177682
MMP7	BD	NSbroad	Rare	2	0.213884	1	1	1.37392	0.273757
TACR1	rMDD	NSstrict	Rare	2	0.21473	1	1	0.849349	0.165459
MCPH1	Combined	NSbroad	Singleton	10	0.216297	1	1	0.819529	0.155357
GRIN2B	rMDD	NSbroad	Rare	6	0.21641	1	1	1.13207	0.139973
SNAP91	rMDD	NSbroad	Singleton	5	0.220266	1	1	0.849349	0.165459
NSUN6	BD	NSbroad	Singleton	5	0.222145	1	1	0.832111	0.173384
THOP1	BD	NSbroad	Rare	2	0.224263	1	1	0.838074	0.173413
SCHIP1	rMDD	NSbroad	Rare	2	0.225086	1	1	0.849349	0.165459
APPL2	SCZ	NSstrict	Singleton	4	0.225823	1	1	0.822232	0.198563
UQCRC1	BD	NSstrict	Rare	4	0.226106	1	1	0.834758	0.173388
BCR	BD	NSstrict	Rare	6	0.226706	1	1	0.843466	0.158328
BBS4	rMDD	NSbroad	Singleton	6	0.227479	1	1	0.849215	0.151115
BCR	rMDD	NSbroad	Rare	18	0.227529	1	1	0.943275	0.0532189
USP7	Combined	NSbroad	Rare	9	0.227581	1	1	0.845239	0.1364
HLA-DQA1	rMDD	NSbroad	Rare	2	0.228888	1	1	0.849299	0.165377
NEK1	BD	NSbroad	Rare	13	0.231389	1	1	0.923254	0.0692953
STAT5A	SCZ	NSstrict	Rare	2	0.231576	1	1	1.36653	0.280561
STAT5A	SCZ	NSstrict	Singleton	2	0.231576	1	1	1.36653	0.280561
SOX10	SCZ	NSstrict	Rare	2	0.232857	1	1	1.35738	0.28055
SOX10	SCZ	NSstrict	Singleton	2	0.232857	1	1	1.35738	0.28055
TGFBI	SCZ	NSbroad	Singleton	2	0.233718	1	1	1.35738	0.28055
CTTN	rMDD	NSbroad	Singleton	5	0.233914	1	1	0.851845	0.165465
ARHGEF11	BD	NSbroad	Rare	12	0.234271	1	1	0.918609	0.0716338
MYRIP	rMDD	NSbroad	Rare	18	0.234581	1	1	0.951351	0.0505156
NOS1AP	SCZ	NSbroad	Singleton	2	0.235892	1	1	1.35866	0.280551
LPIN1	SCZ	NSstrict	Rare	2	0.236163	1	1	1.35738	0.28055
LPIN1	SCZ	NSstrict	Singleton	2	0.236163	1	1	1.35738	0.28055
GABRA5	SCZ	NSbroad	Singleton	2	0.236511	1	1	1.35738	0.28055
ARHGEF11	SCZ	NSstrict	Rare	2	0.236535	1	1	1.35738	0.28055
ARHGEF11	SCZ	NSstrict	Singleton	2	0.236535	1	1	1.35738	0.28055
SKAP1	SCZ	NSbroad	Singleton	2	0.237745	1	1	1.35738	0.28055
EGR2	BD	NSbroad	Rare	4	0.238557	1	1	0.832255	0.193758
EGR2	BD	NSbroad	Singleton	4	0.238557	1	1	0.832255	0.193758
GRIA2	SCZ	NSbroad	Singleton	2	0.238776	1	1	1.35738	0.28055
NEK1	SCZ	NSbroad	Rare	15	0.238899	1	1	1.07659	0.0645287
NAPB	SCZ	NSstrict	Singleton	2	0.2391	1	1	1.35738	0.28055
EGR4	SCZ	NSstrict	Rare	2	0.240298	1	1	1.35738	0.28055
EGR4	SCZ	NSstrict	Singleton	2	0.240298	1	1	1.35738	0.28055
DTNBP1	BD	NSbroad	Singleton	5	0.240473	1	1	1.16892	0.146438
LITAF	SCZ	NSbroad	Rare	3	0.240711	1	1	0.822157	0.198563
HSPA2	SCZ	NSbroad	Singleton	2	0.241138	1	1	1.35815	0.280551
ANKRD16	SCZ	NSbroad	Singleton	2	0.241991	1	1	1.35738	0.28055
VPS45	rMDD	NSbroad	Singleton	5	0.242038	1	1	0.849349	0.165459
ITPR1	SCZ	NSstrict	Rare	2	0.242112	1	1	1.35738	0.28055
ITPR1	SCZ	NSstrict	Singleton	2	0.242112	1	1	1.35738	0.28055
MARCH3	BD	NSbroad	Rare	4	0.242238	1	1	0.832255	0.193758
MARCH3	BD	NSbroad	Singleton	4	0.242238	1	1	0.832255	0.193758
NSUN6	SCZ	NSbroad	Rare	8	0.242477	1	1	0.893215	0.115068
VPS45	SCZ	NSstrict	Rare	2	0.242646	1	1	0.822232	0.198563
CCND2	SCZ	NSbroad	Rare	3	0.243895	1	1	0.822232	0.198563
PPP4R2	SCZ	NSbroad	Rare	2	0.244003	1	1	1.35738	0.28055
PPARGC1A	SCZ	NSstrict	Rare	2	0.24421	1	1	1.35738	0.28055
PPARGC1A	SCZ	NSstrict	Singleton	2	0.24421	1	1	1.35738	0.28055
VRK2	SCZ	NSstrict	Rare	2	0.24473	1	1	1.14968	0.132683
CHRNA5	SCZ	NSstrict	Rare	2	0.244912	1	1	1.35738	0.28055
CHRNA5	SCZ	NSstrict	Singleton	2	0.244912	1	1	1.35738	0.28055
MGLL	SCZ	NSbroad	Singleton	2	0.244945	1	1	1.35956	0.280552
PDE4A	BD	NSbroad	Rare	4	0.245574	1	1	0.835366	0.193765
PDE4A	BD	NSbroad	Singleton	4	0.245574	1	1	0.835366	0.193765
MARCH3	rMDD	NSbroad	Rare	4	0.246581	1	1	0.849483	0.184899
MARCH3	rMDD	NSbroad	Singleton	4	0.246581	1	1	0.849483	0.184899
SLC41A2	SCZ	NSbroad	Singleton	4	0.247174	1	1	0.822232	0.198563
NRXN3	BD	NSbroad	Singleton	10	0.247675	1	1	1.12545	0.122891
TP53RK	BD	NSbroad	Rare	4	0.247727	1	1	0.832255	0.193758
GRM3	BD	NSstrict	Rare	6	0.248188	1	1	1.1633	0.158352
GRM3	BD	NSstrict	Singleton	6	0.248188	1	1	1.1633	0.158352
CYB5R2	rMDD	NSbroad	Rare	6	0.248554	1	1	0.880686	0.123352
HERPUD1	rMDD	NSbroad	Rare	4	0.248933	1	1	0.85111	0.165473
C5orf48	SCZ	NSbroad	Rare	3	0.248954	1	1	0.822232	0.198563
NSUN6	rMDD	NSbroad	Singleton	7	0.249757	1	1	1.13207	0.139973
CETP	Combined	NSbroad	Singleton	7	0.249855	1	1	0.819806	0.163502
DLGAP1	rMDD	NSstrict	Singleton	4	0.25325	1	1	0.849554	0.1849
CCND2	BD	NSbroad	Rare	3	0.253968	1	1	0.832415	0.193758
ID1	SCZ	NSbroad	Singleton	4	0.255705	1	1	0.822348	0.198563
SORCS3	rMDD	NSbroad	Singleton	11	0.255925	1	1	1.11785	0.111877
SORCS3	rMDD	NSbroad	Rare	16	0.256858	1	1	1.09571	0.0833275
ID1	BD	NSbroad	Singleton	4	0.257331	1	1	0.834316	0.19376
XPOT	rMDD	NSbroad	Singleton	6	0.258682	1	1	1.13733	0.130775
SLC41A2	BD	NSbroad	Singleton	4	0.260553	1	1	0.832255	0.193758
TP53RK	rMDD	NSbroad	Rare	4	0.260564	1	1	0.849483	0.184899
DMRT2	BD	NSbroad	Singleton	4	0.26095	1	1	0.83623	0.193765
GRM3	rMDD	NSstrict	Rare	4	0.261306	1	1	0.849483	0.184899
GRM3	rMDD	NSstrict	Singleton	4	0.261306	1	1	0.849483	0.184899
VPS45	rMDD	NSstrict	Rare	2	0.26194	1	1	0.849483	0.184899
DLGAP1	SCZ	NSstrict	Singleton	4	0.26228	1	1	0.822273	0.198563
STAT5A	BD	NSbroad	Rare	3	0.262657	1	1	1.17033	0.158357
APPL2	BD	NSstrict	Singleton	4	0.263042	1	1	0.832255	0.193758
CETP	BD	NSbroad	Singleton	6	0.263306	1	1	0.871629	0.13704
LITAF	BD	NSbroad	Rare	3	0.263446	1	1	1.16383	0.158353
EGR3	SCZ	NSbroad	Rare	3	0.263992	1	1	0.82841	0.198582
GRM3	SCZ	NSstrict	Rare	4	0.265209	1	1	0.822232	0.198563
GRM3	SCZ	NSstrict	Singleton	4	0.265209	1	1	0.822232	0.198563
MCPH1	BD	NSbroad	Rare	16	0.26527	1	1	0.930057	0.0714994
ZHX2	rMDD	NSbroad	Singleton	5	0.265381	1	1	0.849571	0.165459
PRKCB	BD	NSbroad	Singleton	6	0.265832	1	1	1.1633	0.158352
BCR	BD	NSstrict	Singleton	5	0.267349	1	1	0.844572	0.173341
EGR2	SCZ	NSbroad	Rare	4	0.267962	1	1	0.822232	0.198563
EGR2	SCZ	NSbroad	Singleton	4	0.267962	1	1	0.822232	0.198563
SERPINI1	BD	NSbroad	Rare	9	0.268	1	1	1.0755	0.0726869
ERBB3	rMDD	NSbroad	Rare	18	0.268999	1	1	1.06314	0.0651687
C5orf48	rMDD	NSbroad	Rare	3	0.270573	1	1	0.849483	0.184899
ATP6V0A1	BD	NSbroad	Rare	6	0.270776	1	1	1.10977	0.104059
GNB1L	rMDD	NSbroad	Rare	5	0.273322	1	1	1.07945	0.0958491
SNAP91	Combined	NSbroad	Singleton	6	0.273649	1	1	0.79299	0.200287
SORT1	rMDD	NSbroad	Singleton	4	0.273722	1	1	0.849483	0.184899
STAT5A	rMDD	NSbroad	Rare	3	0.27376	1	1	0.851424	0.184901
SERPINI1	rMDD	NSbroad	Singleton	4	0.274463	1	1	0.849483	0.184899
UQCRC1	rMDD	NSbroad	Singleton	4	0.275324	1	1	0.852316	0.184902
NRG1	rMDD	NSbroad	Rare	11	0.276011	1	1	0.907342	0.0959925
CETP	rMDD	NSbroad	Singleton	6	0.276877	1	1	0.88479	0.130775
DMRT2	SCZ	NSbroad	Singleton	4	0.279071	1	1	0.825165	0.198569
NRXN1	Combined	NSbroad	Singleton	19	0.282696	1	1	1.12503	0.107476
CCND2	rMDD	NSbroad	Rare	3	0.283454	1	1	0.849483	0.184899
SORT1	BD	NSbroad	Singleton	4	0.284879	1	1	0.832255	0.193758
SLC41A2	rMDD	NSbroad	Singleton	4	0.285077	1	1	0.849483	0.184899
NCOR2	rMDD	NSstrict	Rare	3	0.286936	1	1	1.20521	0.213443
NCOR2	rMDD	NSstrict	Singleton	3	0.286936	1	1	1.20521	0.213443
MDFIC	SCZ	NSbroad	Rare	2	0.288565	1	1	1.14923	0.162277
APPL2	Combined	NSbroad	Rare	14	0.291609	1	1	1.09134	0.0774599
SV2B	SCZ	NSbroad	Singleton	11	0.293346	1	1	0.900172	0.120129
EGR2	rMDD	NSbroad	Rare	4	0.293844	1	1	0.849483	0.184899
EGR2	rMDD	NSbroad	Singleton	4	0.293844	1	1	0.849483	0.184899
PRKCB	rMDD	NSbroad	Singleton	4	0.293856	1	1	0.849483	0.184899
DMRT2	Combined	NSstrict	Rare	2	0.294934	1	1	1.15268	0.1364
EGR3	BD	NSbroad	Rare	3	0.295333	1	1	0.843264	0.193781
SNAP91	Combined	NSbroad	Rare	11	0.296807	1	1	0.929137	0.0711566
HOOK3	BD	NSbroad	Rare	7	0.297695	1	1	0.904179	0.11229
EGR4	rMDD	NSbroad	Singleton	3	0.298202	1	1	1.19137	0.213406
GRIA3	SCZ	NSbroad	Rare	4	0.300345	1	1	0.869572	0.15007
GRIA3	SCZ	NSbroad	Singleton	4	0.300345	1	1	0.869572	0.15007
PAK3	Combined	NSbroad	Rare	3	0.300366	1	1	1.26533	0.200055
PAK3	Combined	NSbroad	Singleton	3	0.300366	1	1	1.26533	0.200055
PDE4A	SCZ	NSbroad	Rare	6	0.300679	1	1	1.1508	0.162281
PDE4A	SCZ	NSbroad	Singleton	6	0.300679	1	1	1.1508	0.162281
SNPH	BD	NSbroad	Singleton	4	0.300749	1	1	0.847216	0.193799
NCOR2	BD	NSbroad	Rare	11	0.304664	1	1	0.908923	0.107958
APPL2	BD	NSbroad	Rare	12	0.306992	1	1	1.08146	0.0753984
SV2B	BD	NSbroad	Rare	14	0.307186	1	1	0.91896	0.0873114
NRXN1	Combined	NSbroad	Rare	25	0.307544	1	1	1.07015	0.0627318
SYN1	SCZ	NSbroad	Rare	2	0.308957	1	1	0.906852	0.114587
TP53RK	SCZ	NSbroad	Singleton	3	0.311285	1	1	0.822381	0.229174
TP53RK	SCZ	NSstrict	Rare	3	0.311285	1	1	0.822381	0.229174
TP53RK	SCZ	NSstrict	Singleton	3	0.311285	1	1	0.822381	0.229174
SRSF6	SCZ	NSbroad	Rare	2	0.311893	1	1	0.822381	0.229174
GRIA1	SCZ	NSbroad	Singleton	3	0.312539	1	1	0.822381	0.229174
NEK1	SCZ	NSstrict	Singleton	5	0.312739	1	1	0.869572	0.15007
BLZF1	BD	NSbroad	Rare	5	0.313024	1	1	0.904179	0.11229
EGR4	BD	NSbroad	Rare	4	0.313117	1	1	0.904646	0.11229
DTNBP1	rMDD	NSstrict	Rare	3	0.313277	1	1	1.18714	0.2134
CLINT1	SCZ	NSbroad	Singleton	3	0.313299	1	1	0.822381	0.229174
NRXN1	rMDD	NSstrict	Rare	2	0.314306	1	1	1.18688	0.2134
ERBB3	SCZ	NSstrict	Rare	3	0.314712	1	1	0.822381	0.229174
TACR1	SCZ	NSbroad	Singleton	3	0.314914	1	1	0.822381	0.229174
ZNF140	SCZ	NSbroad	Singleton	3	0.314945	1	1	0.822381	0.229174
MGLL	rMDD	NSbroad	Rare	2	0.315566	1	1	1.18863	0.213402
VRK2	SCZ	NSbroad	Singleton	3	0.315735	1	1	0.822381	0.229174
CAMK4	rMDD	NSbroad	Singleton	3	0.315996	1	1	1.18688	0.2134
WDFY1	SCZ	NSbroad	Rare	3	0.316171	1	1	0.822381	0.229174
WDFY1	SCZ	NSbroad	Singleton	3	0.316171	1	1	0.822381	0.229174
NUDT1	SCZ	NSbroad	Singleton	3	0.318634	1	1	0.823653	0.229179
CAMK4	rMDD	NSstrict	Rare	3	0.318654	1	1	1.18688	0.2134
EGR3	rMDD	NSbroad	Singleton	3	0.318779	1	1	1.1872	0.2134
LIMA1	rMDD	NSbroad	Singleton	3	0.318794	1	1	1.18688	0.2134
GABRA5	BD	NSbroad	Rare	2	0.319037	1	1	0.832399	0.223627
ADCY3	SCZ	NSbroad	Singleton	3	0.320066	1	1	0.823693	0.229178
SOX10	rMDD	NSbroad	Rare	3	0.320684	1	1	1.18688	0.2134
SOX10	rMDD	NSbroad	Singleton	3	0.320684	1	1	1.18688	0.2134
NSUN6	SCZ	NSstrict	Rare	3	0.320965	1	1	0.822381	0.229174
NSUN6	SCZ	NSstrict	Singleton	3	0.320965	1	1	0.822381	0.229174
RGS4	rMDD	NSbroad	Rare	3	0.321007	1	1	1.18688	0.2134
RGS4	rMDD	NSbroad	Singleton	3	0.321007	1	1	1.18688	0.2134
TACR1	BD	NSbroad	Singleton	3	0.32177	1	1	0.832399	0.223627
SORT1	SCZ	NSbroad	Singleton	6	0.321985	1	1	1.14923	0.162277
NAPB	BD	NSstrict	Rare	2	0.322255	1	1	0.832399	0.223627
NRG1	BD	NSstrict	Rare	2	0.322813	1	1	0.832399	0.223627
TP53RK	BD	NSbroad	Singleton	3	0.323356	1	1	0.832399	0.223627
TP53RK	BD	NSstrict	Rare	3	0.323356	1	1	0.832399	0.223627
TP53RK	BD	NSstrict	Singleton	3	0.323356	1	1	0.832399	0.223627
SRSF6	BD	NSbroad	Rare	2	0.323558	1	1	0.832399	0.223627
NOS1	SCZ	NSstrict	Rare	2	0.324809	1	1	0.825536	0.229185
APPL2	BD	Disruptive	Rare	3	0.324845	1	1	0.832399	0.223627
VRK2	BD	NSbroad	Singleton	3	0.324848	1	1	0.832399	0.223627
GRIA3	rMDD	NSbroad	Rare	4	0.325563	1	1	0.890056	0.139742
GRIA3	rMDD	NSbroad	Singleton	4	0.325563	1	1	0.890056	0.139742
NFKBIA	BD	NSbroad	Rare	3	0.325906	1	1	0.832399	0.223627
NFKBIA	BD	NSbroad	Singleton	3	0.325906	1	1	0.832399	0.223627
NEK1	rMDD	NSstrict	Singleton	5	0.326059	1	1	0.890056	0.139742
TNFRSF11B	rMDD	NSbroad	Rare	3	0.326129	1	1	1.18688	0.2134
HOOK3	BD	NSbroad	Singleton	3	0.326221	1	1	0.832399	0.223627
SNAP91	BD	NSbroad	Rare	10	0.328716	1	1	0.948147	0.0638945
GRIA1	BD	NSbroad	Singleton	3	0.329191	1	1	0.832399	0.223627
BDNF	rMDD	NSstrict	Rare	2	0.329606	1	1	1.09294	0.0929897
NUMB	BD	NSbroad	Rare	3	0.329812	1	1	0.832399	0.223627
PPARGC1A	SCZ	NSbroad	Rare	8	0.330532	1	1	1.09625	0.106632
ZNF140	BD	NSbroad	Singleton	3	0.33203	1	1	0.832399	0.223627
NSUN6	BD	NSstrict	Rare	3	0.332275	1	1	0.832399	0.223627
NSUN6	BD	NSstrict	Singleton	3	0.332275	1	1	0.832399	0.223627
ZNF140	rMDD	NSbroad	Singleton	3	0.334155	1	1	0.849617	0.2134
PPARGC1A	rMDD	NSbroad	Singleton	3	0.33538	1	1	0.849617	0.2134
MCPH1	rMDD	NSstrict	Rare	3	0.335458	1	1	0.849617	0.2134
HERPUD1	SCZ	NSbroad	Singleton	3	0.335461	1	1	0.827951	0.229194
USP7	SCZ	NSbroad	Rare	8	0.337454	1	1	0.900541	0.120129
SYN1	rMDD	NSbroad	Rare	2	0.338276	1	1	0.921746	0.1067
NFKBIA	rMDD	NSbroad	Rare	3	0.338696	1	1	0.849845	0.2134
NFKBIA	rMDD	NSbroad	Singleton	3	0.338696	1	1	0.849845	0.2134
UQCRC1	Combined	NSbroad	Singleton	9	0.340343	1	1	1.17816	0.163713
HOOK3	rMDD	NSbroad	Singleton	3	0.340922	1	1	0.849617	0.2134
CLINT1	rMDD	NSbroad	Singleton	3	0.34144	1	1	0.849617	0.2134
APPL2	rMDD	Disruptive	Rare	3	0.341636	1	1	0.849617	0.2134
GRIA1	rMDD	NSbroad	Singleton	3	0.342587	1	1	0.849617	0.2134
GABRA5	rMDD	NSbroad	Rare	2	0.343277	1	1	0.849617	0.2134
PDE4A	Combined	NSbroad	Rare	9	0.343939	1	1	1.17667	0.163715
PDE4A	Combined	NSbroad	Singleton	9	0.343939	1	1	1.17667	0.163715
HIPK2	SCZ	NSbroad	Rare	11	0.344676	1	1	1.09637	0.106633
VRK2	rMDD	NSbroad	Singleton	3	0.344749	1	1	0.849617	0.2134
HERPUD1	BD	NSbroad	Singleton	3	0.345915	1	1	0.837542	0.223646
HERPUD1	rMDD	NSbroad	Singleton	3	0.346034	1	1	0.852566	0.213417
NAPB	rMDD	NSstrict	Rare	2	0.346255	1	1	0.849617	0.2134
TP53RK	rMDD	NSbroad	Singleton	3	0.346537	1	1	0.849617	0.2134
TP53RK	rMDD	NSstrict	Rare	3	0.346537	1	1	0.849617	0.2134
TP53RK	rMDD	NSstrict	Singleton	3	0.346537	1	1	0.849617	0.2134
TRIOBP	rMDD	NSbroad	Singleton	17	0.346699	1	1	1.08259	0.090262
NRG1	rMDD	NSstrict	Rare	2	0.347146	1	1	0.849617	0.2134
MCPH1	rMDD	NSbroad	Rare	15	0.348443	1	1	0.948382	0.0682486
MYRIP	Combined	NSbroad	Singleton	15	0.34863	1	1	0.889957	0.119289
ATP6V0A1	SCZ	NSbroad	Rare	5	0.348992	1	1	0.900172	0.120129
GRIN2B	Combined	NSbroad	Rare	9	0.351699	1	1	1.1606	0.148179
PRKCB	BD	NSbroad	Rare	10	0.354563	1	1	0.929555	0.0919464
APPL2	SCZ	NSstrict	Rare	6	0.357371	1	1	1.11179	0.125933
PRKCB	SCZ	NSbroad	Rare	9	0.358171	1	1	0.918221	0.0942172
USP7	BD	NSbroad	Rare	8	0.358885	1	1	0.911214	0.117227
MCPH1	Combined	NSbroad	Rare	17	0.361643	1	1	0.931187	0.079365
NEK1	Combined	NSstrict	Rare	7	0.364359	1	1	0.880326	0.131314
PCM1	BD	NSstrict	Rare	11	0.371817	1	1	1.07075	0.0873114
BBS4	rMDD	NSbroad	Rare	8	0.371954	1	1	0.916989	0.103012
ITPR1	Combined	NSbroad	Rare	19	0.372138	1	1	0.943141	0.0655219
MYRIP	BD	NSbroad	Singleton	12	0.373422	1	1	0.917367	0.103876
BRD1	rMDD	NSbroad	Rare	15	0.374748	1	1	0.938631	0.0813819
SYP	rMDD	NSbroad	Rare	3	0.37551	1	1	0.913456	0.123193
NCOR2	Combined	NSstrict	Rare	5	0.375687	1	1	1.24544	0.219303
NCOR2	Combined	NSstrict	Singleton	5	0.375687	1	1	1.24544	0.219303
SV2B	BD	NSbroad	Singleton	11	0.377693	1	1	0.911214	0.117227
APPL2	Combined	Disruptive	Singleton	2	0.378313	1	1	0.671528	0.346426
BLZF1	Combined	NSbroad	Singleton	2	0.378313	1	1	0.671528	0.346426
ATP6V0A1	Combined	NSstrict	Rare	2	0.378313	1	1	0.671528	0.346426
ATP6V0A1	Combined	NSstrict	Singleton	2	0.378313	1	1	0.671528	0.346426
USP7	Combined	NSstrict	Rare	2	0.378313	1	1	0.671528	0.346426
USP7	Combined	NSstrict	Singleton	2	0.378313	1	1	0.671528	0.346426
CCND2	Combined	NSbroad	Singleton	2	0.378817	1	1	0.671668	0.346426
LITAF	Combined	NSbroad	Singleton	2	0.380174	1	1	0.672045	0.346427
BCR	Combined	NSbroad	Rare	25	0.381153	1	1	0.937387	0.0604383
XPOT	rMDD	NSbroad	Rare	8	0.381167	1	1	1.07869	0.0991339
GRIA3	Combined	NSbroad	Rare	5	0.383093	1	1	0.840484	0.173363
GRIA3	Combined	NSbroad	Singleton	5	0.383093	1	1	0.840484	0.173363
CTTN	BD	NSbroad	Singleton	7	0.385615	1	1	1.11343	0.146684
NEK1	Combined	NSstrict	Singleton	6	0.386084	1	1	0.840484	0.173363
RPS6KA2	Combined	NSstrict	Rare	2	0.388039	1	1	0.674236	0.34643
RPS6KA2	Combined	NSstrict	Singleton	2	0.388039	1	1	0.674236	0.34643
ERBB3	Combined	NSbroad	Singleton	18	0.390072	1	1	1.1095	0.116121
XPOT	SCZ	NSbroad	Singleton	4	0.392004	1	1	0.877808	0.162026
CLINT1	Combined	NSbroad	Rare	6	0.392343	1	1	0.900538	0.119445
XPOT	BD	NSbroad	Singleton	4	0.392605	1	1	0.884921	0.158103
GRIN2B	Combined	NSbroad	Singleton	7	0.393527	1	1	1.1908	0.185494
SORT1	SCZ	NSbroad	Rare	9	0.396944	1	1	0.938535	0.0733954
EGR4	Combined	NSbroad	Singleton	5	0.401747	1	1	1.23191	0.219336
CTTN	Combined	NSbroad	Rare	15	0.402725	1	1	0.931438	0.0849849
BBS4	Combined	NSbroad	Rare	10	0.403447	1	1	0.900538	0.119445
CYB5R2	SCZ	NSbroad	Rare	7	0.407812	1	1	1.09218	0.114871
DTNBP1	Combined	NSstrict	Rare	3	0.411987	1	1	1.22548	0.219327
SMC1A	Combined	NSbroad	Rare	2	0.412511	1	1	0.787504	0.219084
SMC1A	Combined	NSbroad	Singleton	2	0.412511	1	1	0.787504	0.219084
APPL2	Combined	NSbroad	Singleton	8	0.415513	1	1	0.862026	0.173574
NRXN1	Combined	NSstrict	Rare	4	0.41665	1	1	1.22514	0.219327
ADCY1	BD	NSbroad	Singleton	3	0.417078	1	1	1.16858	0.223631
GRIA1	Combined	NSbroad	Rare	5	0.417371	1	1	0.862026	0.173574
TSNAXIP1	Combined	Disruptive	Rare	2	0.41895	1	1	1.11384	0.131497
VPS45	BD	NSbroad	Singleton	7	0.419578	1	1	1.10901	0.146674
ZHX2	BD	NSbroad	Singleton	7	0.420086	1	1	1.1092	0.146675
SERPINI1	SCZ	NSbroad	Rare	9	0.420108	1	1	0.936152	0.083546
BCR	Combined	NSstrict	Rare	11	0.420461	1	1	1.12901	0.141895
APPL2	Combined	NSstrict	Singleton	5	0.421551	1	1	0.820095	0.219327
MARCH3	Combined	NSbroad	Rare	5	0.424244	1	1	0.820095	0.219327
MARCH3	Combined	NSbroad	Singleton	5	0.424244	1	1	0.820095	0.219327
BDNF	rMDD	NSbroad	Rare	3	0.424982	1	1	1.07681	0.0902573
NCOR2	SCZ	NSbroad	Singleton	11	0.426522	1	1	1.08976	0.120114
DLGAP1	Combined	NSstrict	Singleton	5	0.42666	1	1	0.820165	0.219328
TP53RK	Combined	NSbroad	Rare	4	0.427195	1	1	0.820095	0.219327
RAB3A	BD	NSbroad	Rare	2	0.42752	1	1	1.1628	0.223627
NOS1	Combined	NSstrict	Singleton	3	0.427806	1	1	1.32009	0.282966
SORT1	Combined	NSbroad	Rare	9	0.428221	1	1	0.936039	0.0794749
SYP	BD	NSbroad	Singleton	3	0.428461	1	1	1.07974	0.111815
ID1	Combined	NSbroad	Singleton	5	0.428915	1	1	0.822497	0.21933
C5orf48	Combined	NSbroad	Rare	3	0.428951	1	1	0.820095	0.219327
NRG1	Combined	NSbroad	Singleton	8	0.431475	1	1	0.862026	0.173574
SYP	SCZ	NSbroad	Singleton	2	0.431566	1	1	0.906934	0.140275
VASH2	BD	NSbroad	Singleton	3	0.432864	1	1	1.16464	0.223629
VPS45	Combined	NSstrict	Rare	3	0.4341	1	1	0.820095	0.219327
USP7	SCZ	NSstrict	Rare	2	0.436802	1	1	0.82253	0.28055
USP7	SCZ	NSstrict	Singleton	2	0.436802	1	1	0.82253	0.28055
APPL2	SCZ	Disruptive	Singleton	2	0.43695	1	1	0.82253	0.28055
RPS6KA2	BD	NSbroad	Singleton	3	0.437464	1	1	1.1635	0.22363
ID1	SCZ	NSstrict	Rare	2	0.43856	1	1	0.82253	0.28055
BLZF1	BD	NSbroad	Singleton	2	0.43904	1	1	0.832543	0.273757
CCNE1	BD	NSbroad	Singleton	3	0.439363	1	1	1.1631	0.223627
RGS4	SCZ	NSbroad	Rare	2	0.439723	1	1	0.82253	0.28055
RGS4	SCZ	NSbroad	Singleton	2	0.439723	1	1	0.82253	0.28055
ERBB3	SCZ	NSstrict	Singleton	2	0.440281	1	1	0.82253	0.28055
BANK1	BD	NSbroad	Singleton	2	0.440484	1	1	0.832543	0.273757
LIMA1	BD	NSbroad	Rare	3	0.440503	1	1	1.1628	0.223627
LIMA1	BD	NSbroad	Singleton	3	0.440503	1	1	1.1628	0.223627
TNFRSF11B	BD	NSbroad	Singleton	3	0.440516	1	1	1.1628	0.223627
LITAF	SCZ	NSbroad	Singleton	2	0.440542	1	1	0.822381	0.280551
PRKCB	BD	NSstrict	Singleton	3	0.440728	1	1	1.1628	0.223627
SORCS3	BD	NSstrict	Rare	3	0.440752	1	1	1.1628	0.223627
CCND2	SCZ	NSbroad	Singleton	2	0.440768	1	1	0.82253	0.28055
MCPH1	BD	NSstrict	Singleton	3	0.440784	1	1	1.1628	0.223627
ATP6V0A1	BD	NSbroad	Singleton	3	0.441156	1	1	1.1628	0.223627
ZIC1	Combined	NSbroad	Rare	2	0.441632	1	1	1.30941	0.282954
DLGAP1	Combined	NSbroad	Rare	16	0.442005	1	1	1.08587	0.102906
DLGAP1	BD	NSbroad	Rare	14	0.442046	1	1	1.07067	0.0974327
NOS1AP	Combined	NSbroad	Singleton	3	0.44206	1	1	1.31119	0.282955
SORT1	Combined	NSstrict	Rare	2	0.442506	1	1	0.862026	0.173574
STAT5A	BD	NSbroad	Singleton	2	0.442932	1	1	0.832543	0.273757
BCR	SCZ	NSbroad	Rare	22	0.443161	1	1	1.02263	0.0517996
ANKRD16	Combined	NSbroad	Singleton	3	0.443463	1	1	1.31209	0.282957
SKAP1	BD	NSbroad	Rare	2	0.444104	1	1	0.832543	0.273757
ATP6V0A1	BD	NSstrict	Rare	2	0.444443	1	1	0.832543	0.273757
ATP6V0A1	BD	NSstrict	Singleton	2	0.444443	1	1	0.832543	0.273757
RGS4	BD	NSbroad	Rare	2	0.444584	1	1	0.832543	0.273757
RGS4	BD	NSbroad	Singleton	2	0.444584	1	1	0.832543	0.273757
MMP7	Combined	NSbroad	Rare	2	0.444636	1	1	1.30941	0.282954
OPTN	Combined	NSbroad	Rare	3	0.444938	1	1	1.30941	0.282954
OPTN	Combined	NSbroad	Singleton	3	0.444938	1	1	1.30941	0.282954
TGFBI	Combined	NSbroad	Singleton	3	0.44538	1	1	1.30941	0.282954
NRXN1	Combined	NSstrict	Singleton	3	0.445568	1	1	1.30941	0.282954
EGR4	BD	NSbroad	Singleton	2	0.445666	1	1	0.832543	0.273757
SV2B	BD	NSstrict	Singleton	2	0.446038	1	1	0.832543	0.273757
BLZF1	SCZ	NSbroad	Singleton	2	0.446039	1	1	0.82253	0.28055
DTNBP1	BD	Disruptive	Rare	2	0.446299	1	1	0.833433	0.273758
DTNBP1	BD	NSstrict	Rare	2	0.446299	1	1	0.833433	0.273758
CCND2	BD	NSbroad	Singleton	2	0.44634	1	1	0.832863	0.273758
LIMA1	SCZ	NSbroad	Singleton	2	0.446347	1	1	0.82253	0.28055
EGR3	BD	NSbroad	Singleton	2	0.446441	1	1	0.832543	0.273757
CAMK4	BD	NSstrict	Rare	2	0.446853	1	1	1.1628	0.223627
LPIN1	Combined	NSstrict	Rare	3	0.446864	1	1	1.30941	0.282954
LPIN1	Combined	NSstrict	Singleton	3	0.446864	1	1	1.30941	0.282954
KIF5C	BD	NSbroad	Rare	2	0.44687	1	1	1.1628	0.223627
CAMK4	BD	NSbroad	Singleton	2	0.447144	1	1	0.832543	0.273757
VASH2	SCZ	NSbroad	Singleton	2	0.44715	1	1	0.823775	0.280552
CAMK4	SCZ	NSstrict	Rare	2	0.447266	1	1	0.82253	0.28055
NRXN1	BD	NSstrict	Rare	2	0.44747	1	1	0.832543	0.273757
CHRNA5	BD	NSbroad	Rare	2	0.447694	1	1	0.832543	0.273757
CHRNA5	BD	NSbroad	Singleton	2	0.447694	1	1	0.832543	0.273757
SOX10	BD	NSbroad	Rare	2	0.447756	1	1	0.832863	0.273758
SOX10	BD	NSbroad	Singleton	2	0.447756	1	1	0.832863	0.273758
USP7	BD	NSstrict	Rare	2	0.447899	1	1	0.832543	0.273757
USP7	BD	NSstrict	Singleton	2	0.447899	1	1	0.832543	0.273757
ID1	BD	NSstrict	Rare	2	0.448147	1	1	0.832863	0.273758
APPL2	BD	Disruptive	Singleton	2	0.448294	1	1	0.832543	0.273757
LITAF	BD	NSbroad	Singleton	2	0.448454	1	1	0.833684	0.273758
RPS6KA2	BD	NSstrict	Rare	2	0.44861	1	1	0.833286	0.27376
RPS6KA2	BD	NSstrict	Singleton	2	0.44861	1	1	0.833286	0.27376
MCPH1	SCZ	NSstrict	Singleton	2	0.449079	1	1	0.82253	0.28055
NAPB	BD	NSbroad	Singleton	2	0.449189	1	1	0.832543	0.273757
APPL2	rMDD	NSbroad	Singleton	8	0.449374	1	1	1.09218	0.130997
ERBB3	BD	NSstrict	Singleton	2	0.449492	1	1	0.832543	0.273757
ATP6V0A1	SCZ	NSbroad	Singleton	2	0.450404	1	1	0.82253	0.28055
ATP6V0A1	SCZ	NSstrict	Rare	2	0.450404	1	1	0.82253	0.28055
ATP6V0A1	SCZ	NSstrict	Singleton	2	0.450404	1	1	0.82253	0.28055
EGR3	SCZ	NSbroad	Singleton	2	0.45045	1	1	0.82253	0.28055
CTTN	BD	NSstrict	Rare	2	0.451296	1	1	0.834056	0.273762
CTTN	BD	NSstrict	Singleton	2	0.451296	1	1	0.834056	0.273762
CCNE1	SCZ	NSbroad	Singleton	2	0.451384	1	1	0.82253	0.28055
CETP	SCZ	NSbroad	Rare	8	0.451675	1	1	0.923369	0.114872
RPS6KA2	SCZ	NSbroad	Singleton	2	0.451755	1	1	0.826288	0.280554
RPS6KA2	SCZ	NSstrict	Rare	2	0.451755	1	1	0.826288	0.280554
RPS6KA2	SCZ	NSstrict	Singleton	2	0.451755	1	1	0.826288	0.280554
MCPH1	rMDD	NSstrict	Singleton	2	0.451879	1	1	0.84975	0.261235
SKAP1	rMDD	NSbroad	Rare	2	0.451983	1	1	0.84975	0.261235
APPL2	rMDD	Disruptive	Singleton	2	0.452138	1	1	0.84975	0.261235
STAT5A	rMDD	NSbroad	Singleton	2	0.452456	1	1	0.84975	0.261235
USP7	rMDD	NSstrict	Rare	2	0.45267	1	1	0.84975	0.261235
USP7	rMDD	NSstrict	Singleton	2	0.45267	1	1	0.84975	0.261235
CCND2	rMDD	NSbroad	Singleton	2	0.452685	1	1	0.84975	0.261235
LITAF	rMDD	NSbroad	Singleton	2	0.452771	1	1	0.84996	0.261235
PRKCB	rMDD	NSstrict	Singleton	2	0.452898	1	1	0.84975	0.261235
BANK1	rMDD	NSbroad	Singleton	2	0.453084	1	1	0.84975	0.261235
CCNE1	rMDD	NSbroad	Singleton	2	0.453228	1	1	0.84975	0.261235
CHRNA5	rMDD	NSbroad	Rare	2	0.453594	1	1	0.84975	0.261235
CHRNA5	rMDD	NSbroad	Singleton	2	0.453594	1	1	0.84975	0.261235
SYP	rMDD	NSbroad	Singleton	2	0.453664	1	1	0.921819	0.130617
TNFRSF11B	rMDD	NSbroad	Singleton	2	0.453778	1	1	0.84975	0.261235
BLZF1	rMDD	NSbroad	Singleton	2	0.45403	1	1	0.84975	0.261235
NAPB	rMDD	NSbroad	Singleton	2	0.455061	1	1	0.84975	0.261235
ATP6V0A1	rMDD	NSbroad	Singleton	2	0.45535	1	1	0.84975	0.261235
ATP6V0A1	rMDD	NSstrict	Rare	2	0.45535	1	1	0.84975	0.261235
ATP6V0A1	rMDD	NSstrict	Singleton	2	0.45535	1	1	0.84975	0.261235
CORO1B	Combined	NSbroad	Rare	2	0.455483	1	1	0.693661	0.34648
CORO1B	Combined	NSbroad	Singleton	2	0.455483	1	1	0.693661	0.34648
SORT1	BD	NSbroad	Rare	7	0.455897	1	1	0.950251	0.0716327
SV2B	rMDD	NSstrict	Singleton	2	0.456279	1	1	0.84975	0.261235
DTNBP1	rMDD	Disruptive	Rare	2	0.456284	1	1	0.850026	0.261235
SORCS3	rMDD	NSstrict	Rare	2	0.456762	1	1	0.84975	0.261235
ERBB3	BD	NSbroad	Singleton	10	0.45826	1	1	0.919838	0.122891
MGLL	BD	NSbroad	Rare	2	0.458881	1	1	0.83655	0.27376
RPS6KA2	rMDD	NSbroad	Singleton	2	0.460105	1	1	0.851364	0.261238
RPS6KA2	rMDD	NSstrict	Rare	2	0.460105	1	1	0.851364	0.261238
RPS6KA2	rMDD	NSstrict	Singleton	2	0.460105	1	1	0.851364	0.261238
CTTN	rMDD	NSstrict	Rare	2	0.460271	1	1	0.851532	0.261239
CTTN	rMDD	NSstrict	Singleton	2	0.460271	1	1	0.851532	0.261239
UQCRC1	BD	NSstrict	Singleton	2	0.460565	1	1	0.835759	0.273759
VASH2	rMDD	NSbroad	Singleton	2	0.460906	1	1	0.851907	0.261237
UQCRC1	rMDD	NSstrict	Singleton	2	0.463445	1	1	0.852506	0.261236
EGR3	Combined	NSbroad	Rare	4	0.465335	1	1	0.831611	0.219286
BCR	Combined	NSstrict	Singleton	10	0.468956	1	1	1.13098	0.155327
CACNA1C	rMDD	NSstrict	Rare	2	0.471558	1	1	0.854548	0.261241
CACNA1C	rMDD	NSstrict	Singleton	2	0.471558	1	1	0.854548	0.261241
TSNAXIP1	BD	NSbroad	Singleton	2	0.471832	1	1	0.838929	0.273763
VRK2	rMDD	NSbroad	Rare	7	0.472023	1	1	0.943365	0.0854584
CCNE1	Combined	NSstrict	Rare	2	0.472332	1	1	1.10889	0.141922
NCOR2	SCZ	NSbroad	Rare	13	0.473437	1	1	1.06923	0.099854
CACNA1C	BD	NSstrict	Rare	2	0.475042	1	1	0.839892	0.273766
CACNA1C	BD	NSstrict	Singleton	2	0.475042	1	1	0.839892	0.273766
CCNE1	rMDD	NSstrict	Rare	2	0.475906	1	1	1.0921	0.130998
PPARGC1A	rMDD	NSbroad	Rare	6	0.475993	1	1	0.930199	0.111877
GNB1L	SCZ	NSbroad	Singleton	2	0.476445	1	1	0.832285	0.280566
NCOR2	BD	NSstrict	Rare	2	0.477334	1	1	0.841178	0.273778
NCOR2	BD	NSstrict	Singleton	2	0.477334	1	1	0.841178	0.273778
DLGAP1	rMDD	NSstrict	Rare	6	0.483414	1	1	1.09223	0.130997
MYRIP	BD	NSbroad	Rare	20	0.493795	1	1	0.965564	0.052997
SMC1A	rMDD	NSbroad	Rare	2	0.494754	1	1	0.906949	0.165203
SMC1A	rMDD	NSbroad	Singleton	2	0.494754	1	1	0.906949	0.165203
CORO1B	SCZ	NSbroad	Rare	2	0.496645	1	1	0.838984	0.2806
CORO1B	SCZ	NSbroad	Singleton	2	0.496645	1	1	0.838984	0.2806
TSNAXIP1	BD	NSbroad	Rare	6	0.496783	1	1	0.946033	0.0798488
CYB5R2	rMDD	NSbroad	Singleton	3	0.496966	1	1	0.906949	0.165203
DTNBP1	rMDD	NSbroad	Singleton	3	0.498635	1	1	0.907185	0.165204
SMC1A	BD	NSbroad	Rare	2	0.500469	1	1	0.895886	0.173123
SMC1A	BD	NSbroad	Singleton	2	0.500469	1	1	0.895886	0.173123
ATP6V0A1	rMDD	NSbroad	Rare	5	0.500516	1	1	0.930199	0.111877
CYB5R2	BD	NSbroad	Singleton	3	0.502159	1	1	0.895886	0.173123
SMC1A	SCZ	NSbroad	Rare	2	0.502292	1	1	0.889407	0.177419
SMC1A	SCZ	NSbroad	Singleton	2	0.502292	1	1	0.889407	0.177419
MCPH1	SCZ	NSbroad	Singleton	9	0.503136	1	1	0.918878	0.132683
ITPR1	SCZ	NSbroad	Singleton	9	0.503191	1	1	0.918878	0.132683
DTNBP1	SCZ	NSbroad	Singleton	3	0.503664	1	1	0.889342	0.177419
RPS6KA2	Combined	NSbroad	Rare	6	0.504862	1	1	0.923445	0.113078
CORO1B	rMDD	NSbroad	Rare	2	0.506858	1	1	0.863264	0.261281
CORO1B	rMDD	NSbroad	Singleton	2	0.506858	1	1	0.863264	0.261281
GNB1L	BD	NSbroad	Singleton	2	0.506863	1	1	0.849273	0.273776
MYRIP	Combined	NSbroad	Rare	23	0.508878	1	1	0.964032	0.0573985
NFKB2	BD	NSbroad	Rare	4	0.509561	1	1	0.925266	0.122882
DLGAP1	Combined	NSstrict	Rare	7	0.510547	1	1	1.10876	0.14192
HIPK2	rMDD	NSbroad	Rare	10	0.512349	1	1	0.930421	0.111878
SNAP91	SCZ	NSbroad	Rare	11	0.513373	1	1	0.958405	0.0646497
CORO1B	BD	NSbroad	Rare	2	0.515431	1	1	0.8516	0.273808
CORO1B	BD	NSbroad	Singleton	2	0.515431	1	1	0.8516	0.273808
STAT5A	SCZ	NSbroad	Singleton	3	0.515746	1	1	1.15395	0.229184
CTTN	SCZ	NSbroad	Singleton	7	0.519977	1	1	1.09852	0.150318
NEK1	BD	NSstrict	Rare	7	0.520195	1	1	0.93272	0.112095
USP7	rMDD	NSbroad	Rare	9	0.522251	1	1	0.930199	0.111877
UQCRC1	Combined	NSstrict	Rare	6	0.526446	1	1	1.11536	0.15537
NRG1	BD	NSbroad	Rare	11	0.528336	1	1	0.942886	0.097431
HERPUD1	SCZ	NSbroad	Rare	4	0.535085	1	1	1.09881	0.150323
TGFBI	BD	NSbroad	Rare	8	0.536664	1	1	0.942886	0.097431
MGLL	SCZ	NSbroad	Rare	3	0.538314	1	1	1.15002	0.229176
NEK1	SCZ	NSbroad	Singleton	11	0.539953	1	1	1.06858	0.110415
CACNA1C	SCZ	NSstrict	Rare	3	0.543158	1	1	1.15134	0.22918
CACNA1C	SCZ	NSstrict	Singleton	3	0.543158	1	1	1.15134	0.22918
PCM1	SCZ	NSstrict	Rare	10	0.544649	1	1	1.05766	0.0894666
SV2B	SCZ	NSstrict	Singleton	3	0.545444	1	1	1.14879	0.229174
CHRNA5	SCZ	NSbroad	Rare	3	0.5468	1	1	1.14879	0.229174
CHRNA5	SCZ	NSbroad	Singleton	3	0.5468	1	1	1.14879	0.229174
CAMK4	SCZ	NSbroad	Singleton	3	0.547951	1	1	1.14879	0.229174
SOX10	SCZ	NSbroad	Rare	3	0.547971	1	1	1.14879	0.229174
SOX10	SCZ	NSbroad	Singleton	3	0.547971	1	1	1.14879	0.229174
PRKCB	SCZ	NSstrict	Singleton	3	0.548045	1	1	1.14879	0.229174
CTTN	SCZ	NSstrict	Rare	3	0.550662	1	1	1.14999	0.229178
CTTN	SCZ	NSstrict	Singleton	3	0.550662	1	1	1.14999	0.229178
UQCRC1	SCZ	NSstrict	Rare	6	0.551023	1	1	1.09718	0.150313
CTTN	SCZ	NSbroad	Rare	13	0.551862	1	1	0.954876	0.0772659
TNFRSF11B	SCZ	NSbroad	Rare	3	0.553279	1	1	1.14879	0.229174
TNFRSF11B	SCZ	NSbroad	Singleton	3	0.553279	1	1	1.14879	0.229174
HIPK2	Combined	NSbroad	Singleton	10	0.553668	1	1	0.906631	0.155358
DTNBP1	SCZ	Disruptive	Rare	2	0.556027	1	1	1.14872	0.229175
NRG1	Combined	NSbroad	Rare	12	0.556988	1	1	0.936821	0.10762
ZHX2	BD	NSbroad	Rare	10	0.557043	1	1	1.04653	0.0832939
BANK1	SCZ	NSbroad	Singleton	3	0.557345	1	1	1.14879	0.229174
PRKCB	Combined	NSstrict	Rare	6	0.563433	1	1	0.906351	0.155357
NAPB	SCZ	NSbroad	Singleton	3	0.563795	1	1	1.14879	0.229174
SORCS3	SCZ	NSstrict	Rare	2	0.570355	1	1	1.14879	0.229174
DUSP6	SCZ	NSbroad	Singleton	3	0.573319	1	1	1.14879	0.229174
ADCY3	Combined	NSbroad	Rare	8	0.577054	1	1	0.923226	0.136438
BCR	rMDD	NSbroad	Singleton	12	0.578177	1	1	0.944512	0.0991045
SORCS3	SCZ	NSbroad	Singleton	9	0.579396	1	1	0.918878	0.132683
NSUN6	Combined	NSbroad	Singleton	7	0.584803	1	1	0.893616	0.185494
NEK1	Combined	NSbroad	Rare	16	0.588769	1	1	0.961013	0.0748521
THOP1	Combined	NSbroad	Rare	2	0.606178	1	1	0.901703	0.185524
LITAF	Combined	NSbroad	Rare	3	0.607556	1	1	1.10862	0.173575
DLG2	Combined	NSbroad	Rare	14	0.607729	1	1	0.948913	0.0968898
PCM1	Combined	NSstrict	Rare	14	0.615441	1	1	1.04885	0.0951122
XPOT	Combined	NSbroad	Rare	8	0.617553	1	1	1.06143	0.107347
NRG1	Combined	NSstrict	Rare	2	0.619894	1	1	0.862381	0.24513
DMRT2	Combined	NSbroad	Rare	9	0.622009	1	1	1.04996	0.0951141
TACR1	Combined	NSbroad	Singleton	4	0.622886	1	1	0.862381	0.24513
BBS4	SCZ	NSbroad	Rare	9	0.622919	1	1	0.948536	0.106632
CLINT1	Combined	NSbroad	Singleton	4	0.623957	1	1	0.862381	0.24513
NFKBIA	Combined	NSbroad	Rare	4	0.624418	1	1	0.862653	0.245131
NFKBIA	Combined	NSbroad	Singleton	4	0.624418	1	1	0.862653	0.245131
GABRA5	Combined	NSbroad	Rare	3	0.624483	1	1	0.862381	0.24513
NAPB	Combined	NSstrict	Rare	3	0.625501	1	1	0.862381	0.24513
BDNF	Combined	NSbroad	Rare	3	0.628567	1	1	0.952832	0.110239
SYN1	Combined	NSbroad	Rare	3	0.628708	1	1	0.928742	0.122565
GRIN2A	BD	NSbroad	Rare	13	0.630407	1	1	1.03156	0.0613754
VASH2	SCZ	NSbroad	Rare	3	0.630788	1	1	0.932253	0.140667
SNAP91	rMDD	NSbroad	Rare	10	0.632507	1	1	0.968416	0.0609985
GJA5	Combined	NSstrict	Rare	3	0.634084	1	1	1.10825	0.200287
GNB1L	Combined	NSbroad	Singleton	4	0.642096	1	1	1.14939	0.245178
CAMK4	Combined	NSbroad	Rare	5	0.644371	1	1	1.10825	0.200287
MTPAP	Combined	NSbroad	Rare	6	0.644454	1	1	1.10825	0.200287
MTPAP	Combined	NSbroad	Singleton	6	0.644454	1	1	1.10825	0.200287
SRSF6	Combined	NSbroad	Rare	3	0.644614	1	1	1.10825	0.200287
PPARGC1A	Combined	NSbroad	Singleton	6	0.645399	1	1	1.10825	0.200287
WDFY1	Combined	NSbroad	Rare	6	0.645548	1	1	1.10825	0.200287
WDFY1	Combined	NSbroad	Singleton	6	0.645548	1	1	1.10825	0.200287
ERBB3	Combined	NSstrict	Rare	5	0.645995	1	1	1.1085	0.200287
SNPH	Combined	NSbroad	Rare	7	0.646923	1	1	0.936868	0.136493
NRXN3	Combined	NSbroad	Singleton	13	0.647005	1	1	1.06659	0.1364
MCPH1	Combined	NSstrict	Rare	4	0.648659	1	1	1.10825	0.200287
PCM1	SCZ	NSbroad	Rare	36	0.649495	1	1	1.02395	0.0494662
EEF2K	SCZ	NSstrict	Rare	10	0.654371	1	1	1.04577	0.087359
ITPR1	Combined	NSbroad	Singleton	12	0.657305	1	1	0.937205	0.14192
BANK1	Combined	NSbroad	Rare	6	0.663665	1	1	0.937205	0.14192
NRXN1	BD	NSbroad	Rare	16	0.665709	1	1	1.0315	0.061375
SERPINI1	Combined	NSbroad	Rare	10	0.667495	1	1	0.959789	0.0860966
DLGAP1	Combined	NSbroad	Singleton	12	0.669131	1	1	0.938035	0.141923
NSUN6	rMDD	NSbroad	Rare	10	0.675953	1	1	1.05389	0.0993132
PCM1	Combined	NSbroad	Rare	50	0.678576	1	1	1.02146	0.0531385
NEK1	Combined	NSbroad	Singleton	12	0.685061	1	1	0.945991	0.131314
NAPB	Combined	NSbroad	Rare	5	0.690112	1	1	0.937332	0.163704
ZNF140	Combined	NSbroad	Rare	6	0.690988	1	1	0.937332	0.163704
PPARGC1A	Combined	NSbroad	Rare	10	0.691395	1	1	1.04853	0.11612
BEX2	Combined	NSbroad	Rare	2	0.695005	1	1	1.17788	0.219086
BEX2	Combined	NSbroad	Singleton	2	0.695005	1	1	1.17788	0.219086
SV2B	Combined	NSstrict	Rare	5	0.695251	1	1	1.05901	0.148179
BLZF1	Combined	NSbroad	Rare	5	0.696118	1	1	0.955769	0.119445
CACNA1C	Combined	NSbroad	Singleton	9	0.699434	1	1	0.940388	0.163712
CACNA1C	BD	NSbroad	Singleton	8	0.701041	1	1	1.07352	0.137273
BCR	Combined	NSbroad	Singleton	19	0.702176	1	1	1.04319	0.107402
UQCRC1	Combined	NSstrict	Singleton	4	0.703962	1	1	1.11286	0.245135
ADCY1	Combined	NSbroad	Rare	10	0.705796	1	1	1.01994	0.0826355
VRK2	Combined	NSstrict	Rare	2	0.70606	1	1	1.05901	0.148179
NEK1	BD	NSbroad	Singleton	9	0.706734	1	1	0.942549	0.117026
MGLL	Combined	NSbroad	Rare	3	0.707226	1	1	1.11069	0.245133
EEF2K	Combined	Disruptive	Rare	2	0.707697	1	1	1.10809	0.24513
ERBB3	Combined	NSstrict	Singleton	4	0.7106	1	1	1.10848	0.245131
SOX10	Combined	NSbroad	Rare	4	0.710856	1	1	1.10832	0.24513
SOX10	Combined	NSbroad	Singleton	4	0.710856	1	1	1.10832	0.24513
CAMK4	Combined	NSbroad	Singleton	4	0.711139	1	1	1.10809	0.24513
TNFRSF11B	Combined	NSbroad	Singleton	4	0.71117	1	1	1.10809	0.24513
PRKCB	Combined	NSstrict	Singleton	4	0.71118	1	1	1.10809	0.24513
SKAP1	Combined	NSbroad	Rare	3	0.711205	1	1	1.10809	0.24513
SORCS3	Combined	NSstrict	Rare	3	0.71121	1	1	1.10809	0.24513
LIMA1	Combined	NSbroad	Singleton	4	0.71121	1	1	1.10809	0.24513
CAMK4	Combined	NSstrict	Rare	3	0.711221	1	1	1.10809	0.24513
ID1	Combined	NSstrict	Rare	2	0.713405	1	1	1.1089	0.245131
BDNF	Combined	NSstrict	Rare	2	0.714545	1	1	0.970817	0.113063
PCM1	rMDD	NSbroad	Singleton	20	0.718617	1	1	1.03898	0.0833354
CTTN	Combined	NSbroad	Singleton	9	0.722944	1	1	1.0553	0.16372
NUDT1	rMDD	NSbroad	Rare	7	0.723398	1	1	1.04992	0.0959839
HIPK2	SCZ	NSbroad	Singleton	8	0.724071	1	1	0.932076	0.140667
ERBB3	SCZ	NSbroad	Singleton	12	0.730716	1	1	1.05752	0.115069
PPARGC1A	BD	NSbroad	Rare	8	0.73333	1	1	1.04963	0.107936
VPS45	Combined	NSbroad	Rare	11	0.736105	1	1	0.959923	0.131484
GRM3	Combined	NSstrict	Rare	6	0.736339	1	1	0.937458	0.200287
GRM3	Combined	NSstrict	Singleton	6	0.736339	1	1	0.937458	0.200287
ERBB3	Combined	NSbroad	Rare	22	0.736438	1	1	0.972042	0.0783948
SERPINI1	Combined	NSbroad	Singleton	6	0.736835	1	1	0.937458	0.200287
SORT1	Combined	NSbroad	Singleton	6	0.737261	1	1	0.937458	0.200287
NRXN1	SCZ	NSbroad	Singleton	12	0.73965	1	1	1.04874	0.106447
VRK2	BD	NSbroad	Rare	7	0.740047	1	1	0.967	0.0873114
NRXN3	Combined	NSbroad	Rare	17	0.745408	1	1	1.01775	0.0775682
CYB5R2	Combined	NSbroad	Singleton	4	0.745767	1	1	0.906092	0.200055
APPL2	Combined	NSstrict	Rare	7	0.748218	1	1	0.966308	0.148179
VPS45	Combined	NSbroad	Singleton	9	0.752203	1	1	1.04822	0.163704
MYRIP	SCZ	NSbroad	Rare	21	0.75515	1	1	1.0138	0.0507702
EGR4	Combined	NSbroad	Rare	7	0.75547	1	1	1.02625	0.113061
GNB1L	Combined	NSbroad	Rare	5	0.757556	1	1	0.970429	0.119336
ATP6V0A1	Combined	NSbroad	Rare	6	0.763034	1	1	0.977358	0.123078
HSPA2	Combined	NSbroad	Rare	4	0.768381	1	1	1.03548	0.1855
CYB5R2	BD	NSbroad	Rare	6	0.768771	1	1	0.954449	0.122682
MDFIC	Combined	NSbroad	Rare	2	0.770567	1	1	1.03156	0.185494
SNPH	Combined	NSbroad	Singleton	6	0.772711	1	1	0.960866	0.200351
SYP	Combined	NSbroad	Rare	4	0.775734	1	1	1.02639	0.118939
SORCS3	Combined	NSbroad	Rare	19	0.776713	1	1	1.02916	0.0968565
XPOT	Combined	NSbroad	Singleton	6	0.777898	1	1	0.952765	0.173363
EEF2K	Combined	NSbroad	Singleton	11	0.778825	1	1	0.966886	0.148173
CYB5R2	Combined	NSbroad	Rare	7	0.780722	1	1	0.971449	0.136225
DTNBP1	Combined	Disruptive	Rare	2	0.781847	1	1	0.938021	0.282954
CCNE1	Combined	NSbroad	Singleton	3	0.781927	1	1	0.937845	0.282954
SV2B	Combined	NSstrict	Singleton	3	0.781987	1	1	0.937584	0.282954
GRM3	Combined	NSbroad	Rare	10	0.782277	1	1	1.00237	0.155357
GRM3	Combined	NSbroad	Singleton	10	0.782277	1	1	1.00237	0.155357
NAPB	Combined	NSbroad	Singleton	3	0.78242	1	1	0.937584	0.282954
RGS4	Combined	NSbroad	Rare	3	0.782552	1	1	0.937584	0.282954
RGS4	Combined	NSbroad	Singleton	3	0.782552	1	1	0.937584	0.282954
ATP6V0A1	Combined	NSbroad	Singleton	3	0.782587	1	1	0.937584	0.282954
BANK1	Combined	NSbroad	Singleton	3	0.782761	1	1	0.937584	0.282954
NUDT1	Combined	NSstrict	Rare	3	0.782981	1	1	1.02791	0.219381
EGR3	Combined	NSbroad	Singleton	3	0.783068	1	1	0.937714	0.282954
MCPH1	Combined	NSstrict	Singleton	3	0.783171	1	1	0.937584	0.282954
CHRNA5	Combined	NSbroad	Rare	3	0.783198	1	1	0.937584	0.282954
CHRNA5	Combined	NSbroad	Singleton	3	0.783198	1	1	0.937584	0.282954
RAB3A	Combined	NSbroad	Rare	2	0.783574	1	1	0.937845	0.282954
VASH2	Combined	NSbroad	Singleton	3	0.783881	1	1	0.939754	0.282956
CTTN	Combined	NSstrict	Rare	3	0.783908	1	1	0.939776	0.282959
CTTN	Combined	NSstrict	Singleton	3	0.783908	1	1	0.939776	0.282959
RPS6KA2	Combined	NSbroad	Singleton	3	0.784421	1	1	0.940109	0.282958
SYP	Combined	NSbroad	Singleton	3	0.784705	1	1	0.969614	0.141478
DMRT2	Combined	NSbroad	Singleton	7	0.784977	1	1	1.03576	0.185502
TGFBI	Combined	NSbroad	Rare	9	0.785855	1	1	0.966052	0.105182
CACNA1C	Combined	NSstrict	Rare	3	0.787292	1	1	0.943666	0.282962
CACNA1C	Combined	NSstrict	Singleton	3	0.787292	1	1	0.943666	0.282962
PRKCB	Combined	NSbroad	Singleton	7	0.787684	1	1	1.03156	0.185494
RPS6KA2	SCZ	NSbroad	Rare	5	0.788184	1	1	1.04358	0.0969148
STAT5A	Combined	NSbroad	Singleton	3	0.788272	1	1	0.946902	0.282968
RPS6KA2	BD	NSbroad	Rare	6	0.790661	1	1	0.952622	0.100588
CLINT1	BD	NSbroad	Rare	6	0.79111	1	1	0.96021	0.104059
NSUN6	Combined	NSstrict	Rare	5	0.792409	1	1	1.00236	0.219327
NSUN6	Combined	NSstrict	Singleton	5	0.792409	1	1	1.00236	0.219327
VRK2	SCZ	NSbroad	Rare	7	0.792477	1	1	1.03348	0.0853833
NOS1	Combined	NSbroad	Rare	23	0.792908	1	1	1.00064	0.0491171
NCOR2	Combined	NSbroad	Rare	15	0.794576	1	1	0.989668	0.113091
XPOT	BD	NSbroad	Rare	6	0.796848	1	1	1.05204	0.0971078
STAT5A	Combined	NSbroad	Rare	4	0.797145	1	1	1.04118	0.18549
NCOR2	BD	NSbroad	Singleton	9	0.797782	1	1	0.93945	0.129495
NOS1	Combined	NSstrict	Rare	4	0.798706	1	1	1.00766	0.219341
STAT5A	Combined	NSstrict	Rare	2	0.801726	1	1	1.1245	0.346442
STAT5A	Combined	NSstrict	Singleton	2	0.801726	1	1	1.1245	0.346442
NSUN6	Combined	NSbroad	Rare	10	0.80268	1	1	0.991169	0.11612
NUDT1	Combined	NSbroad	Singleton	5	0.80329	1	1	1.01471	0.219256
HOOK3	Combined	NSbroad	Singleton	5	0.805055	1	1	1.00236	0.219327
MGLL	Combined	NSbroad	Singleton	2	0.806659	1	1	1.11313	0.346429
ADCY3	Combined	NSbroad	Singleton	5	0.806709	1	1	1.00991	0.219339
PCBP1	Combined	NSbroad	Rare	2	0.807198	1	1	1.11191	0.346429
PCBP1	Combined	NSbroad	Singleton	2	0.807198	1	1	1.11191	0.346429
ANKRD16	Combined	NSstrict	Rare	2	0.807454	1	1	1.11132	0.346429
ANKRD16	Combined	NSstrict	Singleton	2	0.807454	1	1	1.11132	0.346429
HSPA2	Combined	NSbroad	Singleton	2	0.807521	1	1	1.11112	0.346428
APPL2	Combined	Disruptive	Rare	3	0.808297	1	1	1.00236	0.219327
EGR3	Combined	NSstrict	Rare	2	0.808732	1	1	1.10816	0.346426
EGR3	Combined	NSstrict	Singleton	2	0.808732	1	1	1.10816	0.346426
SOX10	Combined	NSstrict	Rare	2	0.808732	1	1	1.10816	0.346426
SOX10	Combined	NSstrict	Singleton	2	0.808732	1	1	1.10816	0.346426
FHIT	Combined	NSbroad	Rare	2	0.808826	1	1	1.10793	0.346426
FHIT	Combined	NSbroad	Singleton	2	0.808826	1	1	1.10793	0.346426
GABRA5	Combined	NSbroad	Singleton	2	0.808826	1	1	1.10793	0.346426
GRIA2	Combined	NSbroad	Singleton	2	0.808826	1	1	1.10793	0.346426
SKAP1	Combined	NSbroad	Singleton	2	0.808826	1	1	1.10793	0.346426
SRSF6	Combined	NSbroad	Singleton	2	0.808826	1	1	1.10793	0.346426
SYN1	Combined	NSbroad	Singleton	2	0.808826	1	1	1.05258	0.173213
ARHGEF11	Combined	NSstrict	Rare	2	0.808826	1	1	1.10793	0.346426
ARHGEF11	Combined	NSstrict	Singleton	2	0.808826	1	1	1.10793	0.346426
CAMK4	Combined	NSstrict	Singleton	2	0.808826	1	1	1.10793	0.346426
CHRNA5	Combined	NSstrict	Rare	2	0.808826	1	1	1.10793	0.346426
CHRNA5	Combined	NSstrict	Singleton	2	0.808826	1	1	1.10793	0.346426
EGR4	Combined	NSstrict	Rare	2	0.808826	1	1	1.10793	0.346426
EGR4	Combined	NSstrict	Singleton	2	0.808826	1	1	1.10793	0.346426
ITPR1	Combined	NSstrict	Rare	2	0.808826	1	1	1.10793	0.346426
ITPR1	Combined	NSstrict	Singleton	2	0.808826	1	1	1.10793	0.346426
NAPB	Combined	NSstrict	Singleton	2	0.808826	1	1	1.10793	0.346426
PPARGC1A	Combined	NSstrict	Rare	2	0.808826	1	1	1.10793	0.346426
PPARGC1A	Combined	NSstrict	Singleton	2	0.808826	1	1	1.10793	0.346426
SORCS3	Combined	NSstrict	Singleton	2	0.808826	1	1	1.10793	0.346426
VPS45	Combined	NSstrict	Singleton	2	0.808826	1	1	1.10793	0.346426
NCOR2	Combined	NSbroad	Singleton	13	0.813502	1	1	1.00224	0.136417
EEF2K	Combined	NSstrict	Singleton	8	0.816237	1	1	0.977997	0.173575
ERBB2	Combined	NSbroad	Singleton	13	0.817706	1	1	0.991803	0.136417
HERPUD1	Combined	NSbroad	Rare	4	0.818113	1	1	0.980862	0.173572
ZHX2	Combined	NSbroad	Singleton	8	0.820105	1	1	0.977929	0.173575
SORCS3	Combined	NSbroad	Singleton	14	0.828429	1	1	1.03172	0.131484
DTNBP1	Combined	NSbroad	Singleton	5	0.829872	1	1	1.00203	0.185274
DTNBP1	Combined	NSbroad	Rare	9	0.831098	1	1	0.978535	0.0848512
NRXN1	SCZ	NSbroad	Rare	18	0.831155	1	1	1.01898	0.0613585
HIPK2	Combined	NSbroad	Rare	13	0.831647	1	1	1.01457	0.119446
NRG1	SCZ	NSbroad	Rare	10	0.834815	1	1	1.02806	0.0942172
DLG2	Combined	NSbroad	Singleton	11	0.838062	1	1	0.966308	0.148179
APPL2	SCZ	NSbroad	Rare	12	0.843086	1	1	1.00512	0.0802103
SLC17A7	Combined	NSbroad	Rare	3	0.84437	1	1	1.00679	0.155364
ID1	Combined	NSbroad	Rare	7	0.844808	1	1	1.00435	0.155361
NOS1	rMDD	NSbroad	Rare	17	0.852158	1	1	0.982758	0.0446233
CCNE1	Combined	NSbroad	Rare	6	0.864986	1	1	0.991312	0.116122
VASH2	Combined	NSbroad	Rare	4	0.87465	1	1	1.0206	0.141922
LPIN1	Combined	NSbroad	Singleton	10	0.877825	1	1	1.00241	0.155357
NFKB2	Combined	NSbroad	Rare	7	0.890284	1	1	1.00981	0.127053
PCM1	BD	Disruptive	Rare	2	1	1	1	0.983781	0.158352
TSNAXIP1	rMDD	Disruptive	Rare	2	1	1	1	0.96617	0.131005
ADCY1	BD	NSbroad	Rare	5	1	1	1	0.977112	0.0782844
ADCY1	SCZ	NSbroad	Rare	6	1	1	1	0.965077	0.0802132
ADCY3	BD	NSbroad	Rare	7	1	1	1	1.00652	0.117252
ADCY3	BD	NSbroad	Singleton	4	1	1	1	1.07623	0.193765
ADCY3	rMDD	NSbroad	Rare	7	1	1	1	1.02703	0.111905
ADCY3	rMDD	NSbroad	Singleton	4	1	1	1	1.09954	0.184908
ANKRD16	rMDD	NSbroad	Rare	3	1	1	1	1.09181	0.184899
ARHGEF11	BD	NSbroad	Singleton	10	1	1	1	1.01854	0.122893
ARHGEF11	Combined	NSbroad	Singleton	13	1	1	1	0.987757	0.136402
ARHGEF11	SCZ	NSbroad	Singleton	10	1	1	1	1.00526	0.125934
ARHGEF11	rMDD	NSbroad	Singleton	9	1	1	1	0.949638	0.123565
BANK1	BD	NSbroad	Rare	5	1	1	1	0.930133	0.129477
BANK1	SCZ	NSbroad	Rare	6	1	1	1	1.00505	0.125933
BANK1	rMDD	NSbroad	Rare	5	1	1	1	0.949483	0.123565
BBS4	BD	NSbroad	Rare	10	1	1	1	0.96021	0.104059
BBS4	BD	NSbroad	Singleton	7	1	1	1	0.960468	0.146674
BCR	BD	NSbroad	Singleton	13	1	1	1	0.989274	0.100315
BDNF	SCZ	NSbroad	Rare	3	1	1	1	0.992407	0.0998387
BLZF1	SCZ	NSbroad	Rare	5	1	1	1	0.959192	0.110606
BLZF1	rMDD	NSbroad	Rare	5	1	1	1	1.05389	0.0993132
BRD1	BD	NSbroad	Rare	17	1	1	1	1.03293	0.0798312
BRD1	BD	NSbroad	Singleton	15	1	1	1	0.959893	0.1006
C5orf48	BD	NSbroad	Rare	3	1	1	1	1.0173	0.173384
CACNA1C	SCZ	NSbroad	Singleton	7	1	1	1	0.950044	0.150313
CAMK4	BD	NSbroad	Rare	3	1	1	1	1.06964	0.193758
CAMK4	SCZ	NSbroad	Rare	4	1	1	1	1.05675	0.198563
CAMK4	rMDD	NSbroad	Rare	4	1	1	1	1.09181	0.184899
CCNE1	BD	NSbroad	Rare	6	1	1	1	1.03246	0.10406
CCNE1	SCZ	NSbroad	Rare	5	1	1	1	0.959283	0.110608
CCNE1	rMDD	NSbroad	Rare	5	1	1	1	0.991228	0.103013
CETP	SCZ	NSbroad	Singleton	7	1	1	1	0.960132	0.132464
CLINT1	BD	NSbroad	Singleton	4	1	1	1	1.06964	0.193758
CLINT1	rMDD	NSbroad	Rare	5	1	1	1	1.03878	0.0959925
CTTN	BD	NSbroad	Rare	13	1	1	1	1.02853	0.0728331
CYB5R2	SCZ	NSbroad	Singleton	4	1	1	1	1.03743	0.162026
DLG2	BD	NSbroad	Rare	11	1	1	1	1.00773	0.0852479
DLG2	BD	NSbroad	Singleton	9	1	1	1	1.04043	0.129477
DLG2	SCZ	NSbroad	Rare	12	1	1	1	0.995388	0.0873515
DLG2	SCZ	NSbroad	Singleton	9	1	1	1	1.02782	0.132683
DLGAP1	BD	NSbroad	Singleton	10	1	1	1	1.01769	0.122893
DLGAP1	SCZ	NSbroad	Rare	13	1	1	1	1.05813	0.0998412
DLGAP1	SCZ	NSbroad	Singleton	9	1	1	1	0.91998	0.132687
DLGAP1	rMDD	NSbroad	Rare	13	1	1	1	1.03911	0.0959942
DLGAP1	rMDD	NSbroad	Singleton	9	1	1	1	0.949975	0.123567
DMRT2	BD	NSbroad	Rare	6	1	1	1	1.02955	0.0895406
DMRT2	SCZ	NSbroad	Rare	6	1	1	1	0.972372	0.0942156
DTNBP1	BD	NSbroad	Rare	8	1	1	1	0.984924	0.0766565
DTNBP1	SCZ	NSbroad	Rare	7	1	1	1	0.97363	0.0785471
DTNBP1	rMDD	NSbroad	Rare	7	1	1	1	1.00399	0.0731675
DUSP6	SCZ	NSbroad	Rare	4	1	1	1	1.00503	0.177682
EEF2K	BD	NSbroad	Singleton	8	1	1	1	0.943934	0.137253
EEF2K	Combined	NSbroad	Rare	19	1	1	1	1.0135	0.077465
EEF2K	SCZ	NSbroad	Singleton	9	1	1	1	1.02796	0.132672
EEF2K	rMDD	NSbroad	Rare	15	1	1	1	1.01745	0.0707095
EEF2K	rMDD	NSbroad	Singleton	8	1	1	1	0.963109	0.130983
EGR3	rMDD	NSbroad	Rare	4	1	1	1	1.04721	0.16541
EGR4	rMDD	NSbroad	Rare	5	1	1	1	0.993142	0.103016
ERBB2	BD	NSbroad	Singleton	9	1	1	1	0.932585	0.129483
ERBB2	rMDD	NSbroad	Rare	13	1	1	1	1.00865	0.0683887
ERBB3	SCZ	NSbroad	Rare	16	1	1	1	0.978673	0.0721039
GABRA5	SCZ	NSbroad	Rare	3	1	1	1	1.05675	0.198563
GNB1L	BD	NSbroad	Rare	3	1	1	1	1.00243	0.1039
GRIA1	BD	NSbroad	Rare	5	1	1	1	1.06992	0.137266
GRIA3	BD	NSbroad	Rare	5	1	1	1	0.987828	0.13704
GRIA3	BD	NSbroad	Singleton	5	1	1	1	0.987828	0.13704
GRIN2A	BD	NSbroad	Singleton	7	1	1	1	0.960799	0.146675
GRIN2B	BD	NSbroad	Rare	5	1	1	1	0.983781	0.158352
GRIN2B	BD	NSbroad	Singleton	4	1	1	1	1.06964	0.193758
GRIN2B	SCZ	NSbroad	Singleton	4	1	1	1	1.05675	0.198563
HERPUD1	BD	NSbroad	Rare	4	1	1	1	0.986841	0.158339
HIPK2	BD	NSbroad	Rare	10	1	1	1	0.983823	0.112291
HIPK2	BD	NSbroad	Singleton	8	1	1	1	0.943497	0.137267
HIPK2	rMDD	NSbroad	Singleton	8	1	1	1	0.96323	0.130997
HOOK3	SCZ	NSbroad	Rare	9	1	1	1	0.959192	0.110606
HSPA2	BD	NSbroad	Rare	3	1	1	1	1.02228	0.173389
HSPA2	SCZ	NSbroad	Rare	4	1	1	1	1.00639	0.177685
HSPA2	rMDD	NSbroad	Rare	3	1	1	1	1.04006	0.165461
ID1	BD	NSbroad	Rare	6	1	1	1	0.961937	0.146676
ID1	rMDD	NSbroad	Singleton	5	1	1	1	1.04105	0.165461
ITPR1	BD	NSbroad	Rare	16	1	1	1	0.994876	0.0575948
ITPR1	BD	NSbroad	Singleton	9	1	1	1	0.930133	0.129477
ITPR1	rMDD	NSbroad	Rare	17	1	1	1	0.996607	0.0555545
ITPR1	rMDD	NSbroad	Singleton	10	1	1	1	1.03859	0.117281
LPIN1	BD	NSbroad	Rare	11	1	1	1	0.983689	0.11229
LPIN1	BD	NSbroad	Singleton	7	1	1	1	0.960468	0.146674
LPIN1	SCZ	NSbroad	Singleton	8	1	1	1	1.05696	0.140666
LPIN1	rMDD	NSbroad	Singleton	7	1	1	1	0.980532	0.139974
MARCH3	SCZ	NSbroad	Rare	5	1	1	1	1.00503	0.177682
MARCH3	SCZ	NSbroad	Singleton	5	1	1	1	1.00503	0.177682
MCPH1	BD	NSbroad	Singleton	9	1	1	1	0.930133	0.129477
MCPH1	SCZ	NSbroad	Rare	16	1	1	1	0.998591	0.0699506
MTPAP	BD	NSbroad	Rare	4	1	1	1	1.06964	0.193758
MTPAP	BD	NSbroad	Singleton	4	1	1	1	1.06964	0.193758
MTPAP	SCZ	NSbroad	Rare	4	1	1	1	1.05675	0.198563
MTPAP	SCZ	NSbroad	Singleton	4	1	1	1	1.05675	0.198563
MTPAP	rMDD	NSbroad	Rare	4	1	1	1	1.09181	0.184899
MTPAP	rMDD	NSbroad	Singleton	4	1	1	1	1.09181	0.184899
MYRIP	SCZ	NSbroad	Singleton	14	1	1	1	1.01726	0.099664
NAPB	BD	NSbroad	Rare	4	1	1	1	0.960468	0.146674
NAPB	SCZ	NSbroad	Rare	5	1	1	1	1.05696	0.140666
NCOR2	rMDD	NSbroad	Rare	11	1	1	1	0.992642	0.0993665
NCOR2	rMDD	NSbroad	Singleton	9	1	1	1	0.958901	0.123595
NFKBIA	SCZ	NSbroad	Rare	4	1	1	1	1.0566	0.198563
NFKBIA	SCZ	NSbroad	Singleton	4	1	1	1	1.0566	0.198563
NOS1	BD	NSbroad	Rare	18	1	1	1	1.00884	0.0449638
NOS1	SCZ	NSbroad	Rare	18	1	1	1	1.00781	0.0457908
NOS1AP	BD	NSbroad	Rare	3	1	1	1	0.960574	0.146675
NRG1	BD	NSbroad	Singleton	7	1	1	1	0.960468	0.146674
NRG1	rMDD	NSbroad	Singleton	7	1	1	1	0.980418	0.139973
NRXN1	BD	NSbroad	Singleton	11	1	1	1	0.999054	0.107747
NRXN3	BD	NSbroad	Rare	14	1	1	1	1.01796	0.0716336
NRXN3	SCZ	NSbroad	Rare	13	1	1	1	1.00511	0.0733958
NRXN3	SCZ	NSbroad	Singleton	9	1	1	1	1.02782	0.132683
NRXN3	rMDD	NSbroad	Rare	12	1	1	1	1.01022	0.069514
NRXN3	rMDD	NSbroad	Singleton	8	1	1	1	0.962914	0.130997
NSUN6	BD	NSbroad	Rare	8	1	1	1	1.03229	0.104059
NUDT1	BD	NSbroad	Singleton	4	1	1	1	1.07831	0.193725
NUDT1	rMDD	NSbroad	Singleton	4	1	1	1	1.10037	0.184821
PPARGC1A	SCZ	NSbroad	Singleton	4	1	1	1	1.05675	0.198563
PRKCB	SCZ	NSbroad	Singleton	5	1	1	1	1.00503	0.177682
SERPINI1	BD	NSbroad	Singleton	5	1	1	1	1.0173	0.173384
SERPINI1	SCZ	NSbroad	Singleton	5	1	1	1	1.00503	0.177682
SLC17A7	BD	NSbroad	Rare	2	1	1	1	1.07387	0.137271
SLC17A7	SCZ	NSbroad	Rare	2	1	1	1	0.949631	0.15031
SLC17A7	rMDD	NSbroad	Rare	3	1	1	1	0.982861	0.139976
SNAP91	SCZ	NSbroad	Singleton	6	1	1	1	0.971902	0.162277
SNPH	SCZ	NSbroad	Rare	6	1	1	1	0.996659	0.12019
SNPH	SCZ	NSbroad	Singleton	5	1	1	1	1.01258	0.177718
SNPH	rMDD	NSbroad	Rare	6	1	1	1	1.03684	0.11195
SNPH	rMDD	NSbroad	Singleton	5	1	1	1	1.05699	0.165511
SORCS3	BD	NSbroad	Rare	15	1	1	1	0.986658	0.0919245
SORCS3	BD	NSbroad	Singleton	10	1	1	1	1.01738	0.122891
SORCS3	SCZ	NSbroad	Rare	14	1	1	1	0.973445	0.0941934
SORT1	rMDD	NSbroad	Rare	7	1	1	1	0.998754	0.0673005
STAT5A	SCZ	NSbroad	Rare	4	1	1	1	1.0088	0.177692
SV2B	rMDD	NSbroad	Rare	13	1	1	1	0.980152	0.0813669
SYN1	BD	NSbroad	Rare	3	1	1	1	1.03444	0.0968791
SYP	BD	NSbroad	Rare	4	1	1	1	1.05852	0.107467
SYP	SCZ	NSbroad	Rare	3	1	1	1	1.05041	0.110131
TACR1	rMDD	NSbroad	Rare	5	1	1	1	0.962914	0.130997
TACR1	rMDD	NSbroad	Singleton	4	1	1	1	1.09181	0.184899
TGFBI	SCZ	NSbroad	Rare	8	1	1	1	0.981342	0.0969032
TGFBI	rMDD	NSbroad	Rare	7	1	1	1	1.0143	0.0902573
THOP1	SCZ	NSbroad	Rare	2	1	1	1	0.978019	0.162304
THOP1	rMDD	NSbroad	Rare	2	1	1	1	1.00952	0.151141
TP53RK	SCZ	NSbroad	Rare	4	1	1	1	1.00503	0.177682
TRIOBP	SCZ	NSbroad	Singleton	16	1	1	1	0.99873	0.0998544
UQCRC1	BD	NSbroad	Singleton	5	1	1	1	1.02168	0.173389
USP7	rMDD	NSbroad	Singleton	7	1	1	1	0.980418	0.139973
VASH2	BD	NSbroad	Rare	4	1	1	1	1.04098	0.129478
VASH2	rMDD	NSbroad	Rare	3	1	1	1	1.06405	0.123567
VPS45	BD	NSbroad	Rare	9	1	1	1	0.99888	0.117227
VPS45	SCZ	NSbroad	Rare	9	1	1	1	1.05718	0.115068
VPS45	SCZ	NSbroad	Singleton	7	1	1	1	1.09559	0.150309
VRK2	Combined	NSbroad	Rare	7	1	1	1	0.972585	0.0951121
WDFY1	rMDD	NSbroad	Rare	4	1	1	1	1.09181	0.184899
WDFY1	rMDD	NSbroad	Singleton	4	1	1	1	1.09181	0.184899
XPOT	SCZ	NSbroad	Rare	6	1	1	1	0.988805	0.110415
ZHX2	SCZ	NSbroad	Singleton	6	1	1	1	0.97233	0.162277
ZNF140	BD	NSbroad	Rare	6	1	1	1	0.960468	0.146674
ZNF140	SCZ	NSbroad	Rare	5	1	1	1	0.948862	0.150309
ZNF140	rMDD	NSbroad	Rare	6	1	1	1	0.980418	0.139973
APPL2	rMDD	NSstrict	Rare	7	1	1	1	0.962914	0.130997
APPL2	rMDD	NSstrict	Singleton	5	1	1	1	1.0384	0.165459
BCR	rMDD	NSstrict	Rare	7	1	1	1	0.992418	0.139951
BCR	rMDD	NSstrict	Singleton	6	1	1	1	1.01715	0.151076
BDNF	SCZ	NSstrict	Rare	2	1	1	1	1.00507	0.103065
CCNE1	BD	NSstrict	Rare	2	1	1	1	1.07013	0.137268
CCNE1	SCZ	NSstrict	Rare	2	1	1	1	1.05713	0.140669
DLGAP1	BD	NSstrict	Rare	7	1	1	1	1.06995	0.137267
DLGAP1	BD	NSstrict	Singleton	5	1	1	1	1.01735	0.173385
DLGAP1	SCZ	NSstrict	Rare	6	1	1	1	1.05699	0.140667
EEF2K	BD	NSstrict	Singleton	6	1	1	1	0.984456	0.158353
EEF2K	Combined	NSstrict	Rare	12	1	1	1	0.988284	0.0968938
EEF2K	SCZ	NSstrict	Singleton	6	1	1	1	0.972023	0.162277
EEF2K	rMDD	NSstrict	Rare	10	1	1	1	1.03998	0.0833345
EEF2K	rMDD	NSstrict	Singleton	6	1	1	1	1.00434	0.151116
ERBB3	BD	NSstrict	Rare	3	1	1	1	1.06964	0.193758
MCPH1	BD	NSstrict	Rare	4	1	1	1	1.06964	0.193758
NAPB	SCZ	NSstrict	Rare	3	1	1	1	1.05675	0.198563
NEK1	BD	NSstrict	Singleton	6	1	1	1	0.987828	0.13704
NEK1	SCZ	NSstrict	Rare	6	1	1	1	0.988805	0.110415
NOS1	BD	NSstrict	Rare	3	1	1	1	1.07084	0.193766
NOS1	rMDD	NSstrict	Rare	3	1	1	1	1.09631	0.184912
NRG1	SCZ	NSstrict	Rare	2	1	1	1	1.05675	0.198563
NUDT1	BD	NSstrict	Rare	2	1	1	1	1.08803	0.193799
NUDT1	rMDD	NSstrict	Rare	2	1	1	1	1.10963	0.184938
PCM1	rMDD	NSstrict	Rare	9	1	1	1	0.955426	0.0902573
PCM1	rMDD	NSstrict	Singleton	4	1	1	1	1.09181	0.184899
PRKCB	BD	NSstrict	Rare	5	1	1	1	0.943306	0.137266
PRKCB	SCZ	NSstrict	Rare	5	1	1	1	1.02782	0.132683
SORT1	BD	NSstrict	Rare	2	1	1	1	0.960468	0.146674
SORT1	SCZ	NSstrict	Rare	2	1	1	1	0.948862	0.150309
SV2B	BD	NSstrict	Rare	4	1	1	1	0.960468	0.146674
SV2B	SCZ	NSstrict	Rare	4	1	1	1	0.948862	0.150309
VPS45	BD	NSstrict	Rare	3	1	1	1	1.0173	0.173384
VRK2	BD	NSstrict	Rare	2	1	1	1	0.960468	0.146674
VRK2	rMDD	NSstrict	Rare	2	1	1	1	0.980418	0.139973

## Sheet: S14.QuantitativeGeneInteractome
Gene	Traita	Mutation Classb	MAFbin	N.SNP.Test	Unadjusted P	FWERwithin P	FWERacross P	Beta	SE
SH3BP5	Anxiety	NSbroad	Rare	4	0.000395964	0.0433957	0.29517	-2.27744	0.63214
CIT	Gf	NSbroad	Rare	19	0.000673528	0.0715928	0.447955	-0.564676	0.167549
FBXO41	Depression	NSbroad	Singleton	3	0.001766	0.174183	0.777322	4.06784	1.29767
CIT	NART	NSbroad	Rare	19	0.00233047	0.222278	0.861114	-4.18008	1.42314
TRAF3IP1	Anxiety	NSbroad	Singleton	3	0.00302315	0.271773	0.920408	5.34847	1.80105
CCDC88A	MHT70-11	NSbroad	Singleton	9	0.00785945	0.545345	0.9985	-4.89266	1.87369
DISC1	Anxiety	NSbroad	Singleton	6	0.00838355	0.573043	0.999	3.36697	1.27546
DISC1	Neuroticism	NSbroad	Singleton	4	0.00982706	0.610839	0.9996	6.4404	2.89919
CIT	NART	NSbroad	Singleton	10	0.0102072	0.644736	0.9996	-6.74746	2.62396
FBXO41	Neuroticism	NSbroad	Rare	9	0.0110584	0.655134	0.9997	-4.17599	1.60033
DISC1	MHT11	Disruptive	Rare	2	0.0117667	0.688631	0.9998	-21.3313	8.19973
DISC1	MHT11	NSstrict	Rare	2	0.0117667	0.688631	0.9998	-21.3313	8.19973
CIT	MHT11	NSbroad	Rare	19	0.0123975	0.70493	1	-5.04912	1.99518
EXOC4	Neuroticism	NSbroad	Rare	8	0.0143023	0.748925	1	-4.14265	1.60088
FEZ1	Depression	NSbroad	Rare	2	0.0159293	0.79962	1	3.83851	1.58908
FEZ1	Depression	NSbroad	Singleton	2	0.0159293	0.79962	1	3.83851	1.58908
AP4B1	Neuroticism	NSstrict	Rare	3	0.016642	0.79902	1	-7.35314	2.90078
CIT	MHT70	NSbroad	Rare	19	0.0173092	0.818718	1	-3.33789	1.50859
MAP1A	MHT70	NSbroad	Singleton	8	0.0182621	0.833317	1	-7.38117	3.10864
DST	MHT11	NSbroad	Singleton	21	0.0202341	0.859914	1	-5.51486	2.38965
NDEL1	Anxiety	NSbroad	Rare	3	0.022815	0.893811	1	-4.11797	1.80739
CIT	MHT70	NSbroad	Singleton	10	0.0237468	0.90461	1	-6.327	2.7815
DCTN2	Neuroticism	NSbroad	Rare	2	0.0238402	0.89691	1	-9.76567	4.09209
CIT	Gf	NSstrict	Rare	4	0.0239267	0.911409	1	-1.10765	0.486916
APP	Depression	NSstrict	Rare	2	0.0243021	0.911409	1	2.51871	1.12606
DISC1	NART	Disruptive	Rare	2	0.0252619	0.913709	1	-13.0994	5.84559
DISC1	NART	NSstrict	Rare	2	0.0252619	0.913709	1	-13.0994	5.84559
SNX6	Depression	NSstrict	Rare	4	0.0258638	0.922608	1	2.09298	1.00676
WNT3A	MHT70	NSbroad	Rare	2	0.0259578	0.923808	1	-11.3629	5.05801
SH3BP5	Neuroticism	NSbroad	Rare	4	0.0259612	0.916508	1	-3.26816	1.43689
EXOC4	Neuroticism	NSstrict	Rare	5	0.0272312	0.925807	1	-6.31155	2.68534
AP4M1	Neuroticism	NSbroad	Singleton	4	0.0273541	0.926707	1	-8.39399	3.54763
CIT	Gf	NSbroad	Singleton	10	0.0283057	0.941706	1	-0.683438	0.308923
EXOC4	Gf	NSbroad	Singleton	4	0.0299727	0.952705	1	-1.06262	0.48672
WNT3A	NART	NSbroad	Rare	2	0.0319397	0.956104	1	-10.2376	4.77152
PCNT	Neuroticism	Disruptive	Rare	2	0.0324507	0.954205	1	11.3771	5.0088
PCNT	Neuroticism	NSstrict	Rare	2	0.0324507	0.954205	1	11.3771	5.0088
CIT	MHT70	NSstrict	Rare	4	0.03278	0.962904	1	-9.40895	4.38412
ATF4	NART	NSstrict	Rare	4	0.0328867	0.960504	1	-7.95503	3.7006
ITSN1	MHT70-11	NSbroad	Singleton	4	0.0335517	0.958404	1	5.20182	2.64194
AP4B1	Neuroticism	NSbroad	Rare	12	0.0373378	0.970503	1	-2.52541	1.29893
ITSN1	NART	NSbroad	Singleton	5	0.0384278	0.976102	1	-7.67212	3.70092
DISC1	MHT70-11	NSbroad	Rare	8	0.0394174	0.977402	1	2.61492	1.30205
CDK5RAP3	NART	NSbroad	Singleton	7	0.0397713	0.980002	1	-6.45264	3.13421
CDK5RAP3	Depression	NSstrict	Rare	4	0.0401819	0.979802	1	2.31296	1.12446
CDK5RAP3	Depression	NSstrict	Singleton	4	0.0401819	0.979802	1	2.31296	1.12446
CCDC88A	MHT70	NSbroad	Singleton	9	0.0406692	0.983202	1	-5.48285	2.78286
DST	MHT11	NSstrict	Rare	6	0.0412789	0.980902	1	7.71549	3.6791
MAP1A	MHT11	NSbroad	Singleton	8	0.0434134	0.983802	1	-8.53592	4.10835
DISC1	MHT11	NSbroad	Singleton	5	0.044568	0.985801	1	-8.52478	4.74421
DISC1	MHT70	NSbroad	Singleton	6	0.0463498	0.989701	1	-7.17472	3.58305
OLFM1	NART	NSbroad	Rare	2	0.0475389	0.991201	1	11.5989	5.8424
SMC3	Anxiety	NSbroad	Rare	2	0.0479845	0.990101	1	-2.76462	1.39599
ATF7IP	Neuroticism	NSbroad	Singleton	3	0.0491556	0.990001	1	6.59358	3.55488
TNIK	Anxiety	NSstrict	Rare	4	0.0500997	0.992201	1	-1.50443	0.741433
DST	MHT70-11	NSbroad	Singleton	21	0.0509691	0.992001	1	2.40556	1.2165
CDK5RAP3	NART	NSstrict	Rare	4	0.0511677	0.993201	1	-8.07794	4.1365
CDK5RAP3	NART	NSstrict	Singleton	4	0.0511677	0.993201	1	-8.07794	4.1365
TRIO	Neuroticism	NSbroad	Singleton	13	0.0534103	0.993101	1	3.647	1.90721
DST	Gf	NSstrict	Rare	6	0.0534433	0.9955	1	0.606546	0.309039
DISC1	Gf	NSbroad	Singleton	6	0.0566177	0.9967	1	-0.763848	0.397947
MAP1A	NART	NSbroad	Singleton	8	0.0585739	0.9961	1	-5.55341	2.93257
EIF3H	MHT11	NSbroad	Rare	2	0.0595993	0.9962	1	-15.951	8.19027
EIF3H	NART	NSbroad	Rare	2	0.0601584	0.9963	1	-10.9957	5.84258
OLFM1	Anxiety	NSbroad	Rare	2	0.0605072	0.9969	1	4.14443	2.20458
KIF3A	Depression	NSbroad	Rare	6	0.0608811	0.997	1	1.72868	0.919935
KIF3A	Depression	NSbroad	Singleton	6	0.0608811	0.997	1	1.72868	0.919935
CIT	Gf	NSstrict	Singleton	3	0.0642097	0.9989	1	-1.04721	0.562579
CIT	Depression	NSbroad	Singleton	10	0.0675509	0.9986	1	1.3058	0.713293
DIXDC1	Gf	Disruptive	Rare	2	0.0684061	0.9991	1	1.27573	0.688915
DIXDC1	Gf	Disruptive	Singleton	2	0.0684061	0.9991	1	1.27573	0.688915
DIXDC1	Gf	NSstrict	Rare	2	0.0684061	0.9991	1	1.27573	0.688915
DIXDC1	Gf	NSstrict	Singleton	2	0.0684061	0.9991	1	1.27573	0.688915
DCTN1	Neuroticism	NSbroad	Singleton	2	0.0713439	0.9985	1	5.65107	4.09279
EXOC4	Gf	NSstrict	Singleton	3	0.0726024	0.9994	1	-1.01521	0.561731
SNX6	Depression	NSbroad	Singleton	3	0.0758173	0.9991	1	2.31289	1.29907
SNX6	Depression	NSstrict	Singleton	3	0.0758173	0.9991	1	2.31289	1.29907
EIF3H	MHT70-11	NSbroad	Rare	2	0.0771662	0.9994	1	7.6275	4.16951
CTNNB1	Depression	NSbroad	Singleton	2	0.0777671	0.9995	1	-2.809	1.58738
WNT3A	Gf	NSbroad	Rare	2	0.0778724	0.9996	1	-1.00301	0.56176
SNX6	Gf	NSstrict	Rare	3	0.0787157	0.9996	1	-0.533046	0.436022
DPYSL3	Gf	NSbroad	Rare	8	0.0789971	0.9996	1	0.443864	0.245115
WNT3A	MHT11	NSbroad	Rare	2	0.0797827	0.9997	1	-12.0394	6.69392
ITSN1	MHT11	NSbroad	Singleton	4	0.0803676	0.9997	1	-8.45099	5.18751
MACF1	Gf	NSstrict	Rare	5	0.0808913	0.9996	1	-0.499269	0.271399
DST	Neuroticism	NSbroad	Singleton	21	0.0809008	0.9993	1	-2.67501	1.46112
NDEL1	Depression	NSbroad	Rare	3	0.0815252	0.9997	1	-2.2769	1.30205
AP4M1	NART	NSbroad	Rare	7	0.0851658	0.9997	1	4.75579	2.76943
ITSN1	Gf	NSbroad	Rare	8	0.0879018	0.9998	1	0.489247	0.282302
GSK3B	Depression	NSbroad	Rare	2	0.0900239	0.9999	1	2.69726	1.58729
GSK3B	Depression	NSbroad	Singleton	2	0.0900239	0.9999	1	2.69726	1.58729
CCDC88A	MHT70-11	NSbroad	Rare	12	0.0910854	0.9999	1	-2.35113	1.44267
DCTN1	Anxiety	NSbroad	Singleton	3	0.0931937	1	1	3.02687	1.80056
CEP290	MHT70	NSstrict	Singleton	5	0.0933995	0.9999	1	-6.61654	3.92159
CIT	MHT70-11	NSbroad	Singleton	10	0.0937203	0.9999	1	-3.24926	1.8737
SYNE1	MHT11	NSstrict	Singleton	12	0.0955451	1	1	-4.96657	3.00585
CIT	MHT11	NSbroad	Singleton	10	0.0981907	1	1	-6.24379	3.67908
DST	NART	NSstrict	Rare	6	0.0983182	0.9999	1	4.35369	2.62494
TRIO	MHT11	NSstrict	Rare	7	0.0985055	1	1	-7.50701	4.39358
DCTN1	NART	NSbroad	Singleton	3	0.100133	0.9999	1	-7.85649	4.7717
EIF3H	Neuroticism	NSbroad	Rare	2	0.100332	0.9998	1	-8.78273	5.01131
DCTN1	MHT70-11	NSbroad	Singleton	3	0.103262	0.9999	1	-5.74519	3.40705
CDK5RAP3	Gf	NSbroad	Singleton	7	0.105441	1	1	-0.603471	0.368997
ATF5	Neuroticism	NSbroad	Rare	4	0.106879	1	1	-3.03319	2.25066
TRIO	Gf	NSstrict	Rare	7	0.108848	1	1	-0.595815	0.368764
TRIO	NART	NSstrict	Rare	7	0.10919	1	1	-5.01996	3.13223
ATF5	Depression	NSbroad	Rare	6	0.109521	1	1	1.15556	0.713306
SNX6	Depression	NSbroad	Rare	5	0.109713	1	1	1.31757	0.852812
TRIO	Anxiety	NSbroad	Singleton	14	0.112159	1	1	1.33587	0.839051
CIT	MHT70	NSstrict	Singleton	3	0.11235	0.9999	1	-8.07657	5.06538
ITSN1	MHT70-11	NSbroad	Rare	7	0.114322	1	1	2.52922	1.71236
CDK5RAP3	Gf	NSstrict	Rare	4	0.118352	1	1	-0.767273	0.486997
CDK5RAP3	Gf	NSstrict	Singleton	4	0.118352	1	1	-0.767273	0.486997
CCDC88A	NART	NSbroad	Singleton	9	0.11974	1	1	-4.05112	2.62524
CIT	MHT70-11	NSstrict	Rare	4	0.120016	1	1	-4.75222	2.95349
AKAP9	Gf	NSstrict	Rare	6	0.120218	1	1	-0.300718	0.193779
DCTN2	Anxiety	NSbroad	Rare	2	0.122145	1	1	-2.78527	1.80025
CEP290	NART	Disruptive	Singleton	2	0.122717	1	1	-9.02469	5.83922
DST	MHT70-11	NSbroad	Rare	46	0.124006	1	1	0.934085	0.601437
AP4M1	MHT70	NSbroad	Rare	7	0.124694	0.9999	1	4.51858	2.93571
FBXO41	MHT11	NSbroad	Singleton	3	0.125877	1	1	-8.77817	6.69272
OLFM1	MHT11	NSbroad	Rare	2	0.126457	1	1	12.8612	8.18613
SH3BP5	MHT70	NSbroad	Rare	4	0.126498	0.9999	1	2.80803	1.77583
TRIO	MHT70	NSstrict	Rare	7	0.128846	0.9999	1	-5.07072	3.3203
MACF1	Depression	NSstrict	Singleton	3	0.129221	1	1	1.97429	1.29961
CIT	MHT11	NSstrict	Rare	4	0.129719	1	1	-9.01192	5.79984
SNX6	Gf	NSbroad	Rare	4	0.132019	1	1	-0.427739	0.369348
KALRN	Depression	NSstrict	Singleton	4	0.133383	1	1	-1.69845	1.12868
CEP290	MHT70	Disruptive	Singleton	2	0.134204	0.9999	1	-9.3295	6.18982
MAP1A	MHT70-11	NSbroad	Singleton	8	0.134315	1	1	-3.24231	2.09266
DISC1	MHT70-11	NSbroad	Singleton	5	0.135345	1	1	3.40858	2.41383
WNT3A	Anxiety	NSbroad	Rare	2	0.135784	1	1	2.68607	1.8005
WNT3A	MHT70-11	NSbroad	Rare	2	0.136112	1	1	-5.26695	3.40708
DCTN1	Depression	NSbroad	Singleton	3	0.137659	1	1	-1.93222	1.29713
EIF3H	Gf	NSbroad	Rare	2	0.142763	1	1	-1.01072	0.687858
ITSN1	NART	NSstrict	Singleton	2	0.146397	1	1	-8.49048	5.8386
AKAP9	MHT11	NSbroad	Rare	32	0.147466	1	1	1.98293	1.3776
DST	Neuroticism	NSstrict	Rare	6	0.148447	1	1	-3.41284	2.25147
CIT	Neuroticism	NSstrict	Singleton	2	0.149445	1	1	-4.77871	4.0986
SYNE1	Anxiety	NSstrict	Singleton	13	0.150662	1	1	1.1649	0.808955
TNIK	Anxiety	NSbroad	Rare	10	0.150849	1	1	-1.01785	0.644763
GSK3B	Neuroticism	NSbroad	Rare	2	0.151585	1	1	7.59483	5.0083
GSK3B	Neuroticism	NSbroad	Singleton	2	0.151585	1	1	7.59483	5.0083
EXOC4	Anxiety	NSbroad	Rare	8	0.153053	1	1	-1.04353	0.704284
ATF4	MHT70-11	NSstrict	Rare	4	0.153998	1	1	-3.94309	2.64196
CIT	NART	NSstrict	Rare	4	0.154583	1	1	-5.8948	4.1358
RANBP9	MHT11	NSbroad	Rare	5	0.15972	1	1	7.52375	5.19338
RANBP9	MHT11	NSstrict	Rare	5	0.15972	1	1	7.52375	5.19338
DISC1	Gf	Disruptive	Rare	2	0.161558	1	1	-0.968495	0.688212
DISC1	Gf	NSstrict	Rare	2	0.161558	1	1	-0.968495	0.688212
CIT	NART	NSstrict	Singleton	3	0.162066	1	1	-6.69074	4.77848
OLFM1	MHT70	NSbroad	Rare	2	0.163187	0.9999	1	8.694	6.19319
AKAP9	MHT11	NSbroad	Singleton	17	0.164551	1	1	4.02655	2.756
RANBP9	Anxiety	NSbroad	Rare	5	0.164853	1	1	1.94409	1.39786
RANBP9	Anxiety	NSstrict	Rare	5	0.164853	1	1	1.94409	1.39786
ATF7IP	Neuroticism	NSbroad	Rare	6	0.167231	1	1	1.6363	1.21882
ATF5	Neuroticism	NSbroad	Singleton	3	0.167608	1	1	-3.43585	3.17269
RAD21	Depression	NSbroad	Rare	4	0.169175	1	1	1.17703	0.851191
DCTN1	MHT70	NSbroad	Singleton	3	0.170201	1	1	-6.97696	5.0582
SNX6	Anxiety	NSbroad	Singleton	3	0.170271	1	1	2.47554	1.80325
SNX6	Anxiety	NSstrict	Singleton	3	0.170271	1	1	2.47554	1.80325
SYNE1	Depression	NSbroad	Singleton	60	0.173969	1	1	-0.389905	0.285042
TRIO	Neuroticism	NSstrict	Rare	7	0.174963	1	1	3.92807	2.68658
CIT	Depression	NSbroad	Rare	19	0.176371	1	1	0.48656	0.386865
ATF4	MHT11	NSstrict	Singleton	3	0.180406	1	1	9.18448	6.6887
TRAF3IP1	Anxiety	NSbroad	Rare	6	0.180498	1	1	0.832448	0.657863
ATF7IP	Depression	NSbroad	Singleton	4	0.184218	1	1	1.49916	1.12665
TNIK	MHT70-11	NSbroad	Singleton	8	0.184595	1	1	-2.87262	2.09254
FBXO41	Anxiety	NSbroad	Rare	9	0.187736	1	1	-0.95913	0.70404
SNX6	Gf	NSbroad	Singleton	2	0.188172	1	1	-0.468327	0.562618
SNX6	Gf	NSstrict	Singleton	2	0.188172	1	1	-0.468327	0.562618
SNX6	Anxiety	NSstrict	Rare	4	0.18882	1	1	1.52619	1.39749
ATF4	Neuroticism	NSstrict	Singleton	3	0.195403	1	1	-5.67117	4.0924
ATF4	MHT70	NSstrict	Singleton	3	0.195425	1	1	6.6024	5.05772
MAP1A	Anxiety	NSbroad	Singleton	8	0.195578	1	1	1.43461	1.10658
CEP290	Gf	NSbroad	Rare	32	0.197188	1	1	0.13447	0.105872
SYNE1	MHT70	NSstrict	Rare	20	0.197758	1	1	-2.01149	1.54894
CEP290	MHT11	Disruptive	Singleton	2	0.198205	1	1	-10.8961	8.18766
SYNE1	Neuroticism	NSstrict	Rare	20	0.198587	1	1	1.60142	1.25331
MACF1	NART	NSbroad	Singleton	21	0.199239	1	1	2.34696	1.82249
CCDC88A	Depression	NSbroad	Rare	12	0.201477	1	1	-0.66866	0.549201
AP4B1	Gf	NSstrict	Rare	3	0.201499	1	1	0.522623	0.398164
TRAF3IP1	Neuroticism	NSbroad	Rare	6	0.203063	1	1	1.75867	1.49536
AP4M1	NART	NSbroad	Singleton	4	0.203495	1	1	5.2706	4.13611
CDK5RAP3	MHT70	NSstrict	Rare	4	0.20451	1	1	-5.59117	4.38485
CDK5RAP3	MHT70	NSstrict	Singleton	4	0.20451	1	1	-5.59117	4.38485
MACF1	MHT70	NSstrict	Rare	5	0.204889	1	1	-3.07598	2.44364
CDK5RAP3	Anxiety	NSstrict	Rare	4	0.207551	1	1	1.96995	1.56087
CDK5RAP3	Anxiety	NSstrict	Singleton	4	0.207551	1	1	1.96995	1.56087
NDEL1	Neuroticism	NSbroad	Rare	3	0.207735	1	1	-5.35087	4.10831
AP4M1	Anxiety	NSbroad	Rare	7	0.208059	1	1	-1.30028	1.04502
ATF5	Anxiety	NSbroad	Singleton	5	0.208494	1	1	-1.7566	1.39578
SH3BP5	MHT70-11	NSbroad	Rare	4	0.209236	1	1	1.42138	1.19544
DST	MHT70	NSstrict	Rare	6	0.209869	1	1	3.51405	2.78254
CEP290	MHT11	NSstrict	Singleton	5	0.210628	1	1	-6.83053	5.20485
APP	Anxiety	NSbroad	Rare	8	0.21272	1	1	-1.12374	0.905343
ATF7IP	Gf	NSbroad	Singleton	4	0.212888	1	1	0.608559	0.487948
MAP1A	Gf	NSbroad	Singleton	8	0.214295	1	1	-0.448932	0.345257
AP4B1	MHT11	NSbroad	Singleton	6	0.215508	1	1	4.96363	4.40414
PCNT	Depression	NSbroad	Singleton	27	0.216442	1	1	0.505529	0.408962
SNX6	MHT11	NSbroad	Singleton	3	0.217951	1	1	-8.4029	6.71241
SNX6	MHT11	NSstrict	Singleton	3	0.217951	1	1	-8.4029	6.71241
AP4M1	MHT70-11	NSstrict	Rare	3	0.217977	1	1	3.55025	3.40724
SH3BP5	Depression	NSbroad	Rare	4	0.218183	1	1	-0.56897	0.455396
AP4M1	Depression	NSbroad	Rare	7	0.218765	1	1	0.949298	0.752838
DCTN2	Gf	NSbroad	Rare	2	0.219935	1	1	0.691562	0.561685
TRIO	MHT11	NSstrict	Singleton	6	0.220863	1	1	-5.98847	4.73911
SMC3	Gf	NSbroad	Rare	2	0.221324	1	1	0.540985	0.435553
APP	Gf	NSbroad	Rare	8	0.22481	1	1	0.325803	0.28247
EXOC4	MHT70-11	NSstrict	Singleton	3	0.226215	1	1	-4.26711	3.40696
SYNE1	MHT70-11	NSbroad	Rare	98	0.226244	1	1	0.436917	0.350553
CTNNB1	Depression	NSbroad	Rare	4	0.229826	1	1	-0.800674	0.680724
MACF1	MHT11	NSstrict	Rare	5	0.229843	1	1	-3.88872	3.23287
CEP290	NART	NSstrict	Singleton	5	0.22989	1	1	-4.44496	3.69947
TRIO	MHT70	NSstrict	Singleton	6	0.230208	1	1	-4.32485	3.58349
NDE1	Anxiety	NSbroad	Rare	5	0.230499	1	1	-0.884755	0.763515
CEP290	MHT70-11	NSbroad	Singleton	19	0.231215	1	1	-1.60936	1.33251
PDE4B	Neuroticism	NSbroad	Rare	2	0.233536	1	1	-3.63894	4.09216
PDE4B	Neuroticism	NSbroad	Singleton	2	0.233536	1	1	-3.63894	4.09216
AP4M1	MHT70	NSbroad	Singleton	4	0.233758	1	1	5.27053	4.38445
ITSN1	Anxiety	NSstrict	Singleton	2	0.234648	1	1	2.62259	2.20315
CEP290	Depression	Disruptive	Rare	5	0.235582	1	1	-0.908777	0.752081
AKAP9	NART	NSbroad	Singleton	18	0.235624	1	1	2.33883	1.96592
PCNT	Neuroticism	NSbroad	Singleton	25	0.235745	1	1	1.57587	1.29038
APP	NART	NSbroad	Rare	8	0.235847	1	1	2.63746	2.39926
DST	Anxiety	NSbroad	Singleton	22	0.238163	1	1	-0.757753	0.642797
ATF4	MHT70	NSstrict	Rare	4	0.240562	1	1	-4.7224	3.92279
EXOC4	Gf	NSstrict	Rare	5	0.241722	1	1	-0.429405	0.368593
CEP290	MHT70-11	NSstrict	Singleton	5	0.242639	1	1	-3.19443	2.64186
GRIPAP1	Depression	NSbroad	Singleton	4	0.243078	1	1	-0.995299	0.849223
SYNE1	MHT70	NSstrict	Singleton	13	0.243175	1	1	-2.66365	2.27254
TNIK	Depression	NSbroad	Singleton	8	0.243434	1	1	0.930608	0.79723
FEZ1	Anxiety	NSbroad	Rare	2	0.246539	1	1	-2.55648	2.20582
FEZ1	Anxiety	NSbroad	Singleton	2	0.246539	1	1	-2.55648	2.20582
AP4B1	MHT70	NSstrict	Rare	3	0.247532	1	1	4.16357	3.58501
CEP290	Neuroticism	NSbroad	Singleton	20	0.247562	1	1	1.97487	1.60058
DIXDC1	MHT11	Disruptive	Rare	2	0.251891	1	1	9.69755	8.19852
DIXDC1	MHT11	Disruptive	Singleton	2	0.251891	1	1	9.69755	8.19852
DIXDC1	MHT11	NSstrict	Rare	2	0.251891	1	1	9.69755	8.19852
DIXDC1	MHT11	NSstrict	Singleton	2	0.251891	1	1	9.69755	8.19852
CCDC88A	Gf	NSbroad	Singleton	8	0.252012	1	1	-0.383748	0.309075
PCNT	Anxiety	NSbroad	Singleton	27	0.252715	1	1	0.651495	0.567684
GSK3B	Gf	NSbroad	Rare	2	0.252969	1	1	-0.789932	0.687445
GSK3B	Gf	NSbroad	Singleton	2	0.252969	1	1	-0.789932	0.687445
EXOC4	NART	NSbroad	Rare	8	0.253717	1	1	-2.09551	1.86643
KIF3A	Gf	NSbroad	Rare	6	0.254252	1	1	-0.45604	0.398419
KIF3A	Gf	NSbroad	Singleton	6	0.254252	1	1	-0.45604	0.398419
MACF1	Gf	NSbroad	Rare	44	0.254557	1	1	-0.0986042	0.0977196
CIT	MHT11	NSstrict	Singleton	3	0.25482	1	1	-7.82984	6.70031
GRIPAP1	Gf	NSbroad	Singleton	4	0.255963	1	1	0.424612	0.367794
AKAP9	Gf	NSbroad	Singleton	18	0.256199	1	1	0.264351	0.231452
MAP1A	Neuroticism	NSbroad	Singleton	7	0.257092	1	1	2.94071	2.51533
DPYSL3	MHT11	NSstrict	Rare	3	0.260236	1	1	-7.84436	6.69472
DPYSL3	MHT11	NSstrict	Singleton	3	0.260236	1	1	-7.84436	6.69472
SYNE1	Anxiety	NSstrict	Rare	20	0.260833	1	1	0.597471	0.551376
AP4B1	MHT70	NSbroad	Rare	13	0.261854	1	1	1.66916	1.60533
PDE4B	Anxiety	NSbroad	Rare	3	0.263393	1	1	2.01652	1.80029
PDE4B	Anxiety	NSbroad	Singleton	3	0.263393	1	1	2.01652	1.80029
AP4M1	MHT70-11	NSbroad	Rare	7	0.263429	1	1	2.13592	1.97703
EXOC4	MHT70	NSstrict	Singleton	3	0.263534	1	1	-5.68493	5.05774
CEP290	Gf	NSbroad	Singleton	20	0.263551	1	1	0.248172	0.219697
CIT	MHT70-11	NSstrict	Singleton	3	0.264709	1	1	-3.93886	3.41242
AP4M1	Anxiety	NSstrict	Rare	3	0.26639	1	1	-2.00177	1.80042
MACF1	Depression	NSbroad	Rare	44	0.267058	1	1	-0.24049	0.225631
DISC1	NART	NSbroad	Singleton	6	0.270211	1	1	-3.73024	3.38011
ITSN1	Depression	NSbroad	Rare	8	0.273534	1	1	-0.734008	0.651826
DISC1	MHT70	Disruptive	Rare	2	0.27608	1	1	-6.77429	6.19656
DISC1	MHT70	NSstrict	Rare	2	0.27608	1	1	-6.77429	6.19656
ATF4	Neuroticism	NSbroad	Rare	13	0.276629	1	1	-1.50602	1.27654
EXOC4	Gf	NSbroad	Rare	8	0.277009	1	1	-0.224954	0.219739
CEP290	Anxiety	Disruptive	Rare	5	0.277334	1	1	-1.14539	1.04397
AKAP9	Neuroticism	NSbroad	Singleton	16	0.279102	1	1	-1.70419	1.68621
AP4M1	MHT70	NSstrict	Rare	3	0.280026	1	1	5.51387	5.05778
ATF4	Gf	NSstrict	Rare	4	0.281042	1	1	-0.483221	0.435679
TRIO	Anxiety	NSstrict	Rare	7	0.283881	1	1	1.27009	1.18192
GRIPAP1	Depression	NSbroad	Rare	7	0.28431	1	1	-0.368854	0.346616
EXOC4	Anxiety	NSstrict	Rare	5	0.284823	1	1	-1.2802	1.18137
AP4B1	MHT70-11	NSbroad	Rare	12	0.285655	1	1	1.07134	1.07952
SMC3	NART	NSbroad	Rare	2	0.28637	1	1	3.95898	3.69953
AP4M1	Gf	NSbroad	Rare	7	0.286619	1	1	0.349695	0.32605
CTNNB1	MHT70	NSbroad	Singleton	2	0.287525	1	1	-6.61495	6.19001
PAFAH1B1	Depression	NSbroad	Rare	2	0.287873	1	1	1.38881	1.29772
GSK3B	MHT70-11	NSbroad	Rare	2	0.288887	1	1	4.57716	4.16951
GSK3B	MHT70-11	NSbroad	Singleton	2	0.288887	1	1	4.57716	4.16951
TRIO	Gf	NSstrict	Singleton	6	0.291391	1	1	-0.424341	0.397995
MAP1A	Depression	NSbroad	Singleton	8	0.291688	1	1	0.841717	0.797186
DST	Anxiety	NSstrict	Rare	6	0.292244	1	1	-1.03604	0.9905
TRIO	Depression	NSstrict	Singleton	5	0.292617	1	1	0.886804	0.918956
KALRN	NART	NSstrict	Singleton	4	0.292809	1	1	4.3779	4.15202
DPYSL3	MHT70-11	NSstrict	Rare	3	0.293623	1	1	3.70345	3.40705
DPYSL3	MHT70-11	NSstrict	Singleton	3	0.293623	1	1	3.70345	3.40705
CEP290	Anxiety	NSbroad	Rare	32	0.293632	1	1	-0.355551	0.339329
ATF5	MHT70-11	NSbroad	Singleton	5	0.297174	1	1	2.84969	2.64136
MACF1	MHT70-11	NSstrict	Singleton	3	0.298751	1	1	-3.66894	3.4121
SYNE1	NART	NSbroad	Singleton	60	0.299357	1	1	1.0935	1.04857
EXOC4	MHT70	NSbroad	Singleton	4	0.299578	1	1	-4.56408	4.38235
TNIK	MHT70	NSbroad	Rare	10	0.299659	1	1	-1.86488	1.81129
AP4M1	NART	NSstrict	Rare	3	0.299912	1	1	4.95667	4.77131
DIXDC1	Depression	NSbroad	Rare	4	0.300934	1	1	1.16799	1.12626
DIXDC1	Depression	NSbroad	Singleton	4	0.300934	1	1	1.16799	1.12626
CEP290	Depression	NSbroad	Rare	32	0.301684	1	1	0.274365	0.244454
RAD21	MHT11	NSbroad	Rare	4	0.302277	1	1	-4.81138	4.39256
DISC1	MHT70-11	Disruptive	Rare	2	0.303279	1	1	4.44765	4.17444
DISC1	MHT70-11	NSstrict	Rare	2	0.303279	1	1	4.44765	4.17444
SYNE1	MHT11	NSstrict	Rare	19	0.303507	1	1	-1.92108	2.04864
TNIK	MHT70	NSbroad	Singleton	8	0.305113	1	1	-3.2097	3.10881
RANBP9	Depression	NSbroad	Rare	5	0.307091	1	1	1.03069	1.00703
RANBP9	Depression	NSstrict	Rare	5	0.307091	1	1	1.03069	1.00703
GRIPAP1	MHT70-11	NSbroad	Singleton	4	0.307372	1	1	-2.34124	2.23087
TRIO	Neuroticism	NSstrict	Singleton	6	0.307828	1	1	3.19623	2.89954
CCDC88A	Anxiety	NSbroad	Singleton	9	0.308302	1	1	0.902934	0.990614
ATF7IP	Depression	NSbroad	Rare	8	0.308838	1	1	0.378876	0.386281
RANBP9	MHT11	NSbroad	Singleton	4	0.30912	1	1	6.05525	5.79835
RANBP9	MHT11	NSstrict	Singleton	4	0.30912	1	1	6.05525	5.79835
DST	Anxiety	NSbroad	Rare	48	0.309859	1	1	-0.30559	0.318229
EXOC4	MHT70-11	NSbroad	Singleton	4	0.310034	1	1	-3.10109	2.95169
OLFM1	Depression	NSbroad	Rare	2	0.311367	1	1	1.611	1.58819
ITSN1	Depression	NSstrict	Rare	3	0.311962	1	1	-0.956357	0.918813
CDK5RAP3	MHT70-11	NSstrict	Rare	4	0.312144	1	1	-3.08943	2.95348
CDK5RAP3	MHT70-11	NSstrict	Singleton	4	0.312144	1	1	-3.08943	2.95348
DCTN1	NART	NSbroad	Rare	8	0.312449	1	1	-1.37168	1.46064
TNIK	MHT70-11	NSbroad	Rare	10	0.312602	1	1	-1.05084	1.21932
APP	Anxiety	NSbroad	Singleton	6	0.315374	1	1	-1.18067	1.18186
DISC1	Neuroticism	NSbroad	Rare	7	0.316442	1	1	1.4135	1.56423
EXOC4	NART	NSstrict	Rare	5	0.316589	1	1	-3.11935	3.13078
ATF4	Gf	NSstrict	Singleton	3	0.317046	1	1	0.567425	0.561728
AP4M1	Anxiety	NSbroad	Singleton	4	0.317427	1	1	-1.56099	1.56073
TRIO	NART	NSstrict	Singleton	6	0.320389	1	1	-3.35946	3.38052
DCTN1	Gf	NSbroad	Singleton	3	0.322631	1	1	-0.561037	0.561781
AP4B1	MHT11	NSstrict	Rare	3	0.323358	1	1	4.75943	4.74226
AP4M1	MHT11	NSbroad	Rare	7	0.326007	1	1	3.64907	3.88162
CEP290	Neuroticism	Disruptive	Rare	4	0.326605	1	1	-2.28397	2.37301
TNIK	NART	NSbroad	Singleton	8	0.327266	1	1	-2.87415	2.93273
ITSN1	Gf	NSstrict	Rare	3	0.328664	1	1	0.397173	0.397933
GRIPAP1	Anxiety	NSbroad	Singleton	4	0.32947	1	1	1.13423	1.17882
SNX6	MHT70	NSstrict	Rare	4	0.329809	1	1	-3.5113	3.92588
AKAP9	MHT11	NSstrict	Rare	6	0.330155	1	1	-2.20318	2.30493
DPYSL3	Neuroticism	NSbroad	Rare	7	0.330215	1	1	-1.83297	1.78576
TRIO	Anxiety	NSstrict	Singleton	6	0.331748	1	1	1.24142	1.27561
AKAP9	Neuroticism	NSbroad	Rare	31	0.332326	1	1	-0.76411	0.842762
TNIK	NART	NSbroad	Rare	10	0.335045	1	1	-1.60932	1.7087
NDE1	MHT70	NSbroad	Singleton	2	0.335758	1	1	5.99735	6.19861
DST	Gf	NSbroad	Singleton	22	0.336631	1	1	-0.193327	0.200555
AP4M1	MHT11	NSbroad	Singleton	4	0.33911	1	1	4.91571	5.79913
CEP290	NART	NSstrict	Rare	8	0.3409	1	1	-2.26869	2.39854
ATF7IP	Anxiety	NSbroad	Singleton	4	0.341632	1	1	1.48916	1.56392
DIXDC1	Neuroticism	NSbroad	Rare	4	0.341722	1	1	3.4422	3.55364
DIXDC1	Neuroticism	NSbroad	Singleton	4	0.341722	1	1	3.4422	3.55364
DST	Neuroticism	NSbroad	Rare	46	0.342145	1	1	-0.742424	0.723355
DISC1	Depression	Disruptive	Rare	2	0.342586	1	1	-1.51241	1.58906
DISC1	Depression	NSstrict	Rare	2	0.342586	1	1	-1.51241	1.58906
DPYSL3	NART	NSstrict	Rare	3	0.345574	1	1	-4.50481	4.77095
DPYSL3	NART	NSstrict	Singleton	3	0.345574	1	1	-4.50481	4.77095
ATF7IP	Anxiety	NSbroad	Rare	8	0.346312	1	1	0.47223	0.5362
RANBP9	Anxiety	NSbroad	Singleton	4	0.348143	1	1	1.46655	1.56083
RANBP9	Anxiety	NSstrict	Singleton	4	0.348143	1	1	1.46655	1.56083
MACF1	Gf	NSbroad	Singleton	21	0.349027	1	1	-0.200853	0.214565
ITSN1	Neuroticism	NSbroad	Rare	7	0.349862	1	1	-2.01237	2.05668
CEP290	NART	Disruptive	Rare	5	0.35049	1	1	-2.55845	2.76664
FBXO41	Gf	NSbroad	Singleton	3	0.351756	1	1	-0.530275	0.562014
APP	MHT11	NSbroad	Rare	9	0.353324	1	1	3.22284	3.36839
RAD21	Neuroticism	NSbroad	Rare	3	0.355623	1	1	2.71414	2.68573
PDE4D	Gf	NSbroad	Singleton	3	0.355795	1	1	0.478852	0.486678
ATF4	Anxiety	NSstrict	Singleton	3	0.355918	1	1	-1.66313	1.80039
CEP290	Depression	NSstrict	Rare	8	0.355962	1	1	-0.618006	0.652016
TRIO	Depression	NSbroad	Singleton	13	0.356813	1	1	0.538196	0.604456
KIFAP3	MHT70-11	NSbroad	Rare	2	0.360994	1	1	2.4896	2.64446
CEP290	MHT70-11	Disruptive	Singleton	2	0.361224	1	1	-3.94026	4.16951
CDK5RAP3	Depression	NSbroad	Singleton	7	0.362633	1	1	0.776774	0.852
SYNE1	MHT70-11	NSbroad	Singleton	55	0.363623	1	1	0.665648	0.748814
ITSN1	Anxiety	NSbroad	Singleton	5	0.36466	1	1	1.26827	1.39651
KALRN	MHT11	NSbroad	Rare	25	0.364739	1	1	1.42196	1.49486
CEP290	Neuroticism	NSstrict	Rare	7	0.364797	1	1	-1.88275	2.05728
KIFAP3	NART	NSbroad	Rare	2	0.366389	1	1	3.33964	3.70331
AKAP9	Anxiety	NSbroad	Singleton	18	0.367026	1	1	-0.668703	0.741825
TNIK	Gf	NSbroad	Rare	9	0.368726	1	1	-0.156927	0.201168
EXOC4	NART	NSstrict	Singleton	3	0.370739	1	1	-4.27312	4.77127
RAD21	Anxiety	NSbroad	Rare	4	0.371828	1	1	1.07295	1.18155
RANBP9	MHT70-11	NSbroad	Rare	5	0.371956	1	1	-2.44334	2.64446
RANBP9	MHT70-11	NSstrict	Rare	5	0.371956	1	1	-2.44334	2.64446
MACF1	Anxiety	NSbroad	Singleton	21	0.372206	1	1	-0.613204	0.687703
TNIK	Depression	NSbroad	Rare	10	0.372729	1	1	0.390009	0.46449
SNX6	MHT11	NSbroad	Rare	5	0.372881	1	1	-3.96348	4.40294
TRAF3IP1	Depression	NSbroad	Singleton	3	0.374122	1	1	1.15596	1.29748
ITSN1	MHT70	NSbroad	Rare	8	0.37451	1	1	2.29328	2.54181
CTNNB1	MHT70-11	NSbroad	Singleton	2	0.375934	1	1	-3.82105	4.16951
ATF4	Neuroticism	NSstrict	Rare	4	0.376416	1	1	-2.46926	3.17408
TRIO	MHT70-11	NSbroad	Rare	21	0.376435	1	1	-1.0054	1.15172
CDK5RAP3	MHT11	NSstrict	Rare	4	0.377683	1	1	-5.19339	5.80702
CDK5RAP3	MHT11	NSstrict	Singleton	4	0.377683	1	1	-5.19339	5.80702
PDE4B	NART	NSbroad	Rare	3	0.378794	1	1	4.20893	4.77097
PDE4B	NART	NSbroad	Singleton	3	0.378794	1	1	4.20893	4.77097
AKAP9	MHT70	NSstrict	Rare	6	0.379081	1	1	-1.59516	1.74476
SYNE1	Gf	NSstrict	Rare	20	0.381557	1	1	-0.150147	0.172031
ATF5	NART	NSbroad	Rare	6	0.384191	1	1	2.27865	2.624
TRIO	Depression	NSstrict	Rare	6	0.386301	1	1	0.685866	0.851463
CCDC88A	Neuroticism	NSbroad	Rare	13	0.386313	1	1	-1.62153	1.73287
DPYSL3	MHT11	NSbroad	Rare	8	0.387825	1	1	2.90323	2.91908
DST	Gf	NSbroad	Rare	48	0.388749	1	1	0.0969683	0.0992885
EXOC4	Neuroticism	NSstrict	Singleton	3	0.389799	1	1	-3.69677	4.09242
ITSN1	Neuroticism	NSstrict	Rare	2	0.391769	1	1	-2.48181	2.89909
PCNT	MHT70	NSbroad	Singleton	26	0.392669	1	1	1.35477	1.59476
DPYSL3	Depression	NSbroad	Singleton	7	0.394727	1	1	0.725093	0.850931
CEP290	Anxiety	NSstrict	Singleton	5	0.395405	1	1	1.18924	1.39597
PDE4B	Depression	NSbroad	Rare	3	0.396294	1	1	1.10229	1.29693
PDE4B	Depression	NSbroad	Singleton	3	0.396294	1	1	1.10229	1.29693
MACF1	Gf	NSstrict	Singleton	3	0.396876	1	1	-0.485518	0.562854
PDE4B	MHT70-11	NSbroad	Rare	3	0.398511	1	1	2.97729	3.40705
PDE4B	MHT70-11	NSbroad	Singleton	3	0.398511	1	1	2.97729	3.40705
PCNT	MHT70	Disruptive	Rare	2	0.400555	1	1	-5.2389	6.19027
PCNT	MHT70	NSstrict	Rare	2	0.400555	1	1	-5.2389	6.19027
CDK5RAP3	Anxiety	NSbroad	Singleton	7	0.400884	1	1	0.995214	1.18267
EXOC4	Depression	NSstrict	Singleton	3	0.40327	1	1	-1.08884	1.29702
MACF1	MHT11	NSstrict	Singleton	3	0.403443	1	1	5.8037	6.7013
DCTN1	Depression	NSbroad	Rare	8	0.403907	1	1	-0.296649	0.397058
AKAP9	Depression	NSstrict	Rare	6	0.404226	1	1	0.382699	0.447429
PAFAH1B1	Gf	NSbroad	Rare	2	0.404824	1	1	0.468172	0.562037
NDE1	Gf	NSbroad	Rare	5	0.405181	1	1	-0.192877	0.238219
CCDC88A	MHT11	NSbroad	Rare	13	0.406109	1	1	2.4664	2.83323
AP4M1	MHT70-11	NSbroad	Singleton	4	0.406352	1	1	2.20056	2.95368
PDE4D	Gf	NSbroad	Rare	5	0.407707	1	1	0.333999	0.368531
RANBP9	MHT70-11	NSbroad	Singleton	4	0.409265	1	1	-2.5223	2.95348
RANBP9	MHT70-11	NSstrict	Singleton	4	0.409265	1	1	-2.5223	2.95348
CEP290	MHT70	NSstrict	Rare	8	0.410422	1	1	-2.06271	2.54255
AKAP9	NART	NSstrict	Rare	6	0.412679	1	1	-1.38867	1.64593
KALRN	NART	NSbroad	Rare	26	0.416754	1	1	0.864868	1.06626
YWHAZ	Depression	NSbroad	Rare	2	0.41692	1	1	-1.2936	1.58757
YWHAZ	Depression	NSbroad	Singleton	2	0.41692	1	1	-1.2936	1.58757
TRAF3IP1	MHT70-11	NSbroad	Rare	6	0.418261	1	1	-0.951079	1.24502
EXOC4	NART	NSbroad	Singleton	4	0.419364	1	1	-3.33994	4.13414
KIFAP3	MHT70	NSbroad	Rare	2	0.421958	1	1	3.17973	3.92566
MACF1	MHT70-11	NSbroad	Singleton	21	0.423377	1	1	1.07766	1.30143
KALRN	Anxiety	NSstrict	Singleton	4	0.42404	1	1	-1.25355	1.56673
NDE1	Gf	NSbroad	Singleton	2	0.425525	1	1	0.549027	0.688439
SNX6	MHT70	NSbroad	Singleton	3	0.427259	1	1	-4.03283	5.06573
SNX6	MHT70	NSstrict	Singleton	3	0.427259	1	1	-4.03283	5.06573
TRAF3IP1	Gf	NSbroad	Rare	6	0.433387	1	1	0.147316	0.205255
YWHAZ	NART	NSbroad	Rare	2	0.434421	1	1	-4.56829	5.8401
YWHAZ	NART	NSbroad	Singleton	2	0.434421	1	1	-4.56829	5.8401
SNX6	Neuroticism	NSbroad	Rare	5	0.43506	1	1	2.11346	2.69084
AP4B1	Depression	NSbroad	Singleton	7	0.435926	1	1	-0.668845	0.853327
CEP290	MHT11	NSstrict	Rare	8	0.440986	1	1	-2.65276	3.36123
SNX6	Anxiety	NSbroad	Rare	5	0.441743	1	1	0.752502	1.1838
AKAP9	Anxiety	NSbroad	Rare	33	0.441822	1	1	-0.283821	0.370761
OLFM1	Neuroticism	NSbroad	Rare	2	0.442177	1	1	-2.26396	5.01115
KALRN	Anxiety	NSbroad	Rare	26	0.442764	1	1	0.309236	0.402345
DPYSL3	Neuroticism	NSbroad	Singleton	6	0.444795	1	1	-2.255	2.68491
CEP290	NART	NSbroad	Singleton	20	0.445118	1	1	1.43114	1.86608
TRAF3IP1	MHT70	NSbroad	Singleton	3	0.445626	1	1	-3.87091	5.05957
EXOC4	Depression	NSstrict	Rare	5	0.446653	1	1	-0.649466	0.851068
ITSN1	Anxiety	NSbroad	Rare	8	0.447232	1	1	0.68304	0.904805
AP4B1	Anxiety	NSbroad	Rare	13	0.448327	1	1	-0.402507	0.571447
PAFAH1B1	Neuroticism	NSbroad	Rare	2	0.449857	1	1	3.21008	4.09465
APP	MHT70	NSbroad	Rare	8	0.450134	1	1	1.85951	2.54332
SNX6	NART	NSbroad	Singleton	3	0.450481	1	1	-3.61121	4.77881
SNX6	NART	NSstrict	Singleton	3	0.450481	1	1	-3.61121	4.77881
TRAF3IP1	MHT70-11	NSbroad	Singleton	3	0.450487	1	1	-2.66349	3.40721
AKAP9	Depression	NSbroad	Rare	33	0.450853	1	1	0.200996	0.267098
AKAP9	MHT70	NSbroad	Rare	33	0.456241	1	1	0.739026	1.04155
CDK5RAP3	MHT11	NSbroad	Singleton	7	0.456703	1	1	-3.31093	4.39877
SYNE1	Depression	NSbroad	Rare	104	0.456842	1	1	-0.105648	0.133451
DST	MHT70	NSbroad	Rare	48	0.457226	1	1	0.717778	0.89398
CDK5RAP3	Gf	NSbroad	Rare	8	0.457557	1	1	-0.216157	0.261865
TNIK	Neuroticism	NSbroad	Rare	9	0.458535	1	1	1.08204	1.46559
CDK5RAP3	NART	NSbroad	Rare	8	0.459209	1	1	-1.43787	2.22425
PAFAH1B1	MHT70	NSbroad	Rare	2	0.459961	1	1	3.75614	5.0605
DPYSL3	Anxiety	NSbroad	Rare	8	0.460523	1	1	-0.598279	0.785617
MAP1A	NART	NSbroad	Rare	14	0.463504	1	1	-1.25444	1.74594
ATF5	NART	NSbroad	Singleton	5	0.464105	1	1	2.7151	3.69897
CEP290	Neuroticism	Disruptive	Singleton	2	0.465365	1	1	3.88763	5.00843
YWHAZ	Anxiety	NSbroad	Rare	2	0.465672	1	1	1.61093	2.20372
YWHAZ	Anxiety	NSbroad	Singleton	2	0.465672	1	1	1.61093	2.20372
AP4B1	NART	NSbroad	Singleton	7	0.465754	1	1	2.29957	3.13909
CEP290	Anxiety	NSbroad	Singleton	20	0.466516	1	1	0.51469	0.704151
NDEL1	NART	NSbroad	Rare	3	0.467259	1	1	3.49018	4.78979
CDK5RAP3	MHT70	NSbroad	Rare	8	0.46773	1	1	1.84915	2.35779
DPYSL3	NART	NSbroad	Rare	8	0.470082	1	1	1.60638	2.08198
GSK3B	MHT70	NSbroad	Rare	2	0.470395	1	1	4.51069	6.18966
GSK3B	MHT70	NSbroad	Singleton	2	0.470395	1	1	4.51069	6.18966
YWHAZ	Neuroticism	NSbroad	Rare	2	0.470866	1	1	-3.86372	5.00918
YWHAZ	Neuroticism	NSbroad	Singleton	2	0.470866	1	1	-3.86372	5.00918
APP	Depression	NSbroad	Rare	8	0.47095	1	1	0.486442	0.652213
ATF5	Depression	NSbroad	Singleton	5	0.472591	1	1	0.723047	1.00552
RAD21	Depression	NSbroad	Singleton	3	0.472909	1	1	0.93204	1.2972
AKAP9	Anxiety	NSstrict	Rare	6	0.473305	1	1	0.407743	0.62108
RANBP9	Depression	NSbroad	Singleton	4	0.474335	1	1	0.805921	1.12443
RANBP9	Depression	NSstrict	Singleton	4	0.474335	1	1	0.805921	1.12443
SNX6	MHT70	NSbroad	Rare	5	0.475567	1	1	-2.24736	3.32556
AP4B1	MHT70-11	NSstrict	Rare	3	0.477424	1	1	1.74925	2.41369
DIXDC1	NART	NSbroad	Rare	4	0.478154	1	1	2.94732	4.14311
DIXDC1	NART	NSbroad	Singleton	4	0.478154	1	1	2.94732	4.14311
DCTN2	Depression	NSbroad	Rare	2	0.479508	1	1	0.906361	1.29691
PCNT	MHT11	Disruptive	Rare	2	0.480121	1	1	-5.95468	8.18567
PCNT	MHT11	NSstrict	Rare	2	0.480121	1	1	-5.95468	8.18567
TNIK	MHT70-11	NSstrict	Singleton	2	0.483088	1	1	3.03007	4.17419
FBXO41	MHT70-11	NSbroad	Rare	9	0.483835	1	1	0.922434	1.33221
NDE1	MHT70-11	NSbroad	Singleton	2	0.483884	1	1	3.02456	4.17419
AKAP9	MHT70	NSbroad	Singleton	18	0.486627	1	1	1.46446	2.08396
ATF7IP	MHT11	NSbroad	Rare	8	0.487205	1	1	-1.38838	1.99218
ITSN1	Depression	NSbroad	Singleton	5	0.487258	1	1	0.699584	1.00605
PCNT	MHT70-11	NSbroad	Singleton	26	0.494166	1	1	0.746384	1.07284
DPYSL3	Gf	NSbroad	Singleton	7	0.495033	1	1	0.255654	0.368534
AP4B1	MHT70	NSbroad	Singleton	7	0.495225	1	1	2.29268	3.32757
TNIK	Neuroticism	NSstrict	Rare	4	0.496085	1	1	1.22552	1.68532
KIF3A	MHT70-11	NSbroad	Rare	6	0.497136	1	1	1.6981	2.4167
KIF3A	MHT70-11	NSbroad	Singleton	6	0.497136	1	1	1.6981	2.4167
SMC3	Depression	NSbroad	Rare	2	0.497147	1	1	-0.678146	1.00568
ITSN1	MHT70-11	NSstrict	Rare	2	0.49912	1	1	1.35367	2.41369
SNX6	NART	NSbroad	Rare	5	0.499508	1	1	-2.1981	3.1372
DST	NART	NSbroad	Singleton	22	0.501173	1	1	-1.14407	1.70349
PDE4D	Neuroticism	NSbroad	Rare	6	0.50165	1	1	-1.91102	2.68489
TRAF3IP1	NART	NSbroad	Singleton	3	0.501923	1	1	-3.2113	4.77299
CIT	Anxiety	NSbroad	Rare	19	0.505493	1	1	0.33035	0.537011
DIXDC1	NART	Disruptive	Rare	2	0.509873	1	1	3.86558	5.85156
DIXDC1	NART	Disruptive	Singleton	2	0.509873	1	1	3.86558	5.85156
DIXDC1	NART	NSstrict	Rare	2	0.509873	1	1	3.86558	5.85156
DIXDC1	NART	NSstrict	Singleton	2	0.509873	1	1	3.86558	5.85156
ATF4	Gf	NSbroad	Singleton	7	0.512676	1	1	-0.242847	0.368553
SMC3	MHT70	NSbroad	Rare	2	0.514246	1	1	2.59342	3.92166
SYNE1	NART	NSstrict	Rare	20	0.514275	1	1	-0.923011	1.46121
KALRN	Depression	NSbroad	Singleton	11	0.515887	1	1	0.442125	0.680451
PDE4B	MHT11	NSbroad	Rare	3	0.517093	1	1	-4.46218	6.68869
PDE4B	MHT11	NSbroad	Singleton	3	0.517093	1	1	-4.46218	6.68869
TRIO	Anxiety	NSbroad	Rare	23	0.517425	1	1	0.389267	0.60857
KALRN	NART	NSbroad	Singleton	11	0.518096	1	1	1.62418	2.50314
ITSN1	NART	NSbroad	Rare	8	0.518743	1	1	-1.48892	2.39784
FBXO41	MHT11	NSbroad	Rare	9	0.520414	1	1	-1.69576	2.61543
CTNNB1	Neuroticism	NSbroad	Rare	4	0.520721	1	1	1.3571	2.14786
FBXO41	Neuroticism	NSbroad	Singleton	3	0.521103	1	1	-2.81667	4.09449
AP4M1	Gf	NSbroad	Singleton	4	0.521717	1	1	0.317122	0.486952
APP	Anxiety	NSstrict	Rare	2	0.522983	1	1	0.98007	1.5631
SNX6	Neuroticism	NSstrict	Rare	4	0.525809	1	1	2.02104	3.17658
CTNNB1	Anxiety	NSbroad	Singleton	2	0.526936	1	1	-1.39426	2.20345
GRIPAP1	Anxiety	NSbroad	Rare	7	0.5281	1	1	0.251568	0.48114
CEP290	Neuroticism	NSbroad	Rare	31	0.528827	1	1	-0.542661	0.771315
MACF1	Anxiety	NSstrict	Singleton	3	0.529315	1	1	1.13842	1.804
AP4B1	Depression	NSstrict	Rare	3	0.531762	1	1	-0.573064	0.919347
TRIO	NART	NSbroad	Rare	23	0.5327	1	1	-0.984739	1.61278
SNX6	NART	NSstrict	Rare	4	0.533645	1	1	-2.39472	3.70352
ITSN1	NART	NSstrict	Rare	3	0.537804	1	1	-1.99121	3.37999
PDE4D	Depression	NSbroad	Singleton	4	0.537979	1	1	0.692653	1.12372
DCTN1	MHT70	NSbroad	Rare	8	0.540355	1	1	-0.760704	1.54834
CIT	Anxiety	NSstrict	Rare	4	0.540886	1	1	0.955927	1.56061
DISC1	Anxiety	NSbroad	Rare	9	0.542576	1	1	0.329644	0.688162
KALRN	MHT11	NSstrict	Rare	8	0.543642	1	1	1.48901	2.54926
CTNNB1	MHT11	NSbroad	Singleton	2	0.543865	1	1	-5.05853	8.18864
APP	Depression	NSbroad	Singleton	6	0.543912	1	1	0.53606	0.85142
MACF1	MHT70-11	NSstrict	Rare	5	0.544536	1	1	-0.944088	1.64592
DST	MHT11	NSbroad	Rare	46	0.544719	1	1	-0.628765	1.18297
CTNNB1	MHT11	NSbroad	Rare	4	0.550254	1	1	2.11213	3.50868
ITSN1	Anxiety	NSstrict	Rare	3	0.551555	1	1	0.735678	1.27541
AP4B1	MHT11	NSbroad	Rare	12	0.552187	1	1	1.07507	2.1193
CTNNB1	Gf	NSbroad	Rare	4	0.552613	1	1	-0.17685	0.294818
SMC3	MHT11	NSbroad	Rare	2	0.557048	1	1	2.38282	5.19499
TRIO	MHT70	NSbroad	Rare	23	0.557667	1	1	-0.973614	1.70961
AP4M1	Depression	NSbroad	Singleton	4	0.557782	1	1	-0.661556	1.12436
GRIPAP1	MHT11	NSbroad	Singleton	4	0.557859	1	1	2.66302	4.37979
DISC1	NART	NSbroad	Rare	9	0.558037	1	1	-0.880273	1.82371
MACF1	MHT70-11	NSbroad	Rare	43	0.558329	1	1	0.354047	0.59095
PDE4D	Anxiety	NSbroad	Rare	6	0.55845	1	1	-0.69933	1.18118
PDE4D	MHT70	NSbroad	Singleton	4	0.558882	1	1	2.5905	4.38198
TRIO	MHT70-11	NSstrict	Singleton	6	0.559091	1	1	-1.45871	2.4138
APP	Neuroticism	NSstrict	Rare	2	0.559729	1	1	2.09005	3.55302
TNIK	Gf	NSstrict	Rare	4	0.561719	1	1	-0.135279	0.231329
PCNT	Gf	NSbroad	Rare	43	0.562121	1	1	-0.0609301	0.0942796
TNIK	MHT70	NSstrict	Singleton	2	0.563422	1	1	3.60441	6.19623
PAFAH1B1	Anxiety	NSbroad	Rare	2	0.566444	1	1	1.02626	1.80138
WNT3A	Depression	NSbroad	Rare	2	0.56705	1	1	0.745023	1.29709
EXOC4	Neuroticism	NSbroad	Singleton	4	0.56755	1	1	-2.17311	3.54594
PCNT	MHT70-11	Disruptive	Rare	2	0.56757	1	1	-2.46816	4.16962
PCNT	MHT70-11	NSstrict	Rare	2	0.56757	1	1	-2.46816	4.16962
NDEL1	Gf	NSbroad	Rare	3	0.568435	1	1	0.314693	0.563911
CEP290	MHT11	Disruptive	Rare	5	0.572529	1	1	-2.18357	3.87792
AP4M1	Gf	NSstrict	Rare	3	0.572844	1	1	0.321977	0.561735
SNX6	MHT11	NSstrict	Rare	4	0.573105	1	1	-2.92441	5.19569
DCTN1	MHT11	NSbroad	Rare	8	0.574428	1	1	-1.04619	2.04863
CEP290	Gf	Disruptive	Singleton	2	0.575261	1	1	-0.389599	0.687463
CEP290	MHT70-11	NSstrict	Rare	8	0.577073	1	1	-0.966743	1.71208
FBXO41	MHT70	NSbroad	Rare	9	0.577135	1	1	1.05673	1.97781
CEP290	Depression	NSbroad	Singleton	20	0.577337	1	1	0.281886	0.507273
PDE4D	MHT70-11	NSbroad	Singleton	4	0.578727	1	1	1.69688	2.95179
CCDC88A	MHT70	NSbroad	Rare	12	0.578913	1	1	-1.13038	2.14162
TRIO	MHT70-11	NSstrict	Rare	7	0.5803	1	1	-1.27935	2.23681
GSK3B	NART	NSbroad	Rare	2	0.581226	1	1	3.23031	5.83908
GSK3B	NART	NSbroad	Singleton	2	0.581226	1	1	3.23031	5.83908
PAFAH1B1	MHT70-11	NSbroad	Rare	2	0.582306	1	1	1.93905	3.40705
APP	Gf	NSstrict	Rare	2	0.585558	1	1	0.27559	0.487691
MACF1	Depression	NSstrict	Rare	5	0.585729	1	1	-0.379981	0.626651
DST	Depression	NSbroad	Singleton	22	0.586241	1	1	-0.254149	0.463074
ATF5	MHT70	NSbroad	Singleton	5	0.589864	1	1	2.13624	3.92106
TRAF3IP1	Neuroticism	NSbroad	Singleton	3	0.59153	1	1	2.24145	4.0939
APP	Gf	NSbroad	Singleton	6	0.591605	1	1	0.16993	0.368745
NDE1	MHT11	NSbroad	Singleton	2	0.592612	1	1	4.49881	8.19465
ATF4	NART	NSbroad	Rare	13	0.594229	1	1	-0.657614	1.4883
KALRN	MHT70	NSbroad	Singleton	11	0.594922	1	1	1.43222	2.65343
KCNQ1	Depression	NSbroad	Rare	4	0.595252	1	1	0.597233	1.12523
KCNQ1	Depression	NSbroad	Singleton	4	0.595252	1	1	0.597233	1.12523
EXOC4	MHT70-11	NSbroad	Rare	7	0.595579	1	1	0.685243	1.33258
AP4B1	Gf	NSbroad	Singleton	7	0.596039	1	1	0.200981	0.369571
RAD21	Gf	NSbroad	Rare	4	0.596281	1	1	-0.19802	0.368646
ATF5	MHT70	NSbroad	Rare	6	0.598123	1	1	1.46268	2.78155
KALRN	Neuroticism	NSbroad	Singleton	11	0.598736	1	1	-1.22842	2.147
KALRN	Neuroticism	NSstrict	Singleton	4	0.598888	1	1	-2.21515	3.56127
OLFM1	Gf	NSbroad	Rare	2	0.600341	1	1	0.359413	0.687837
DST	Depression	NSbroad	Rare	48	0.601666	1	1	0.114549	0.229254
ATF4	Depression	NSbroad	Rare	13	0.6024	1	1	-0.23483	0.404577
CDK5RAP3	MHT11	NSbroad	Rare	8	0.603595	1	1	1.9102	3.12134
FBXO41	MHT70	NSbroad	Singleton	3	0.606082	1	1	-2.62279	5.0603
MACF1	Neuroticism	NSbroad	Rare	39	0.60623	1	1	0.346342	0.711924
KALRN	MHT70-11	NSstrict	Rare	8	0.607387	1	1	-0.684705	1.29841
TNIK	MHT11	NSbroad	Rare	10	0.608689	1	1	-0.998808	2.39439
EXOC4	MHT11	NSstrict	Rare	4	0.61	1	1	-1.88246	4.40025
ITSN1	Gf	NSbroad	Singleton	5	0.61034	1	1	0.222986	0.435717
CIT	Depression	NSstrict	Rare	4	0.610451	1	1	0.573579	1.12427
RANBP9	Neuroticism	NSbroad	Rare	5	0.61208	1	1	1.62047	3.17743
RANBP9	Neuroticism	NSstrict	Rare	5	0.61208	1	1	1.62047	3.17743
APP	NART	NSstrict	Rare	2	0.612253	1	1	2.24351	4.14239
CIT	Depression	NSstrict	Singleton	3	0.612595	1	1	0.659542	1.29898
FBXO41	Depression	NSbroad	Rare	9	0.612781	1	1	0.232896	0.507193
KALRN	Depression	NSbroad	Rare	26	0.613276	1	1	0.139566	0.289851
CDK5RAP3	Neuroticism	NSbroad	Singleton	5	0.614901	1	1	1.54791	2.68828
PCNT	MHT70	NSbroad	Rare	42	0.615028	1	1	0.414583	0.84888
PDE4D	MHT70	NSbroad	Rare	6	0.616944	1	1	1.67365	3.3182
MACF1	Depression	NSbroad	Singleton	21	0.617715	1	1	0.246758	0.495424
DPYSL3	MHT70-11	NSbroad	Rare	8	0.619937	1	1	0.794431	1.48634
CTNNB1	NART	NSbroad	Singleton	2	0.620267	1	1	-2.89399	5.83941
ATF4	Depression	NSstrict	Rare	4	0.621796	1	1	-0.498252	1.00597
PCNT	MHT70-11	NSbroad	Rare	42	0.621966	1	1	0.278489	0.571468
DCTN2	MHT70	NSbroad	Rare	2	0.62424	1	1	2.50928	5.05733
EXOC4	MHT70-11	NSstrict	Rare	4	0.625852	1	1	1.11071	2.23529
ATF7IP	MHT70-11	NSbroad	Rare	8	0.626264	1	1	0.495413	1.01471
AP4B1	Anxiety	NSstrict	Rare	3	0.627725	1	1	-0.620601	1.27615
APP	Neuroticism	NSbroad	Rare	7	0.629802	1	1	-1.01924	2.0579
TNIK	Anxiety	NSstrict	Singleton	2	0.630677	1	1	-1.059	2.20567
FEZ1	Neuroticism	NSbroad	Rare	2	0.631513	1	1	-2.37354	5.01397
FEZ1	Neuroticism	NSbroad	Singleton	2	0.631513	1	1	-2.37354	5.01397
EIF3H	Depression	NSbroad	Rare	2	0.631577	1	1	-0.764799	1.58824
KALRN	Depression	NSstrict	Rare	8	0.633454	1	1	0.246826	0.494483
PCNT	Gf	Disruptive	Rare	2	0.63459	1	1	-0.331319	0.687513
PCNT	Gf	NSstrict	Rare	2	0.63459	1	1	-0.331319	0.687513
TRAF3IP1	Depression	NSbroad	Rare	6	0.636373	1	1	-0.256563	0.473928
ATF4	MHT11	NSbroad	Singleton	7	0.636818	1	1	2.11085	4.38855
RAD21	MHT70-11	NSbroad	Rare	4	0.637328	1	1	1.12382	2.23535
TNIK	Gf	NSbroad	Singleton	7	0.637506	1	1	-0.10278	0.345276
EXOC4	Depression	NSbroad	Rare	8	0.638816	1	1	-0.245821	0.507369
CDK5RAP3	Neuroticism	NSstrict	Rare	3	0.64074	1	1	1.77537	3.54796
CDK5RAP3	Neuroticism	NSstrict	Singleton	3	0.64074	1	1	1.77537	3.54796
AP4M1	MHT11	NSstrict	Rare	3	0.641547	1	1	2.57642	6.69107
DST	Depression	NSstrict	Rare	6	0.642329	1	1	0.33242	0.71356
ATF4	Neuroticism	NSbroad	Singleton	7	0.642792	1	1	1.29419	2.68505
PCNT	Depression	NSbroad	Rare	43	0.643374	1	1	0.0909777	0.217688
RANBP9	MHT70	NSbroad	Rare	5	0.645777	1	1	1.82709	3.92692
RANBP9	MHT70	NSstrict	Rare	5	0.645777	1	1	1.82709	3.92692
MACF1	NART	NSstrict	Singleton	3	0.64846	1	1	2.18849	4.78082
SNX6	MHT70-11	NSstrict	Rare	4	0.650526	1	1	-1.12214	2.64446
CEP290	MHT70	NSbroad	Rare	32	0.650771	1	1	0.443025	0.953253
SYNE1	NART	NSstrict	Singleton	13	0.651682	1	1	-0.966516	2.14382
DIXDC1	MHT70-11	NSbroad	Rare	3	0.652442	1	1	1.19352	2.95348
DIXDC1	MHT70-11	NSbroad	Singleton	3	0.652442	1	1	1.19352	2.95348
RAD21	NART	NSbroad	Rare	4	0.652829	1	1	-1.45542	3.13123
SYNE1	Anxiety	NSbroad	Rare	104	0.652948	1	1	0.0874103	0.185245
SYNE1	NART	NSbroad	Rare	104	0.653871	1	1	-0.187305	0.490921
CDK5RAP3	Depression	NSbroad	Rare	8	0.65536	1	1	0.247597	0.604637
ATF4	Depression	NSstrict	Singleton	3	0.657327	1	1	-0.578018	1.29701
EXOC4	MHT11	NSbroad	Singleton	4	0.659294	1	1	-2.6517	5.79481
SYNE1	Neuroticism	NSbroad	Rare	99	0.660585	1	1	-0.210959	0.421073
RAD21	MHT70	NSbroad	Rare	4	0.662601	1	1	-1.45541	3.31924
DIXDC1	Gf	NSbroad	Rare	4	0.664677	1	1	0.221224	0.487776
DIXDC1	Gf	NSbroad	Singleton	4	0.664677	1	1	0.221224	0.487776
NDE1	Depression	NSbroad	Rare	5	0.664752	1	1	0.240122	0.550039
KALRN	MHT70	NSbroad	Rare	26	0.664798	1	1	0.47787	1.13028
ATF4	MHT70-11	NSstrict	Singleton	3	0.664885	1	1	1.52762	3.40708
MAP1A	MHT70-11	NSbroad	Rare	14	0.665074	1	1	0.561217	1.24636
AKAP9	NART	NSbroad	Rare	33	0.66531	1	1	0.374902	0.982559
DIXDC1	Neuroticism	Disruptive	Rare	2	0.665477	1	1	2.07341	5.01901
DIXDC1	Neuroticism	Disruptive	Singleton	2	0.665477	1	1	2.07341	5.01901
DIXDC1	Neuroticism	NSstrict	Rare	2	0.665477	1	1	2.07341	5.01901
DIXDC1	Neuroticism	NSstrict	Singleton	2	0.665477	1	1	2.07341	5.01901
AP4M1	Neuroticism	NSbroad	Rare	7	0.665927	1	1	-1.07653	2.3754
ITSN1	Neuroticism	NSbroad	Singleton	4	0.666027	1	1	1.11606	3.17436
AKAP9	Neuroticism	NSstrict	Rare	6	0.666753	1	1	-0.508551	1.41175
KCNQ1	MHT11	NSbroad	Rare	4	0.666956	1	1	2.59252	5.79799
KCNQ1	MHT11	NSbroad	Singleton	4	0.666956	1	1	2.59252	5.79799
RANBP9	Gf	NSbroad	Singleton	3	0.667406	1	1	0.269348	0.486982
RANBP9	Gf	NSstrict	Singleton	3	0.667406	1	1	0.269348	0.486982
CEP290	MHT70	NSbroad	Singleton	20	0.667491	1	1	-0.848935	1.97812
KALRN	Neuroticism	NSbroad	Rare	26	0.667989	1	1	0.417102	0.914553
ATF5	Anxiety	NSbroad	Rare	6	0.669579	1	1	-0.383582	0.990147
MACF1	MHT11	NSbroad	Singleton	21	0.670317	1	1	-1.15768	2.55635
KCNQ1	MHT70-11	NSbroad	Rare	4	0.672314	1	1	-1.29645	2.95245
KCNQ1	MHT70-11	NSbroad	Singleton	4	0.672314	1	1	-1.29645	2.95245
ITSN1	Depression	NSstrict	Singleton	2	0.672836	1	1	0.67073	1.58716
KALRN	MHT70-11	NSbroad	Rare	25	0.674123	1	1	-0.339215	0.76135
ATF4	NART	NSstrict	Singleton	3	0.674851	1	1	-2.00228	4.77125
DCTN1	MHT11	NSbroad	Singleton	3	0.675292	1	1	-3.00818	6.69932
CDK5RAP3	Anxiety	NSbroad	Rare	8	0.675611	1	1	-0.409464	0.839302
AP4B1	Neuroticism	NSbroad	Singleton	6	0.675959	1	1	-1.18756	2.69247
PDE4D	MHT11	NSbroad	Rare	6	0.677558	1	1	1.90472	4.39058
DPYSL3	MHT11	NSbroad	Singleton	7	0.6784	1	1	-1.93248	4.39138
DCTN2	MHT11	NSbroad	Rare	2	0.67935	1	1	2.86953	6.68984
TRAF3IP1	MHT70	NSbroad	Rare	6	0.681419	1	1	-0.599736	1.84809
EIF3H	Anxiety	NSbroad	Rare	2	0.681641	1	1	-0.903862	2.20465
AP4M1	Neuroticism	NSstrict	Rare	3	0.682345	1	1	-1.84489	4.09245
CEP290	Depression	NSstrict	Singleton	5	0.682576	1	1	0.4108	1.00566
APP	MHT11	NSbroad	Singleton	7	0.685299	1	1	-1.88732	4.39426
CEP290	Anxiety	NSstrict	Rare	8	0.686064	1	1	-0.382068	0.90507
CEP290	Depression	Disruptive	Singleton	2	0.687863	1	1	0.638015	1.58733
MAP1A	Depression	NSbroad	Rare	14	0.688093	1	1	0.174486	0.474614
CEP290	MHT70	Disruptive	Rare	5	0.689367	1	1	-1.13832	2.93276
CEP290	Gf	NSstrict	Singleton	5	0.691014	1	1	-0.173353	0.435545
AP4B1	NART	NSbroad	Rare	13	0.691867	1	1	0.544695	1.5144
CDK5RAP3	MHT70-11	NSbroad	Rare	8	0.693103	1	1	0.654345	1.5881
AKAP9	Gf	NSbroad	Rare	33	0.69321	1	1	0.0426553	0.115678
PCNT	Depression	Disruptive	Rare	2	0.693657	1	1	0.626277	1.58744
PCNT	Depression	NSstrict	Rare	2	0.693657	1	1	0.626277	1.58744
CIT	Anxiety	NSbroad	Singleton	10	0.694793	1	1	0.390402	0.990129
EXOC4	MHT11	NSstrict	Singleton	3	0.698902	1	1	-2.746	6.6936
PDE4D	Neuroticism	NSbroad	Singleton	4	0.699538	1	1	-1.46992	3.54564
SNX6	Neuroticism	NSbroad	Singleton	3	0.701824	1	1	1.50095	4.09889
SNX6	Neuroticism	NSstrict	Singleton	3	0.701824	1	1	1.50095	4.09889
ITSN1	MHT70	NSstrict	Rare	3	0.703266	1	1	1.41522	3.58293
AP4B1	Depression	NSbroad	Rare	13	0.703835	1	1	0.203543	0.411673
KIF3A	MHT70	NSbroad	Rare	6	0.705126	1	1	1.38237	3.5873
KIF3A	MHT70	NSbroad	Singleton	6	0.705126	1	1	1.38237	3.5873
GRIPAP1	Neuroticism	NSbroad	Singleton	3	0.705363	1	1	0.69856	2.67952
TRIO	Gf	NSbroad	Singleton	14	0.706319	1	1	0.0988178	0.261786
TNIK	NART	NSstrict	Rare	4	0.707578	1	1	-0.795988	1.96488
CCDC88A	Neuroticism	NSbroad	Singleton	10	0.70817	1	1	0.937598	2.25173
CTNNB1	Gf	NSbroad	Singleton	2	0.709141	1	1	-0.255222	0.687485
PAFAH1B1	MHT11	NSbroad	Rare	2	0.709445	1	1	2.41703	6.69991
ATF4	MHT11	NSstrict	Rare	4	0.710549	1	1	-2.05131	5.18837
SYNE1	Gf	NSstrict	Singleton	13	0.712248	1	1	-0.0936918	0.252396
MACF1	Anxiety	NSstrict	Rare	5	0.712649	1	1	0.305271	0.86986
DPYSL3	Gf	NSstrict	Rare	3	0.713109	1	1	0.209598	0.561693
DPYSL3	Gf	NSstrict	Singleton	3	0.713109	1	1	0.209598	0.561693
KALRN	Neuroticism	NSstrict	Rare	8	0.71328	1	1	0.552656	1.56022
AKAP9	Depression	NSbroad	Singleton	18	0.713601	1	1	-0.198218	0.534414
ATF4	MHT70-11	NSbroad	Singleton	7	0.714465	1	1	-0.846701	2.23544
DPYSL3	MHT70	NSbroad	Singleton	7	0.714582	1	1	-1.21034	3.31822
SYNE1	Neuroticism	NSstrict	Singleton	13	0.714987	1	1	0.701353	1.8388
FEZ1	MHT70-11	NSbroad	Rare	2	0.716346	1	1	1.56989	4.17419
FEZ1	MHT70-11	NSbroad	Singleton	2	0.716346	1	1	1.56989	4.17419
AP4B1	Gf	NSbroad	Rare	13	0.717233	1	1	0.0421814	0.178293
APP	MHT70-11	NSbroad	Singleton	6	0.717478	1	1	0.775847	2.2367
CIT	Neuroticism	NSbroad	Rare	16	0.718214	1	1	0.438687	1.22066
SH3BP5	Gf	NSbroad	Rare	4	0.719628	1	1	-0.0655979	0.197229
SYNE1	MHT11	NSbroad	Rare	98	0.720402	1	1	-0.128439	0.688948
PDE4B	Gf	NSbroad	Rare	3	0.720953	1	1	-0.201257	0.561695
PDE4B	Gf	NSbroad	Singleton	3	0.720953	1	1	-0.201257	0.561695
DISC1	Anxiety	Disruptive	Rare	2	0.721559	1	1	0.787009	2.20579
DISC1	Anxiety	NSstrict	Rare	2	0.721559	1	1	0.787009	2.20579
ATF4	Anxiety	NSbroad	Rare	13	0.724363	1	1	-0.23946	0.561597
DISC1	Gf	NSbroad	Rare	9	0.726724	1	1	-0.0621315	0.214709
RANBP9	NART	NSbroad	Singleton	4	0.727387	1	1	1.44656	4.13637
RANBP9	NART	NSstrict	Singleton	4	0.727387	1	1	1.44656	4.13637
KALRN	NART	NSstrict	Rare	8	0.728507	1	1	0.532472	1.81903
MAP1A	MHT11	NSbroad	Rare	14	0.730654	1	1	-0.861889	2.4485
TNIK	MHT11	NSbroad	Singleton	8	0.732572	1	1	-1.43994	4.10832
TRIO	Neuroticism	NSbroad	Rare	22	0.733022	1	1	0.365463	1.38332
TRIO	NART	NSbroad	Singleton	14	0.733358	1	1	0.762788	2.22358
CEP290	Neuroticism	NSstrict	Singleton	5	0.734171	1	1	1.16528	3.17311
SYNE1	Gf	NSbroad	Rare	104	0.734564	1	1	-0.0176006	0.057797
ATF7IP	NART	NSbroad	Singleton	4	0.734601	1	1	1.40861	4.14457
DISC1	MHT70	NSbroad	Rare	9	0.736049	1	1	0.911114	1.93321
DIXDC1	MHT11	NSbroad	Rare	4	0.736657	1	1	2.0395	5.80127
DIXDC1	MHT11	NSbroad	Singleton	4	0.736657	1	1	2.0395	5.80127
KALRN	MHT11	NSstrict	Singleton	4	0.736874	1	1	1.95148	5.80944
DIXDC1	Anxiety	Disruptive	Rare	2	0.737293	1	1	-0.741154	2.20804
DIXDC1	Anxiety	Disruptive	Singleton	2	0.737293	1	1	-0.741154	2.20804
DIXDC1	Anxiety	NSstrict	Rare	2	0.737293	1	1	-0.741154	2.20804
DIXDC1	Anxiety	NSstrict	Singleton	2	0.737293	1	1	-0.741154	2.20804
ATF4	MHT70-11	NSbroad	Rare	12	0.738982	1	1	0.475191	1.06093
TNIK	Gf	NSstrict	Singleton	2	0.739952	1	1	0.230949	0.688175
CTNNB1	NART	NSbroad	Rare	4	0.742235	1	1	-0.885644	2.50415
DCTN1	Gf	NSbroad	Rare	8	0.742441	1	1	0.0693227	0.171964
SH3BP5	MHT11	NSbroad	Rare	4	0.743181	1	1	0.326315	2.34712
ATF5	MHT11	NSbroad	Singleton	5	0.743366	1	1	-1.74938	5.18559
KCNQ1	Gf	NSbroad	Rare	4	0.74546	1	1	0.155248	0.487333
KCNQ1	Gf	NSbroad	Singleton	4	0.74546	1	1	0.155248	0.487333
FEZ1	Gf	NSbroad	Rare	2	0.746945	1	1	-0.226391	0.688224
FEZ1	Gf	NSbroad	Singleton	2	0.746945	1	1	-0.226391	0.688224
KALRN	MHT70-11	NSstrict	Singleton	4	0.748843	1	1	-0.98028	2.95869
NDE1	Neuroticism	NSbroad	Rare	3	0.749614	1	1	-0.623152	1.73551
PCNT	Anxiety	NSbroad	Rare	43	0.752911	1	1	0.0982121	0.302175
SYNE1	Neuroticism	NSbroad	Singleton	57	0.753217	1	1	0.240283	0.899382
FBXO41	NART	NSbroad	Rare	9	0.756577	1	1	0.588004	1.86579
PCNT	MHT11	NSbroad	Singleton	27	0.756935	1	1	0.653409	2.10628
OLFM1	MHT70-11	NSbroad	Rare	2	0.758105	1	1	1.3295	4.16978
MACF1	MHT11	NSbroad	Rare	43	0.758215	1	1	-0.216895	1.16026
KALRN	Gf	NSbroad	Singleton	10	0.759215	1	1	-0.141367	0.2947
ATF5	MHT11	NSbroad	Rare	6	0.759768	1	1	1.20674	3.67792
MACF1	NART	NSbroad	Rare	44	0.76169	1	1	0.236767	0.830018
TNIK	MHT11	NSstrict	Rare	4	0.762595	1	1	-0.58275	2.75687
ATF5	MHT70-11	NSbroad	Rare	6	0.76345	1	1	0.518306	1.87316
FBXO41	Gf	NSbroad	Rare	9	0.766422	1	1	0.0719791	0.219663
DISC1	Depression	NSbroad	Singleton	6	0.767868	1	1	0.271023	0.918845
ATF7IP	MHT70	NSbroad	Singleton	4	0.772227	1	1	1.28105	4.39341
GRIPAP1	MHT70-11	NSbroad	Rare	7	0.77315	1	1	-0.104565	0.91021
PCNT	Neuroticism	NSbroad	Rare	41	0.77493	1	1	0.159094	0.686863
PCNT	Anxiety	Disruptive	Rare	2	0.775058	1	1	0.632338	2.20355
PCNT	Anxiety	NSstrict	Rare	2	0.775058	1	1	0.632338	2.20355
PDE4D	MHT11	NSbroad	Singleton	4	0.775344	1	1	1.76197	5.80092
YWHAZ	MHT70	NSbroad	Rare	2	0.776529	1	1	-1.75405	6.19075
YWHAZ	MHT70	NSbroad	Singleton	2	0.776529	1	1	-1.75405	6.19075
MAP1A	Gf	NSbroad	Rare	14	0.776689	1	1	0.046975	0.205553
MACF1	MHT70	NSbroad	Singleton	21	0.779156	1	1	0.556584	1.93192
GRIPAP1	MHT70	NSbroad	Singleton	4	0.780882	1	1	-0.883187	3.31156
YWHAZ	MHT11	NSbroad	Rare	2	0.781865	1	1	-2.37042	8.18599
YWHAZ	MHT11	NSbroad	Singleton	2	0.781865	1	1	-2.37042	8.18599
TRAF3IP1	NART	NSbroad	Rare	6	0.781891	1	1	0.532497	1.74341
KIF3A	Neuroticism	NSbroad	Rare	5	0.782389	1	1	0.994214	2.90263
KIF3A	Neuroticism	NSbroad	Singleton	5	0.782389	1	1	0.994214	2.90263
DST	MHT70	NSbroad	Singleton	22	0.782846	1	1	-0.493559	1.80577
CCDC88A	MHT11	NSbroad	Singleton	10	0.783508	1	1	-1.01816	3.68024
MACF1	Neuroticism	NSstrict	Singleton	2	0.784067	1	1	-1.47848	4.10061
CDK5RAP3	MHT70	NSbroad	Singleton	7	0.784499	1	1	-0.906457	3.32239
TNIK	Neuroticism	NSbroad	Singleton	7	0.784951	1	1	0.528397	2.51546
TRAF3IP1	MHT11	NSbroad	Singleton	3	0.784959	1	1	-1.88406	6.68908
PCNT	NART	NSbroad	Singleton	27	0.786063	1	1	0.413271	1.50443
DCTN2	MHT70-11	NSbroad	Rare	2	0.793439	1	1	0.931283	3.40696
KALRN	Gf	NSbroad	Rare	25	0.79443	1	1	0.0213984	0.125533
APP	Neuroticism	NSbroad	Singleton	5	0.796499	1	1	-0.981679	2.68645
RAD21	NART	NSbroad	Singleton	3	0.796659	1	1	1.23668	4.77195
DST	MHT70-11	NSstrict	Rare	6	0.796674	1	1	-0.50544	1.87369
PDE4D	MHT70-11	NSbroad	Rare	6	0.79704	1	1	0.589568	2.23537
TNIK	Depression	NSstrict	Rare	4	0.797224	1	1	0.138809	0.534132
FEZ1	MHT70	NSbroad	Rare	2	0.797293	1	1	1.59682	6.19667
FEZ1	MHT70	NSbroad	Singleton	2	0.797293	1	1	1.59682	6.19667
CDK5RAP3	Neuroticism	NSbroad	Rare	6	0.800086	1	1	0.65712	1.90778
FBXO41	MHT70-11	NSbroad	Singleton	3	0.801614	1	1	0.723949	3.40708
DPYSL3	Depression	NSbroad	Rare	8	0.802178	1	1	0.11049	0.565962
SYNE1	Depression	NSstrict	Rare	20	0.802419	1	1	-0.0935169	0.397213
CIT	Anxiety	NSstrict	Singleton	3	0.80251	1	1	0.451448	1.80312
MACF1	NART	NSstrict	Rare	5	0.802539	1	1	-0.558793	2.30523
KIFAP3	Neuroticism	NSbroad	Rare	2	0.802657	1	1	-0.524385	3.17641
PDE4D	Anxiety	NSbroad	Singleton	4	0.802982	1	1	-0.388569	1.55985
GRIPAP1	NART	NSbroad	Rare	7	0.804879	1	1	0.428753	1.27508
DST	NART	NSbroad	Rare	48	0.805551	1	1	0.221428	0.843345
RANBP9	Gf	NSbroad	Rare	4	0.805872	1	1	0.165476	0.436137
RANBP9	Gf	NSstrict	Rare	4	0.805872	1	1	0.165476	0.436137
PDE4D	Depression	NSbroad	Rare	6	0.806036	1	1	0.202069	0.850926
SYNE1	Anxiety	NSbroad	Singleton	60	0.806095	1	1	-0.0959958	0.39567
GRIPAP1	NART	NSbroad	Singleton	4	0.808733	1	1	0.804264	3.124
TRAF3IP1	MHT11	NSbroad	Rare	6	0.809022	1	1	-0.609939	2.4447
PCNT	NART	Disruptive	Rare	2	0.809202	1	1	-1.41177	5.83966
PCNT	NART	NSstrict	Rare	2	0.809202	1	1	-1.41177	5.83966
RANBP9	Neuroticism	NSbroad	Singleton	4	0.809458	1	1	-0.983869	3.54785
RANBP9	Neuroticism	NSstrict	Singleton	4	0.809458	1	1	-0.983869	3.54785
KCNQ1	NART	NSbroad	Rare	4	0.809715	1	1	0.998031	4.13935
KCNQ1	NART	NSbroad	Singleton	4	0.809715	1	1	0.998031	4.13935
FBXO41	NART	NSbroad	Singleton	3	0.810819	1	1	-1.1422	4.77368
TRIO	MHT11	NSbroad	Singleton	12	0.812447	1	1	-0.566699	3.11619
MACF1	Anxiety	NSbroad	Rare	44	0.8127	1	1	0.0809132	0.313201
KCNQ1	Anxiety	NSbroad	Rare	4	0.813916	1	1	0.367813	1.56195
KCNQ1	Anxiety	NSbroad	Singleton	4	0.813916	1	1	0.367813	1.56195
CCDC88A	Anxiety	NSbroad	Rare	12	0.814864	1	1	-0.218247	0.762351
AKAP9	MHT70-11	NSbroad	Singleton	17	0.815682	1	1	-0.328795	1.40281
NDE1	NART	NSbroad	Singleton	2	0.817509	1	1	1.3568	5.84752
GRIPAP1	Gf	NSbroad	Rare	7	0.818348	1	1	0.0145188	0.150117
TNIK	Depression	NSstrict	Singleton	2	0.819373	1	1	0.361202	1.58897
NDE1	NART	NSbroad	Rare	5	0.821719	1	1	-0.356025	2.0234
CDK5RAP3	MHT70-11	NSbroad	Singleton	7	0.821939	1	1	0.521015	2.23694
SYNE1	MHT70-11	NSstrict	Singleton	12	0.822211	1	1	-0.343959	1.53075
KALRN	MHT70-11	NSbroad	Singleton	10	0.822434	1	1	0.396058	1.78729
ATF7IP	MHT70-11	NSbroad	Singleton	4	0.824761	1	1	0.676878	2.95348
EXOC4	MHT11	NSbroad	Rare	7	0.826285	1	1	0.95508	2.6204
RANBP9	NART	NSbroad	Rare	5	0.828221	1	1	0.806949	3.7045
RANBP9	NART	NSstrict	Rare	5	0.828221	1	1	0.806949	3.7045
DIXDC1	MHT70-11	Disruptive	Rare	1	0.82866	1	1	0.662031	4.17444
DIXDC1	MHT70-11	Disruptive	Singleton	1	0.82866	1	1	0.662031	4.17444
DIXDC1	MHT70-11	NSstrict	Rare	1	0.82866	1	1	0.662031	4.17444
DIXDC1	MHT70-11	NSstrict	Singleton	1	0.82866	1	1	0.662031	4.17444
AP4B1	MHT70-11	NSbroad	Singleton	6	0.831358	1	1	0.457184	2.23961
TNIK	MHT70	NSstrict	Rare	4	0.832037	1	1	-0.617961	2.08286
KALRN	Gf	NSstrict	Rare	7	0.832634	1	1	0.0067978	0.214158
RAD21	MHT70-11	NSbroad	Singleton	3	0.837218	1	1	-0.724328	3.40696
RANBP9	MHT70	NSbroad	Singleton	4	0.83724	1	1	0.917294	4.38472
RANBP9	MHT70	NSstrict	Singleton	4	0.83724	1	1	0.917294	4.38472
APP	MHT70-11	NSbroad	Rare	8	0.838665	1	1	0.340527	1.71336
KIFAP3	Anxiety	NSbroad	Rare	2	0.839785	1	1	-0.280002	1.39741
APP	NART	NSbroad	Singleton	6	0.840222	1	1	-0.825853	3.13208
PAFAH1B1	NART	NSbroad	Rare	2	0.84204	1	1	0.90693	4.77387
CEP290	MHT70-11	NSbroad	Rare	31	0.842317	1	1	-0.055371	0.641558
SYNE1	Gf	NSbroad	Singleton	60	0.842507	1	1	0.0257787	0.12345
ITSN1	MHT70	NSstrict	Singleton	2	0.842535	1	1	-1.22868	6.18916
CEP290	MHT70-11	Disruptive	Rare	5	0.8432	1	1	-0.384731	1.97365
DCTN1	Neuroticism	NSbroad	Rare	7	0.845568	1	1	0.0658096	1.25282
FBXO41	Anxiety	NSbroad	Singleton	3	0.846257	1	1	0.350222	1.80131
DPYSL3	Anxiety	NSstrict	Rare	3	0.849363	1	1	0.343138	1.80028
DPYSL3	Anxiety	NSstrict	Singleton	3	0.849363	1	1	0.343138	1.80028
AKAP9	MHT70-11	NSstrict	Rare	6	0.851138	1	1	-0.259516	1.17358
DPYSL3	Anxiety	NSbroad	Singleton	7	0.852038	1	1	-0.219428	1.18119
NDE1	Depression	NSbroad	Singleton	2	0.85289	1	1	0.29261	1.58958
KIFAP3	MHT11	NSbroad	Rare	2	0.853945	1	1	0.909896	5.19607
PDE4D	NART	NSbroad	Rare	6	0.854604	1	1	-0.584305	3.13026
ATF4	Anxiety	NSbroad	Singleton	7	0.85523	1	1	0.21682	1.18125
EIF3H	MHT70	NSbroad	Rare	2	0.856129	1	1	-1.1113	6.19338
DPYSL3	Depression	NSstrict	Rare	3	0.857023	1	1	-0.235293	1.29693
DPYSL3	Depression	NSstrict	Singleton	3	0.857023	1	1	-0.235293	1.29693
KALRN	Anxiety	NSstrict	Rare	8	0.857245	1	1	0.15229	0.686397
YWHAZ	Gf	NSbroad	Rare	2	0.857727	1	1	0.128722	0.687566
YWHAZ	Gf	NSbroad	Singleton	2	0.857727	1	1	0.128722	0.687566
ATF4	Depression	NSbroad	Singleton	7	0.860681	1	1	-0.151049	0.850975
APP	MHT70	NSbroad	Singleton	6	0.860946	1	1	-0.59825	3.32013
CTNNB1	MHT70	NSbroad	Rare	4	0.861426	1	1	0.595256	2.6545
TRIO	MHT70	NSbroad	Singleton	14	0.861539	1	1	-0.409427	2.35709
EXOC4	Depression	NSbroad	Singleton	4	0.861904	1	1	0.194784	1.12382
TNIK	MHT70-11	NSstrict	Rare	4	0.864166	1	1	0.242401	1.40304
MAP1A	Neuroticism	NSbroad	Rare	13	0.868101	1	1	0.254164	1.49753
MACF1	Neuroticism	NSstrict	Rare	4	0.868838	1	1	-0.482339	1.97724
RAD21	MHT70	NSbroad	Singleton	3	0.869527	1	1	-0.826212	5.05846
NDEL1	MHT70	NSbroad	Rare	3	0.872579	1	1	0.804093	5.07738
WNT3A	Neuroticism	NSbroad	Rare	2	0.873104	1	1	0.629187	4.09264
CEP290	MHT11	NSbroad	Rare	31	0.878311	1	1	0.1338	1.26049
KIFAP3	Depression	NSbroad	Rare	2	0.879811	1	1	-0.159451	1.0067
ATF7IP	Gf	NSbroad	Rare	8	0.880689	1	1	-0.03422	0.167296
PDE4B	MHT70	NSbroad	Rare	3	0.881314	1	1	0.771356	5.05742
PDE4B	MHT70	NSbroad	Singleton	3	0.881314	1	1	0.771356	5.05742
KIF3A	MHT11	NSbroad	Rare	6	0.882467	1	1	-0.740008	4.74438
KIF3A	MHT11	NSbroad	Singleton	6	0.882467	1	1	-0.740008	4.74438
CTNNB1	MHT70-11	NSbroad	Rare	4	0.883507	1	1	0.299225	1.78723
SYNE1	MHT70	NSbroad	Rare	104	0.883755	1	1	-0.0428377	0.520396
GRIPAP1	Neuroticism	NSbroad	Rare	6	0.886215	1	1	-0.221051	1.09366
DISC1	MHT11	NSbroad	Rare	8	0.886684	1	1	0.109368	2.55619
ATF4	MHT11	NSbroad	Rare	12	0.886724	1	1	-0.185772	2.08297
GRIPAP1	MHT11	NSbroad	Rare	7	0.886731	1	1	-0.217568	1.78825
SH3BP5	NART	NSbroad	Rare	4	0.888248	1	1	-0.107255	1.67524
KCNQ1	MHT70	NSbroad	Rare	4	0.888255	1	1	0.614483	4.38788
KCNQ1	MHT70	NSbroad	Singleton	4	0.888255	1	1	0.614483	4.38788
SYNE1	Depression	NSstrict	Singleton	13	0.890186	1	1	-0.0818668	0.582775
SYNE1	MHT70	NSbroad	Singleton	60	0.891544	1	1	0.160771	1.11153
PCNT	NART	NSbroad	Rare	43	0.891829	1	1	0.177887	0.800799
ATF4	MHT70	NSbroad	Singleton	7	0.892169	1	1	0.460857	3.31839
NDE1	MHT70	NSbroad	Rare	5	0.894442	1	1	0.160262	2.14489
CEP290	MHT11	NSbroad	Singleton	19	0.895864	1	1	0.329613	2.6161
ITSN1	MHT11	NSstrict	Rare	2	0.899772	1	1	0.59094	4.73952
KALRN	MHT70	NSstrict	Singleton	4	0.900156	1	1	-0.5233	4.40131
ITSN1	MHT11	NSbroad	Rare	7	0.90328	1	1	-0.30828	3.36181
RAD21	Anxiety	NSbroad	Singleton	3	0.90362	1	1	0.220116	1.80066
CIT	MHT70-11	NSbroad	Rare	19	0.904058	1	1	0.056364	1.01631
CEP290	Gf	NSstrict	Rare	8	0.904717	1	1	-0.0287634	0.282384
DPYSL3	MHT70-11	NSbroad	Singleton	7	0.905643	1	1	-0.274117	2.23535
ATF5	Gf	NSbroad	Singleton	5	0.909363	1	1	-0.0496148	0.435487
DCTN1	Anxiety	NSbroad	Rare	8	0.910279	1	1	-0.0734527	0.55116
ATF4	Anxiety	NSstrict	Rare	4	0.91099	1	1	-0.142748	1.39639
KALRN	MHT11	NSbroad	Singleton	10	0.911723	1	1	0.234637	3.50996
APP	MHT70	NSstrict	Rare	2	0.912731	1	1	0.620595	4.3911
DISC1	Depression	NSbroad	Rare	9	0.914188	1	1	0.0410505	0.495755
CEP290	Gf	Disruptive	Rare	5	0.91508	1	1	-0.028778	0.325722
PDE4D	NART	NSbroad	Singleton	4	0.915493	1	1	-0.435306	4.13379
TNIK	MHT11	NSstrict	Singleton	2	0.917289	1	1	0.821647	8.19646
DPYSL3	NART	NSbroad	Singleton	7	0.918473	1	1	-0.317456	3.13028
MAP1A	Anxiety	NSbroad	Rare	14	0.919863	1	1	0.0573974	0.658817
ATF7IP	NART	NSbroad	Rare	8	0.919944	1	1	-0.0939647	1.42099
EXOC4	MHT70	NSstrict	Rare	5	0.92044	1	1	-0.25668	3.31876
TRIO	Depression	NSbroad	Rare	22	0.921185	1	1	0.036951	0.438416
AP4M1	Depression	NSstrict	Rare	3	0.921454	1	1	0.12712	1.29703
TRIO	Gf	NSbroad	Rare	22	0.922956	1	1	0.0026449	0.189876
GRIPAP1	MHT70	NSbroad	Rare	7	0.923003	1	1	0.289563	1.35163
SNX6	MHT70-11	NSbroad	Rare	5	0.925456	1	1	0.200201	2.23994
SYNE1	MHT70-11	NSstrict	Rare	19	0.92673	1	1	0.0991213	1.04341
EXOC4	MHT70	NSbroad	Rare	8	0.92896	1	1	0.22188	1.9785
ATF7IP	MHT70	NSbroad	Rare	8	0.929256	1	1	-0.134474	1.50631
KALRN	Anxiety	NSbroad	Singleton	11	0.929564	1	1	0.0848097	0.944541
SYNE1	MHT11	NSbroad	Singleton	55	0.930999	1	1	-0.0113589	1.47023
AP4B1	NART	NSstrict	Rare	3	0.932061	1	1	-0.327808	3.38196
CCDC88A	NART	NSbroad	Rare	12	0.933397	1	1	-0.219813	2.02032
FEZ1	MHT11	NSbroad	Rare	2	0.934069	1	1	-0.643794	8.1972
FEZ1	MHT11	NSbroad	Singleton	2	0.934069	1	1	-0.643794	8.1972
KIF3A	Anxiety	NSbroad	Rare	6	0.934519	1	1	-0.104605	1.27697
KIF3A	Anxiety	NSbroad	Singleton	6	0.934519	1	1	-0.104605	1.27697
YWHAZ	MHT70-11	NSbroad	Rare	2	0.938155	1	1	-0.334752	4.16951
YWHAZ	MHT70-11	NSbroad	Singleton	2	0.938155	1	1	-0.334752	4.16951
TNIK	Anxiety	NSbroad	Singleton	8	0.938809	1	1	0.0864984	1.10664
AP4B1	Anxiety	NSbroad	Singleton	7	0.940064	1	1	-0.086779	1.18451
CTNNB1	Anxiety	NSbroad	Rare	4	0.940784	1	1	-0.0418603	0.94492
NDE1	MHT70-11	NSbroad	Rare	5	0.941837	1	1	-0.277614	1.44495
EXOC4	Anxiety	NSbroad	Singleton	4	0.944048	1	1	0.110989	1.55998
RAD21	Gf	NSbroad	Singleton	3	0.944222	1	1	0.0428423	0.561811
CTNNB1	Neuroticism	NSbroad	Singleton	2	0.944329	1	1	-0.397054	5.00859
DPYSL3	Neuroticism	NSstrict	Rare	2	0.944517	1	1	-0.289218	4.09215
DPYSL3	Neuroticism	NSstrict	Singleton	2	0.944517	1	1	-0.289218	4.09215
DPYSL3	MHT70	NSbroad	Rare	8	0.946185	1	1	0.225971	2.20698
SNX6	MHT70-11	NSbroad	Singleton	3	0.946451	1	1	0.237191	3.4124
SNX6	MHT70-11	NSstrict	Singleton	3	0.946451	1	1	0.237191	3.4124
KIFAP3	Gf	NSbroad	Rare	2	0.948676	1	1	0.0309849	0.435997
NDEL1	MHT70-11	NSbroad	Rare	3	0.949212	1	1	-0.224468	3.40696
ITSN1	Gf	NSstrict	Singleton	2	0.949887	1	1	0.0449988	0.68739
EXOC4	Anxiety	NSstrict	Singleton	3	0.949887	1	1	-0.111492	1.8004
KALRN	MHT70	NSstrict	Rare	8	0.950118	1	1	0.0951192	1.92825
CIT	Neuroticism	NSstrict	Rare	3	0.950185	1	1	0.0972128	3.54737
TNIK	NART	NSstrict	Singleton	2	0.9503	1	1	0.371167	5.84527
KCNQ1	Neuroticism	NSbroad	Rare	4	0.952916	1	1	0.525772	3.55041
KCNQ1	Neuroticism	NSbroad	Singleton	4	0.952916	1	1	0.525772	3.55041
KALRN	Gf	NSstrict	Singleton	3	0.953536	1	1	-0.121915	0.488825
CEP290	Anxiety	Disruptive	Singleton	2	0.955224	1	1	0.125017	2.20338
CCDC88A	Depression	NSbroad	Singleton	9	0.959932	1	1	0.072949	0.713643
DPYSL3	MHT70	NSstrict	Rare	3	0.959937	1	1	-0.244517	5.05741
DPYSL3	MHT70	NSstrict	Singleton	3	0.959937	1	1	-0.244517	5.05741
GSK3B	Anxiety	NSbroad	Rare	2	0.96018	1	1	0.111499	2.20333
GSK3B	Anxiety	NSbroad	Singleton	2	0.96018	1	1	0.111499	2.20333
DCTN2	NART	NSbroad	Rare	2	0.962036	1	1	0.25907	4.77088
APP	MHT11	NSstrict	Rare	2	0.962201	1	1	-0.0816581	5.79958
DIXDC1	Depression	Disruptive	Rare	2	0.963374	1	1	0.0736069	1.59068
DIXDC1	Depression	Disruptive	Singleton	2	0.963374	1	1	0.0736069	1.59068
DIXDC1	Depression	NSstrict	Rare	2	0.963374	1	1	0.0736069	1.59068
DIXDC1	Depression	NSstrict	Singleton	2	0.963374	1	1	0.0736069	1.59068
DIXDC1	Anxiety	NSbroad	Rare	4	0.964146	1	1	-0.0693999	1.56337
DIXDC1	Anxiety	NSbroad	Singleton	4	0.964146	1	1	-0.0693999	1.56337
CEP290	NART	NSbroad	Rare	32	0.966247	1	1	-0.119529	0.899261
ATF7IP	MHT11	NSbroad	Singleton	4	0.96964	1	1	-0.129737	5.81288
NDEL1	MHT11	NSbroad	Rare	3	0.972326	1	1	-0.155866	6.69671
NDE1	MHT11	NSbroad	Rare	5	0.97623	1	1	0.0350138	2.84018
KIF3A	NART	NSbroad	Rare	6	0.97623	1	1	0.103144	3.38412
KIF3A	NART	NSbroad	Singleton	6	0.97623	1	1	0.103144	3.38412
CIT	Neuroticism	NSbroad	Singleton	7	0.977131	1	1	0.0942895	2.25062
DCTN1	MHT70-11	NSbroad	Rare	8	0.979528	1	1	0.0514624	1.04308
DIXDC1	MHT70	NSbroad	Rare	3	0.980478	1	1	-0.703723	4.39187
DIXDC1	MHT70	NSbroad	Singleton	3	0.980478	1	1	-0.703723	4.39187
MAP1A	MHT70	NSbroad	Rare	14	0.980541	1	1	0.1494	1.85077
TNIK	Neuroticism	NSstrict	Singleton	2	0.98067	1	1	0.282104	5.01362
TRIO	MHT70-11	NSbroad	Singleton	12	0.983238	1	1	-0.0317152	1.58722
TRAF3IP1	Gf	NSbroad	Singleton	3	0.983293	1	1	-0.00742441	0.561933
ATF4	NART	NSbroad	Singleton	7	0.984083	1	1	-0.0597834	3.13044
SMC3	MHT70-11	NSbroad	Rare	2	0.985179	1	1	-0.0236051	2.64194
NDE1	Anxiety	NSbroad	Singleton	2	0.985673	1	1	-0.0373234	2.20652
ATF5	Gf	NSbroad	Rare	6	0.98709	1	1	0.00604089	0.308929
MACF1	Neuroticism	NSbroad	Singleton	18	0.988962	1	1	-0.00658781	1.56319
FEZ1	NART	NSbroad	Rare	2	0.989583	1	1	-0.0708183	5.84569
FEZ1	NART	NSbroad	Singleton	2	0.989583	1	1	-0.0708183	5.84569
TRIO	MHT11	NSbroad	Rare	21	0.990344	1	1	0.126402	2.26117
AKAP9	MHT70-11	NSbroad	Rare	32	0.990784	1	1	0.00154827	0.701281
ATF4	MHT70	NSbroad	Rare	13	0.991313	1	1	0.196646	1.57765
PCNT	MHT11	NSbroad	Rare	43	0.991573	1	1	-0.0041989	1.12233
ITSN1	MHT70	NSbroad	Singleton	5	0.993905	1	1	-0.0244104	3.92313
MACF1	MHT70	NSstrict	Singleton	3	0.994399	1	1	-0.0456569	5.06786
ATF4	Gf	NSbroad	Rare	13	0.996176	1	1	0.0264096	0.17522
CCDC88A	Gf	NSbroad	Rare	11	0.996261	1	1	-0.0313574	0.237856
MACF1	MHT70	NSbroad	Rare	44	0.9964	1	1	0.0188341	0.879853
APP	MHT70-11	NSstrict	Rare	2	0.996961	1	1	0.0103465	2.95348
PCNT	Gf	NSbroad	Singleton	27	0.997853	1	1	0.00319848	0.177119
GSK3B	MHT11	NSbroad	Rare	2	0.998216	1	1	-0.0751489	8.18682
GSK3B	MHT11	NSbroad	Singleton	2	0.998216	1	1	-0.0751489	8.18682
RAD21	MHT11	NSbroad	Singleton	3	0.999422	1	1	-0.0371656	6.68885
RAD21	Neuroticism	NSbroad	Singleton	2	0.999644	1	1	0.700193	4.09301

## Sheet: S16.QuantitativeGeneRegulome
Gene	Traita	Mutation Classb	MAFbin	N.SNP.Test	Unadjusted P	FWERwithin P	FWERacross P	Beta	SE
CACNA1C	MHT70	NSstrict	Rare	2	7.78x10-5	0.0141986	0.131087	-24.6062	6.18985
CACNA1C	MHT70	NSstrict	Singleton	2	7.78x10-5	0.0141986	0.131087	-24.6062	6.18985
GRIA1	MHT70-11	NSbroad	Singleton	3	0.000768346	0.147185	0.723328	-11.8624	3.40705
DMRT2	MHT70-11	NSbroad	Rare	6	0.000780374	0.149585	0.728927	-4.94298	1.53565
EEF2K	NART	NSstrict	Rare	9	0.00100373	0.191881	0.808619	-6.9056	2.0842
SORT1	Depression	NSstrict	Rare	2	0.00134441	0.249875	0.893711	2.97073	0.918875
CACNA1C	MHT11	NSstrict	Rare	2	0.00247136	0.385361	0.979102	-25.4492	8.18626
CACNA1C	MHT11	NSstrict	Singleton	2	0.00247136	0.385361	0.979102	-25.4492	8.18626
GRIA1	NART	NSbroad	Singleton	3	0.00314269	0.480452	0.992501	-14.1194	4.77389
BLZF1	Neuroticism	NSbroad	Singleton	2	0.00341055	0.474553	0.9955	15.5409	5.00791
DMRT2	MHT70	NSbroad	Rare	6	0.00392468	0.549645	0.9982	-6.51569	2.27976
USP7	MHT70	NSbroad	Singleton	6	0.00425889	0.576242	0.9987	-10.3162	3.58475
RPS6KA2	MHT70-11	NSbroad	Singleton	2	0.00466318	0.59674	0.9992	-12.2249	4.17449
RPS6KA2	MHT70-11	NSstrict	Rare	2	0.00466318	0.59674	0.9992	-12.2249	4.17449
RPS6KA2	MHT70-11	NSstrict	Singleton	2	0.00466318	0.59674	0.9992	-12.2249	4.17449
VASH2	MHT70-11	NSbroad	Singleton	2	0.00474145	0.60224	0.9992	-12.188	4.16953
SNAP91	NART	NSbroad	Singleton	5	0.00690035	0.746425	1	-10.014	3.7014
USP7	MHT11	NSbroad	Singleton	5	0.00718034	0.742926	1	-12.279	4.74172
CACNA1C	Gf	NSbroad	Rare	10	0.0078785	0.787021	1	0.367246	0.149199
NRG1	MHT70-11	NSbroad	Rare	10	0.00891285	0.820318	1	-4.12988	1.58723
SNAP91	MHT70-11	NSbroad	Singleton	5	0.0095989	0.841816	1	-7.08142	2.64194
EEF2K	MHT70	NSstrict	Rare	9	0.00984295	0.854315	1	-5.74564	2.20934
SNPH	MHT70-11	NSbroad	Rare	5	0.0100398	0.853315	1	-4.39589	1.9778
CACNA1C	MHT70-11	NSstrict	Rare	2	0.0101149	0.854915	1	-11.0965	4.16958
CACNA1C	MHT70-11	NSstrict	Singleton	2	0.0101149	0.854915	1	-11.0965	4.16958
NRG1	MHT70	NSbroad	Rare	10	0.0117435	0.89931	1	-5.97555	2.35786
BCR	MHT70-11	NSstrict	Rare	6	0.0123453	0.90491	1	-6.25281	2.41575
EEF2K	MHT11	NSbroad	Rare	13	0.0130627	0.915308	1	-6.09637	2.45198
EGR2	MHT70-11	NSbroad	Rare	4	0.014103	0.931407	1	7.49877	2.95169
EGR2	MHT70-11	NSbroad	Singleton	4	0.014103	0.931407	1	7.49877	2.95169
GRIA1	MHT70	NSbroad	Singleton	3	0.0144576	0.937906	1	-12.4401	5.06052
USP7	MHT11	NSstrict	Rare	2	0.0145146	0.933407	1	-20.5951	8.19465
USP7	MHT11	NSstrict	Singleton	2	0.0145146	0.933407	1	-20.5951	8.19465
CETP	Gf	NSbroad	Singleton	6	0.0167034	0.961804	1	0.833056	0.344305
SORT1	Gf	NSbroad	Singleton	4	0.0179526	0.967703	1	1.15868	0.487998
CCNE1	MHT70-11	NSbroad	Singleton	2	0.0179961	0.965703	1	-10.2198	4.17419
HIPK2	MHT11	NSbroad	Rare	8	0.0182856	0.967903	1	-7.82606	3.68181
DMRT2	MHT70-11	NSbroad	Singleton	4	0.0183242	0.967303	1	-7.21084	2.95338
ERBB3	Anxiety	NSbroad	Rare	13	0.0187804	0.972803	1	1.44577	0.619162
SNAP91	Gf	NSbroad	Singleton	5	0.0192323	0.975102	1	-1.03064	0.435772
EEF2K	NART	NSstrict	Singleton	5	0.0192722	0.973203	1	-8.66915	3.69959
SNAP91	MHT70	NSbroad	Singleton	5	0.0195246	0.973703	1	-9.2204	3.92363
NAPB	Depression	NSbroad	Singleton	2	0.0199685	0.978102	1	3.70284	1.58732
GRIA1	MHT70-11	NSbroad	Rare	5	0.0201822	0.976102	1	-5.77106	2.41283
EEF2K	Gf	NSstrict	Rare	9	0.0204572	0.980902	1	-0.573563	0.245377
NOS1	Gf	NSbroad	Singleton	2	0.0212055	0.983102	1	1.59941	0.687404
C5orf48	Neuroticism	NSbroad	Rare	2	0.0212391	0.977202	1	-8.02787	3.54825
PRKCB	Gf	NSstrict	Singleton	2	0.0213255	0.983302	1	1.5983	0.688386
PRKCB	Gf	NSbroad	Singleton	4	0.0218652	0.985301	1	1.13234	0.487207
ERBB3	NART	NSbroad	Singleton	9	0.0229062	0.987701	1	-6.29387	2.76369
BCR	NART	NSbroad	Rare	17	0.0231813	0.988201	1	-2.64084	1.24355
HOOK3	Depression	NSbroad	Singleton	3	0.0241158	0.989701	1	2.93185	1.29707
EEF2K	MHT70	NSbroad	Singleton	7	0.0241865	0.988401	1	-7.52001	3.32001
BCR	MHT70-11	NSstrict	Singleton	5	0.0252566	0.990201	1	-6.11818	2.64323
VASH2	Gf	NSbroad	Rare	3	0.0261435	0.993701	1	-0.831345	0.368582
USP7	MHT70	NSbroad	Rare	8	0.0274124	0.994201	1	-6.14497	2.78379
SORCS3	MHT70-11	NSbroad	Rare	13	0.0281807	0.993201	1	3.49094	1.53569
EEF2K	MHT11	NSstrict	Rare	8	0.0288242	0.9957	1	-6.36058	2.92261
UQCRC1	MHT70	NSstrict	Singleton	2	0.0304128	0.9973	1	-13.4833	6.18939
NOS1	MHT70-11	NSbroad	Rare	15	0.0305972	0.9954	1	1.69116	0.766944
EEF2K	NART	NSbroad	Singleton	7	0.0306734	0.9982	1	-6.77743	3.13196
MCPH1	Gf	NSbroad	Singleton	8	0.0307788	0.9974	1	-0.748537	0.345052
NRG1	Gf	NSbroad	Rare	10	0.0311736	0.9977	1	-0.573034	0.261872
ZNF140	MHT70-11	NSbroad	Rare	5	0.0314684	0.9959	1	-5.40255	2.41383
CETP	MHT70	NSbroad	Singleton	6	0.0317783	0.9978	1	6.71174	3.10007
EEF2K	MHT70	NSstrict	Singleton	5	0.0329446	0.9984	1	-8.40901	3.92172
PCM1	Neuroticism	NSstrict	Singleton	3	0.0337734	0.9967	1	-9.05345	4.09839
SNPH	MHT70	NSbroad	Rare	5	0.0337753	0.9985	1	-6.06074	2.93605
PPARGC1A	MHT70-11	NSbroad	Singleton	3	0.0348755	0.998	1	7.44998	3.4121
USP7	MHT11	NSbroad	Rare	7	0.0349578	0.9985	1	-7.71355	3.68455
BCR	NART	NSbroad	Singleton	11	0.0356892	0.9996	1	-4.8481	2.30746
SV2B	Neuroticism	NSbroad	Rare	10	0.0367272	0.9977	1	-3.35885	1.68597
SNAP91	Depression	NSbroad	Singleton	5	0.0369137	0.9992	1	2.10426	1.00618
ITPR1	Gf	NSbroad	Singleton	8	0.0373897	0.9992	1	-0.726188	0.345331
ZNF140	Neuroticism	NSbroad	Singleton	3	0.0386054	0.9983	1	-8.91004	4.09269
CCND2	MHT70-11	NSbroad	Rare	3	0.0395409	0.9992	1	-6.29058	2.95331
CORO1B	Neuroticism	NSbroad	Rare	2	0.039544	0.9986	1	-11.1204	5.01485
CORO1B	Neuroticism	NSbroad	Singleton	2	0.039544	0.9986	1	-11.1204	5.01485
GRIN2A	MHT70-11	NSbroad	Rare	9	0.0401371	0.9993	1	1.96605	1.07801
TGFBI	MHT70	NSbroad	Rare	7	0.040398	0.9999	1	-4.85919	2.35903
THOP1	MHT70-11	NSbroad	Rare	2	0.0404304	0.9993	1	-5.03644	2.64228
ATP6V0A1	MHT70	NSbroad	Rare	5	0.0405016	0.9999	1	-5.75795	2.78302
NSUN6	Gf	NSbroad	Singleton	5	0.0408531	0.9994	1	0.905395	0.436052
HIPK2	MHT11	NSbroad	Singleton	6	0.0417081	0.9996	1	-7.58142	4.39513
ERBB4	Anxiety	NSbroad	Rare	2	0.0424991	0.9997	1	2.62482	1.55985
GRIN2A	Neuroticism	NSbroad	Rare	11	0.0427914	0.9989	1	-2.67499	1.29558
BCR	MHT70	NSstrict	Rare	6	0.043603	0.9999	1	-7.27877	3.58938
RPS6KA2	MHT70	NSbroad	Singleton	2	0.0438265	0.9999	1	-12.5811	6.20237
RPS6KA2	MHT70	NSstrict	Rare	2	0.0438265	0.9999	1	-12.5811	6.20237
RPS6KA2	MHT70	NSstrict	Singleton	2	0.0438265	0.9999	1	-12.5811	6.20237
DMRT2	MHT70	NSbroad	Singleton	4	0.044223	0.9999	1	-8.88425	4.38493
ERBB3	NART	NSbroad	Rare	13	0.044468	0.9999	1	-3.25029	1.64085
XPOT	Neuroticism	NSbroad	Singleton	2	0.0444702	0.9992	1	3.12739	2.89695
NRG1	NART	NSbroad	Rare	10	0.0464856	1	1	-4.4354	2.22431
UQCRC1	MHT11	NSbroad	Rare	9	0.0477358	0.9999	1	-6.49952	3.23275
SLC17A7	Depression	NSbroad	Rare	2	0.0480595	0.9999	1	1.83951	0.918473
ATP6V0A1	NART	NSbroad	Rare	5	0.0491573	1	1	-5.25421	2.62539
UQCRC1	Neuroticism	NSstrict	Singleton	2	0.0493188	0.9993	1	10.4442	5.00809
RPS6KA2	Anxiety	NSbroad	Singleton	2	0.0496834	0.9999	1	4.33778	2.20786
RPS6KA2	Anxiety	NSstrict	Rare	2	0.0496834	0.9999	1	4.33778	2.20786
RPS6KA2	Anxiety	NSstrict	Singleton	2	0.0496834	0.9999	1	4.33778	2.20786
VPS45	Anxiety	NSbroad	Rare	7	0.0502669	0.9999	1	-2.05541	1.0446
ITPR1	NART	NSbroad	Singleton	8	0.0509327	1	1	-5.73072	2.9332
SERPINI1	Depression	NSbroad	Singleton	4	0.051312	1	1	2.19482	1.12369
NRXN1	Gf	NSbroad	Rare	14	0.0514086	1	1	0.346076	0.17198
NSUN6	Gf	NSstrict	Rare	3	0.0514598	1	1	1.11546	0.562929
NSUN6	Gf	NSstrict	Singleton	3	0.0514598	1	1	1.11546	0.562929
TGFBI	MHT70-11	NSbroad	Rare	7	0.0543677	1	1	-3.0543	1.58917
CETP	MHT70-11	NSbroad	Singleton	6	0.054429	1	1	4.15727	2.08841
USP7	MHT70	NSstrict	Rare	2	0.0549549	1	1	-11.9729	6.19624
USP7	MHT70	NSstrict	Singleton	2	0.0549549	1	1	-11.9729	6.19624
GRIN2B	Gf	NSbroad	Singleton	3	0.0558097	1	1	1.08441	0.561673
EEF2K	NART	NSbroad	Rare	14	0.0562699	1	1	-3.39925	1.74916
NRG1	MHT70-11	NSbroad	Singleton	6	0.0564478	1	1	-4.77045	2.4167
BCR	MHT70-11	NSbroad	Singleton	11	0.0571614	1	1	-3.11712	1.64736
PPARGC1A	MHT11	NSbroad	Rare	6	0.0574787	1	1	-7.24284	3.68128
PPARGC1A	Anxiety	NSbroad	Rare	6	0.0590013	1	1	1.86961	0.991251
MCPH1	Gf	NSbroad	Rare	15	0.0594134	1	1	-0.351034	0.189755
PRKCB	MHT70	NSbroad	Singleton	4	0.0608278	1	1	8.30064	4.38674
GRIA3	NART	NSbroad	Rare	4	0.0610715	1	1	-5.85966	3.12598
GRIA3	NART	NSbroad	Singleton	4	0.0610715	1	1	-5.85966	3.12598
XPOT	Neuroticism	NSbroad	Rare	3	0.0621826	1	1	2.56659	2.14423
UQCRC1	MHT70	NSbroad	Rare	9	0.0624416	1	1	-4.54315	2.44333
GRIN2B	NART	NSbroad	Rare	4	0.0637293	1	1	6.86733	3.69954
EEF2K	MHT11	NSbroad	Singleton	6	0.0640173	1	1	-7.72899	4.39144
ATP6V0A1	MHT11	NSbroad	Rare	5	0.0640625	1	1	-6.07965	3.67857
SORT1	MHT11	NSstrict	Rare	2	0.0641383	1	1	-9.0419	4.73883
SRSF6	MHT11	NSbroad	Rare	2	0.065322	1	1	10.3835	6.68857
WDFY1	Neuroticism	NSbroad	Rare	3	0.0694508	1	1	-7.94384	4.09215
WDFY1	Neuroticism	NSbroad	Singleton	3	0.0694508	1	1	-7.94384	4.09215
XPOT	Anxiety	NSbroad	Singleton	4	0.0695767	1	1	2.31694	1.27447
PRKCB	Anxiety	NSbroad	Singleton	4	0.0701665	1	1	-2.83003	1.56155
PRKCB	NART	NSbroad	Singleton	4	0.071916	1	1	7.46326	4.13828
BCR	NART	NSstrict	Rare	6	0.0727594	1	1	-6.07571	3.38608
USP7	Anxiety	NSstrict	Rare	2	0.0728183	1	1	3.96388	2.20567
USP7	Anxiety	NSstrict	Singleton	2	0.0728183	1	1	3.96388	2.20567
TRIOBP	Gf	NSbroad	Rare	22	0.0741095	1	1	-0.186548	0.121321
CCNE1	MHT70-11	NSbroad	Rare	5	0.0749665	1	1	-2.89702	1.78969
ARHGEF11	Anxiety	NSbroad	Singleton	8	0.0753455	1	1	-1.97579	1.11137
NRXN3	MHT70-11	NSbroad	Rare	11	0.07568	1	1	2.25801	1.21958
EEF2K	MHT11	NSstrict	Singleton	4	0.0778915	1	1	-8.36951	5.18887
HOOK3	MHT70	NSbroad	Singleton	3	0.0779513	1	1	8.98551	5.05796
DLGAP1	MHT70-11	NSbroad	Rare	12	0.0798566	1	1	-3.10319	1.71238
BRD1	MHT70-11	NSbroad	Rare	15	0.0800148	1	1	2.46069	1.36663
RGS4	Gf	NSbroad	Rare	2	0.0804541	1	1	1.22846	0.689546
RGS4	Gf	NSbroad	Singleton	2	0.0804541	1	1	1.22846	0.689546
VRK2	NART	NSstrict	Rare	2	0.080698	1	1	5.94238	3.38568
EEF2K	MHT70	NSbroad	Rare	14	0.0807761	1	1	-3.2813	1.85418
ADCY3	Depression	NSbroad	Rare	6	0.0822168	1	1	1.30873	0.753844
BCR	MHT70	NSbroad	Rare	17	0.0822267	1	1	-2.07605	1.31821
BDNF	NART	NSstrict	Rare	2	0.0824721	1	1	-4.19452	2.40461
ZNF140	Depression	NSbroad	Rare	5	0.0825486	1	1	-1.5991	0.919052
ADCY1	MHT70-11	NSbroad	Singleton	2	0.0829072	1	1	7.49159	4.17423
SV2B	Neuroticism	NSbroad	Singleton	8	0.0832627	1	1	-3.7224	2.2504
GNB1L	MHT11	NSbroad	Rare	3	0.0833996	1	1	5.22852	3.35768
NRG1	Gf	NSstrict	Rare	2	0.0840384	1	1	-0.974797	0.562896
SRSF6	NART	NSbroad	Rare	2	0.0843431	1	1	8.23754	4.77209
VASH2	Depression	NSbroad	Singleton	2	0.0843967	1	1	2.74766	1.58829
SORT1	NART	NSbroad	Singleton	4	0.0851035	1	1	7.15114	4.145
NUMB	NART	NSbroad	Rare	3	0.0853652	1	1	-8.21866	4.77154
CTTN	Anxiety	NSbroad	Rare	11	0.08537	1	1	-1.1256	0.658554
ID1	Anxiety	NSstrict	Rare	2	0.0857603	1	1	3.79514	2.20623
STAT5A	MHT11	NSbroad	Rare	3	0.0859406	1	1	-10.1909	5.79951
TGFBI	NART	NSbroad	Rare	7	0.0868353	1	1	-3.83802	2.22541
UQCRC1	MHT70-11	NSstrict	Singleton	2	0.0869064	1	1	-7.38811	4.16951
BBS4	MHT11	NSbroad	Singleton	6	0.0870424	1	1	-8.34452	4.74386
NRXN1	MHT11	NSbroad	Rare	14	0.08734	1	1	3.666	2.05066
STAT5A	MHT11	NSbroad	Singleton	2	0.0875023	1	1	-14.3215	8.18999
VRK2	MHT11	NSbroad	Singleton	3	0.0875431	1	1	-11.7764	6.6888
TRIOBP	Gf	NSbroad	Singleton	13	0.0875687	1	1	-0.443266	0.27153
UQCRC1	MHT70-11	NSbroad	Singleton	4	0.0875834	1	1	-5.21866	2.9517
USP7	Neuroticism	NSbroad	Singleton	4	0.0889258	1	1	4.30248	2.90057
THOP1	NART	NSbroad	Rare	2	0.089265	1	1	6.31625	3.70205
BCR	MHT70	NSstrict	Singleton	5	0.0895462	1	1	-6.69696	3.92568
DLGAP1	Gf	NSbroad	Singleton	8	0.0901747	1	1	0.589651	0.345118
HSPA2	Neuroticism	NSbroad	Rare	3	0.0903676	1	1	6.30963	3.54539
VPS45	Anxiety	NSstrict	Rare	2	0.0905153	1	1	-2.65188	1.55992
BCR	Gf	NSstrict	Rare	6	0.090998	1	1	-0.675871	0.398649
GRIA3	MHT11	NSbroad	Rare	4	0.0913028	1	1	-7.61224	4.37968
GRIA3	MHT11	NSbroad	Singleton	4	0.0913028	1	1	-7.61224	4.37968
DLGAP1	Anxiety	NSbroad	Rare	12	0.091509	1	1	1.53009	0.904858
HOOK3	NART	NSbroad	Singleton	3	0.0924091	1	1	8.04799	4.77148
PRKCB	NART	NSstrict	Singleton	2	0.0935742	1	1	9.82186	5.84707
GRIN2B	Gf	NSbroad	Rare	4	0.0948086	1	1	0.73126	0.435554
CLINT1	Depression	NSbroad	Rare	5	0.0949369	1	1	-1.09458	0.657191
UQCRC1	Depression	NSstrict	Singleton	2	0.0952511	1	1	2.65406	1.58722
UQCRC1	MHT70	NSbroad	Singleton	4	0.0961358	1	1	-7.34287	4.38414
CACNA1C	NART	NSbroad	Rare	11	0.0964833	1	1	1.96191	1.26727
NAPB	MHT70	NSstrict	Rare	2	0.0974832	1	1	8.46499	5.0726
EGR4	Anxiety	NSbroad	Singleton	2	0.0980454	1	1	3.65321	2.20513
UQCRC1	Anxiety	NSbroad	Rare	9	0.098809	1	1	1.4207	0.869752
RPS6KA2	MHT70-11	NSbroad	Rare	5	0.100354	1	1	3.0122	1.64611
PCM1	Anxiety	NSbroad	Singleton	16	0.101886	1	1	1.28823	0.785697
SORCS3	MHT70-11	NSbroad	Singleton	8	0.102041	1	1	3.54372	2.09454
BRD1	MHT11	NSbroad	Rare	15	0.103464	1	1	-4.49124	2.69272
GRIN2A	Anxiety	NSbroad	Rare	12	0.103827	1	1	-0.919908	0.56997
GRIN2B	NART	NSbroad	Singleton	3	0.104075	1	1	7.77206	4.77078
CACNA1C	Gf	NSbroad	Singleton	5	0.105396	1	1	0.568366	0.39798
BCR	NART	NSstrict	Singleton	5	0.105905	1	1	-5.98717	3.70333
ERBB3	MHT11	NSbroad	Singleton	8	0.106055	1	1	-6.30973	3.87452
USP7	Neuroticism	NSbroad	Rare	6	0.106949	1	1	3.15723	2.25248
SORCS3	Neuroticism	NSbroad	Rare	10	0.107488	1	1	-2.62017	1.84454
NAPB	NART	NSstrict	Rare	2	0.107907	1	1	7.72402	4.78528
PRKCB	MHT70	NSstrict	Singleton	2	0.108297	1	1	10.0337	6.19813
UQCRC1	MHT11	NSstrict	Rare	4	0.108878	1	1	-8.64082	5.19775
CCNE1	MHT11	NSbroad	Rare	5	0.109841	1	1	5.28419	3.51364
PRKCB	MHT11	NSbroad	Singleton	4	0.110086	1	1	9.53331	5.79908
ADCY3	Neuroticism	NSbroad	Singleton	3	0.110159	1	1	6.97719	4.09211
GNB1L	Neuroticism	NSbroad	Singleton	2	0.110653	1	1	-6.72607	5.01205
GRIA1	MHT70	NSbroad	Rare	5	0.111256	1	1	-5.69661	3.58186
ID1	Depression	NSstrict	Rare	2	0.111372	1	1	2.53771	1.58938
CTTN	MHT11	NSstrict	Rare	2	0.112848	1	1	13.3485	8.18586
CTTN	MHT11	NSstrict	Singleton	2	0.112848	1	1	13.3485	8.18586
SORT1	MHT70	NSbroad	Singleton	4	0.114141	1	1	6.98222	4.39386
EEF2K	Gf	NSbroad	Rare	14	0.114371	1	1	-0.329565	0.205931
SORT1	Anxiety	NSbroad	Rare	7	0.116403	1	1	-0.959769	0.619921
APPL2	Neuroticism	Disruptive	Singleton	2	0.116864	1	1	-8.19463	5.0141
SORCS3	MHT70-11	NSstrict	Rare	2	0.116882	1	1	6.76707	4.16951
PCM1	MHT70-11	NSstrict	Rare	7	0.116884	1	1	-2.22109	1.53448
VASH2	MHT11	NSbroad	Singleton	2	0.117366	1	1	13.19	8.18601
HIPK2	NART	NSbroad	Rare	9	0.118109	1	1	-4.08651	2.62434
DLGAP1	MHT70-11	NSbroad	Singleton	8	0.119094	1	1	-3.3755	2.09269
BANK1	Neuroticism	NSbroad	Singleton	2	0.119554	1	1	-8.24415	5.00987
UQCRC1	MHT70	NSstrict	Rare	4	0.121599	1	1	-6.07186	3.92618
PPARGC1A	NART	NSbroad	Rare	6	0.121742	1	1	-4.1023	2.62693
PPARGC1A	Anxiety	NSbroad	Singleton	3	0.12256	1	1	2.79125	1.8039
USP7	MHT70-11	NSbroad	Singleton	5	0.122917	1	1	-3.52095	2.41369
CAMK4	Neuroticism	NSbroad	Rare	2	0.124265	1	1	-6.04951	4.09571
NCOR2	Anxiety	NSbroad	Singleton	8	0.124321	1	1	-1.70071	1.10631
PRKCB	MHT11	NSstrict	Singleton	2	0.124415	1	1	12.8943	8.19561
GRIN2B	MHT11	NSbroad	Rare	4	0.124997	1	1	8.17708	5.18643
GRIN2A	MHT70-11	NSbroad	Singleton	4	0.125002	1	1	3.1298	2.41284
GNB1L	Anxiety	NSbroad	Rare	3	0.126187	1	1	-1.43427	0.906504
MARCH3	Depression	NSbroad	Rare	4	0.126701	1	1	-1.72412	1.12447
MARCH3	Depression	NSbroad	Singleton	4	0.126701	1	1	-1.72412	1.12447
NEK1	Anxiety	NSstrict	Singleton	5	0.127147	1	1	1.80315	1.17974
GNB1L	Gf	NSbroad	Rare	3	0.127648	1	1	0.46254	0.282832
HIPK2	Anxiety	NSbroad	Singleton	7	0.128985	1	1	1.79635	1.18125
SOX10	NART	NSbroad	Rare	2	0.129518	1	1	8.90077	5.85617
SOX10	NART	NSbroad	Singleton	2	0.129518	1	1	8.90077	5.85617
XPOT	Depression	NSbroad	Singleton	4	0.129683	1	1	1.39334	0.918135
EEF2K	Neuroticism	NSbroad	Rare	14	0.130051	1	1	-2.04928	1.50029
DTNBP1	Gf	Disruptive	Rare	2	0.130396	1	1	1.04792	0.687484
DTNBP1	Gf	NSstrict	Rare	2	0.130396	1	1	1.04792	0.687484
HSPA2	MHT70	NSbroad	Rare	3	0.131593	1	1	-6.63287	4.38168
SNAP91	NART	NSbroad	Rare	10	0.131856	1	1	-2.13069	1.46436
TACR1	Gf	NSbroad	Singleton	3	0.131914	1	1	-0.852378	0.561691
NAPB	NART	NSbroad	Rare	4	0.132496	1	1	5.0837	3.3805
CACNA1C	MHT70	NSbroad	Rare	11	0.132784	1	1	2.16925	1.34336
SORCS3	Anxiety	NSbroad	Rare	13	0.133853	1	1	-1.22158	0.811478
MYRIP	Neuroticism	NSbroad	Singleton	11	0.134071	1	1	-3.1687	1.97382
HOOK3	Gf	NSbroad	Singleton	3	0.134093	1	1	0.8517	0.561755
BRD1	MHT70-11	NSbroad	Singleton	13	0.13459	1	1	2.54905	1.64659
MGLL	MHT11	NSbroad	Rare	2	0.134722	1	1	-12.7103	8.20015
EEF2K	MHT70-11	NSstrict	Rare	8	0.134942	1	1	-2.24674	1.48838
CCNE1	Gf	NSstrict	Rare	2	0.136037	1	1	0.619317	0.399273
CCND2	MHT70-11	NSbroad	Singleton	2	0.136727	1	1	-6.42848	4.17419
GRIN2B	MHT70	NSbroad	Rare	4	0.137076	1	1	5.87716	3.92167
NOS1	Neuroticism	NSstrict	Rare	2	0.137101	1	1	-6.29785	4.09849
SORCS3	MHT70	NSbroad	Singleton	8	0.137136	1	1	4.66851	3.10925
BBS4	NART	NSbroad	Singleton	6	0.137225	1	1	-5.03649	3.38626
SNAP91	Anxiety	NSbroad	Singleton	5	0.137865	1	1	2.07558	1.39669
EEF2K	Neuroticism	NSstrict	Rare	9	0.13892	1	1	-2.15272	1.78766
GRIA3	Gf	NSbroad	Rare	4	0.139932	1	1	-0.547204	0.368027
GRIA3	Gf	NSbroad	Singleton	4	0.139932	1	1	-0.547204	0.368027
NOS1	Depression	NSbroad	Singleton	2	0.140804	1	1	-2.34553	1.58719
ADCY3	Depression	NSbroad	Singleton	3	0.141746	1	1	1.90919	1.29692
TACR1	Depression	NSbroad	Singleton	3	0.143032	1	1	-1.90582	1.29692
EEF2K	Gf	NSstrict	Singleton	5	0.143125	1	1	-0.641452	0.43556
SORT1	Neuroticism	NSbroad	Singleton	4	0.143726	1	1	-5.45396	3.55525
EGR3	MHT70-11	NSbroad	Singleton	2	0.144459	1	1	-6.30446	4.17419
HIPK2	NART	NSbroad	Singleton	7	0.145212	1	1	-4.56416	3.13044
APPL2	NART	NSstrict	Rare	6	0.145431	1	1	-4.60473	3.13243
NRXN1	Depression	NSbroad	Singleton	9	0.146716	1	1	-0.989614	0.679536
SORCS3	NART	NSbroad	Singleton	8	0.146823	1	1	4.26537	2.93314
ID1	Depression	NSbroad	Singleton	4	0.147168	1	1	-1.64237	1.12874
NSUN6	Anxiety	NSbroad	Rare	8	0.147606	1	1	1.37849	0.944399
MCPH1	Neuroticism	NSstrict	Singleton	2	0.149666	1	1	-7.64192	5.00843
CCNE1	MHT11	NSstrict	Rare	2	0.151202	1	1	6.28848	4.75481
NOS1	Anxiety	NSstrict	Rare	2	0.151635	1	1	-2.58078	1.80307
BDNF	MHT70	NSstrict	Rare	2	0.151729	1	1	-3.69555	2.54899
NOS1AP	MHT11	NSbroad	Rare	3	0.152582	1	1	6.97728	4.73684
ANKRD16	NART	NSbroad	Rare	3	0.152658	1	1	-6.83519	4.77363
UQCRC1	MHT11	NSstrict	Singleton	2	0.153089	1	1	-12.0529	8.18569
NFKB2	Anxiety	NSbroad	Rare	4	0.153227	1	1	-1.45238	1.04321
GNB1L	Neuroticism	NSbroad	Rare	3	0.153259	1	1	-3.1027	2.06054
SORCS3	Depression	NSbroad	Rare	13	0.153278	1	1	-0.836709	0.584592
HOOK3	MHT11	NSbroad	Singleton	3	0.153837	1	1	9.75151	6.69023
UQCRC1	Anxiety	NSstrict	Singleton	2	0.156132	1	1	3.12932	2.20323
NCOR2	Depression	NSbroad	Singleton	8	0.156647	1	1	-1.13367	0.79699
BLZF1	Anxiety	NSbroad	Singleton	2	0.156933	1	1	3.12325	2.20316
VRK2	MHT70-11	NSbroad	Rare	7	0.157503	1	1	2.11131	1.44267
GRIN2A	Depression	NSbroad	Singleton	6	0.158168	1	1	-1.30206	0.91917
ERBB3	MHT70	NSbroad	Rare	13	0.158303	1	1	-2.45483	1.73937
ITPR1	Depression	NSbroad	Singleton	8	0.158447	1	1	1.12551	0.797358
ITPR1	MHT70	NSbroad	Singleton	8	0.159885	1	1	-4.3989	3.10931
NSUN6	MHT11	NSbroad	Singleton	5	0.160521	1	1	7.46823	5.18658
CTTN	Gf	NSbroad	Rare	11	0.160787	1	1	0.246722	0.205471
NAPB	NART	NSbroad	Singleton	2	0.161112	1	1	8.20066	5.8392
NRXN1	MHT70	NSbroad	Rare	14	0.161479	1	1	2.28431	1.54849
DLGAP1	MHT70-11	NSstrict	Singleton	4	0.161783	1	1	-4.2766	2.95349
CETP	Gf	NSbroad	Rare	7	0.16214	1	1	0.407859	0.294163
VRK2	Gf	NSbroad	Singleton	3	0.163053	1	1	-0.790189	0.561676
APPL2	Anxiety	Disruptive	Singleton	2	0.163673	1	1	-3.07313	2.20588
ARHGEF11	Neuroticism	NSbroad	Singleton	7	0.163844	1	1	-3.56398	2.52622
ZNF140	Depression	NSbroad	Singleton	3	0.164321	1	1	-1.81093	1.2971
NAPB	MHT70-11	NSstrict	Rare	2	0.166282	1	1	3.99462	3.4121
MCPH1	MHT70-11	NSstrict	Singleton	2	0.166816	1	1	-5.96635	4.16951
C5orf48	MHT70	NSbroad	Rare	3	0.166857	1	1	6.1005	4.38521
TRIOBP	MHT70	NSbroad	Singleton	13	0.167816	1	1	-3.38229	2.44482
SORT1	Depression	NSbroad	Rare	7	0.168366	1	1	0.606584	0.446594
EEF2K	Gf	NSbroad	Singleton	7	0.169318	1	1	-0.508911	0.368731
SLC17A7	NART	NSbroad	Rare	2	0.169769	1	1	-4.54495	3.37874
GNB1L	MHT70-11	NSbroad	Singleton	2	0.169823	1	1	4.18956	4.16971
BLZF1	Depression	NSbroad	Singleton	2	0.171278	1	1	2.17622	1.58716
ZHX2	MHT70-11	NSbroad	Rare	8	0.171416	1	1	2.08903	1.4438
LITAF	MHT70-11	NSbroad	Singleton	2	0.171545	1	1	5.90074	4.16952
ADCY1	MHT70	NSbroad	Rare	4	0.171586	1	1	2.43858	1.93603
APPL2	Depression	NSbroad	Singleton	6	0.171762	1	1	1.25762	0.918958
ZHX2	Anxiety	NSbroad	Singleton	5	0.171948	1	1	1.91866	1.40131
EEF2K	Anxiety	NSbroad	Rare	14	0.172128	1	1	-0.894164	0.66003
SORCS3	NART	NSstrict	Rare	2	0.172959	1	1	7.98168	5.84543
USP7	NART	NSbroad	Singleton	6	0.173736	1	1	-4.60395	3.38171
SORT1	Anxiety	NSbroad	Singleton	4	0.173902	1	1	-2.12827	1.56408
BRD1	MHT11	NSbroad	Singleton	13	0.174111	1	1	-4.48934	3.23588
ZNF140	Neuroticism	NSbroad	Rare	5	0.17422	1	1	-4.22295	2.89985
NOS1AP	MHT70	NSbroad	Rare	3	0.17471	1	1	4.93055	3.58163
EEF2K	MHT70-11	NSbroad	Singleton	6	0.174779	1	1	-2.91052	2.23657
SV2B	NART	NSbroad	Singleton	10	0.174913	1	1	3.56871	2.62369
CCND2	MHT11	NSbroad	Rare	3	0.175933	1	1	8.01615	5.79933
DUSP6	Neuroticism	NSbroad	Singleton	2	0.176405	1	1	-7.16654	5.00872
BDNF	NART	NSbroad	Rare	3	0.176781	1	1	-3.23246	2.30872
DMRT2	Gf	NSbroad	Singleton	4	0.177248	1	1	-0.664837	0.487006
USP7	Neuroticism	NSstrict	Rare	2	0.177888	1	1	7.31602	5.01362
USP7	Neuroticism	NSstrict	Singleton	2	0.177888	1	1	7.31602	5.01362
BCR	MHT70	NSbroad	Singleton	11	0.178124	1	1	-3.31093	2.446
BCR	MHT70-11	NSbroad	Rare	17	0.178934	1	1	-0.999309	0.888004
SV2B	Neuroticism	NSstrict	Rare	2	0.179581	1	1	-3.50283	2.8981
CCNE1	MHT70	NSbroad	Singleton	2	0.179752	1	1	-8.36619	6.19771
UQCRC1	NART	NSbroad	Rare	9	0.179761	1	1	-3.06991	2.30494
XPOT	Depression	NSbroad	Rare	6	0.180303	1	1	0.892369	0.679574
PCM1	MHT11	NSbroad	Singleton	13	0.180625	1	1	-3.59201	2.92448
NOS1	Neuroticism	NSbroad	Rare	15	0.180926	1	1	-1.1614	0.921512
NOS1	Gf	NSstrict	Rare	2	0.181515	1	1	0.75611	0.562563
SNPH	NART	NSbroad	Rare	5	0.182442	1	1	-3.70665	2.76975
ARHGEF11	Depression	NSbroad	Rare	10	0.183363	1	1	-0.55115	0.438764
CETP	Depression	NSbroad	Rare	7	0.183371	1	1	0.914497	0.679212
PRKCB	Neuroticism	NSstrict	Rare	3	0.184792	1	1	3.06805	2.68693
ERBB2	MHT11	NSbroad	Rare	12	0.184857	1	1	3.45191	2.34898
EEF2K	MHT70-11	NSstrict	Singleton	4	0.185119	1	1	-3.24308	2.64194
NOS1	Neuroticism	NSbroad	Singleton	2	0.185982	1	1	-7.03323	5.008
NFKB2	NART	NSbroad	Rare	4	0.186484	1	1	-3.60006	2.76464
GRIN2A	Depression	NSbroad	Rare	12	0.18776	1	1	-0.513583	0.410609
SORCS3	Depression	NSbroad	Singleton	8	0.188033	1	1	-1.05329	0.797341
NSUN6	MHT70	NSbroad	Singleton	5	0.188239	1	1	5.22045	3.92615
ADCY1	Anxiety	NSbroad	Rare	4	0.189436	1	1	-1.05102	0.689166
VRK2	MHT70-11	NSstrict	Rare	2	0.190094	1	1	3.27481	2.41283
HSPA2	NART	NSbroad	Rare	3	0.190424	1	1	-5.38785	4.1335
MYRIP	Anxiety	NSbroad	Rare	18	0.190528	1	1	0.589048	0.452449
ATP6V0A1	Gf	NSbroad	Rare	5	0.190762	1	1	-0.411037	0.309092
CETP	MHT70-11	NSbroad	Rare	7	0.191898	1	1	2.37398	1.78431
BANK1	Anxiety	NSbroad	Singleton	2	0.192012	1	1	-2.87761	2.20402
UQCRC1	Neuroticism	NSstrict	Rare	4	0.192095	1	1	4.28963	3.17683
PRKCB	Depression	NSstrict	Rare	4	0.192465	1	1	1.08381	0.851573
VPS45	MHT70-11	NSbroad	Rare	7	0.192554	1	1	2.67466	1.97653
THOP1	Anxiety	NSbroad	Rare	2	0.193046	1	1	-1.81342	1.39694
EGR2	MHT70	NSbroad	Rare	4	0.194616	1	1	5.73558	4.38236
EGR2	MHT70	NSbroad	Singleton	4	0.194616	1	1	5.73558	4.38236
PRKCB	Neuroticism	NSbroad	Singleton	4	0.194622	1	1	-5.00043	3.54949
SORT1	MHT70-11	NSstrict	Rare	2	0.194815	1	1	2.90221	2.41383
ERBB3	MHT70	NSbroad	Singleton	9	0.196431	1	1	-3.80163	2.92962
GRIA1	Anxiety	NSbroad	Rare	5	0.199343	1	1	1.63265	1.27503
ERBB2	MHT70	NSbroad	Singleton	8	0.199937	1	1	-4.00193	3.1062
TACR1	MHT70-11	NSbroad	Singleton	2	0.200127	1	1	3.692	3.40705
UQCRC1	Neuroticism	NSbroad	Singleton	4	0.200216	1	1	3.82217	3.54738
VRK2	MHT70	NSbroad	Rare	7	0.200429	1	1	2.80324	2.14315
NEK1	Anxiety	NSstrict	Rare	6	0.200465	1	1	1.19407	0.942931
CCNE1	Neuroticism	NSbroad	Singleton	2	0.201076	1	1	6.93344	5.01481
ZNF140	MHT11	NSbroad	Rare	5	0.201076	1	1	6.24877	4.74063
ADCY3	MHT70-11	NSbroad	Singleton	3	0.202005	1	1	4.49916	3.40702
ITPR1	NART	NSbroad	Rare	15	0.202118	1	1	-1.61015	1.34909
DLGAP1	MHT70-11	NSstrict	Rare	6	0.202251	1	1	-3.184	2.41284
CCNE1	MHT70	NSstrict	Rare	2	0.202734	1	1	4.72943	3.595
MTPAP	Neuroticism	NSbroad	Rare	3	0.203594	1	1	5.41171	4.09782
MTPAP	Neuroticism	NSbroad	Singleton	3	0.203594	1	1	5.41171	4.09782
NOS1	Depression	NSstrict	Rare	2	0.203884	1	1	-1.65792	1.29894
ADCY1	MHT70-11	NSbroad	Rare	4	0.204468	1	1	1.43596	1.3039
NRXN3	Neuroticism	NSbroad	Singleton	6	0.205358	1	1	-3.5432	2.68734
NRG1	NART	NSstrict	Rare	2	0.205368	1	1	-6.04199	4.78117
GRM3	Anxiety	NSbroad	Rare	6	0.205593	1	1	-1.61458	1.27546
GRM3	Anxiety	NSbroad	Singleton	6	0.205593	1	1	-1.61458	1.27546
NAPB	Depression	NSstrict	Rare	2	0.208222	1	1	1.60766	1.30083
XPOT	MHT70-11	NSbroad	Singleton	3	0.208609	1	1	-2.86833	2.4118
NCOR2	Neuroticism	NSbroad	Singleton	8	0.209136	1	1	-3.33021	2.51471
DTNBP1	Neuroticism	NSbroad	Rare	6	0.209503	1	1	-2.05793	1.52493
NOS1	MHT70-11	NSbroad	Singleton	2	0.210163	1	1	5.40815	4.1696
ARHGEF11	Depression	NSbroad	Singleton	8	0.210447	1	1	-1.00804	0.800638
HIPK2	MHT70-11	NSbroad	Singleton	6	0.210448	1	1	2.45147	2.23537
ARHGEF11	MHT70-11	NSbroad	Singleton	8	0.210671	1	1	-2.72069	2.10151
TP53RK	Gf	NSbroad	Singleton	3	0.210891	1	1	-0.703519	0.562076
TP53RK	Gf	NSstrict	Rare	3	0.210891	1	1	-0.703519	0.562076
TP53RK	Gf	NSstrict	Singleton	3	0.210891	1	1	-0.703519	0.562076
SORCS3	MHT70	NSbroad	Rare	13	0.212033	1	1	2.86803	2.27963
NRG1	MHT11	NSbroad	Rare	10	0.212233	1	1	-3.98777	3.1169
ADCY1	MHT70	NSbroad	Singleton	2	0.212242	1	1	7.78005	6.19616
SOX10	Neuroticism	NSbroad	Rare	2	0.212483	1	1	6.73077	5.02296
SOX10	Neuroticism	NSbroad	Singleton	2	0.212483	1	1	6.73077	5.02296
ID1	Neuroticism	NSstrict	Rare	2	0.213554	1	1	6.41545	5.0149
BANK1	Gf	NSbroad	Singleton	2	0.214863	1	1	0.85767	0.68766
ITPR1	Depression	NSbroad	Rare	15	0.215036	1	1	0.432992	0.366735
VASH2	MHT70	NSbroad	Rare	3	0.217207	1	1	-4.08562	3.31866
DMRT2	Neuroticism	NSbroad	Singleton	3	0.217981	1	1	3.76795	3.54802
CLINT1	Depression	NSbroad	Singleton	3	0.218927	1	1	-1.60393	1.30129
DTNBP1	MHT70-11	Disruptive	Rare	2	0.219215	1	1	5.30243	4.16951
DTNBP1	MHT70-11	NSstrict	Rare	2	0.219215	1	1	5.30243	4.16951
NOS1	NART	NSstrict	Rare	2	0.219654	1	1	5.90737	4.77835
EGR4	MHT70-11	NSbroad	Rare	4	0.219808	1	1	-2.16597	1.78729
CETP	MHT70	NSbroad	Rare	7	0.221519	1	1	3.19984	2.6486
SORT1	MHT70-11	NSbroad	Singleton	4	0.223087	1	1	3.72208	2.95169
APPL2	Neuroticism	NSstrict	Singleton	4	0.223152	1	1	-4.44659	3.55405
GRIA1	NART	NSbroad	Rare	5	0.223405	1	1	-4.06926	3.37898
NEK1	Neuroticism	NSstrict	Singleton	4	0.223526	1	1	3.11382	2.68162
MTPAP	NART	NSbroad	Rare	3	0.223649	1	1	-5.81936	4.77756
MTPAP	NART	NSbroad	Singleton	3	0.223649	1	1	-5.81936	4.77756
TP53RK	MHT70-11	NSbroad	Singleton	3	0.223814	1	1	-4.28954	3.40705
TP53RK	MHT70-11	NSstrict	Rare	3	0.223814	1	1	-4.28954	3.40705
TP53RK	MHT70-11	NSstrict	Singleton	3	0.223814	1	1	-4.28954	3.40705
DUSP6	NART	NSbroad	Singleton	2	0.223945	1	1	7.1167	5.83957
TRIOBP	NART	NSbroad	Singleton	13	0.225341	1	1	-2.79954	2.30634
BANK1	MHT70	NSbroad	Singleton	2	0.225543	1	1	7.55549	6.1916
MCPH1	MHT70-11	NSstrict	Rare	3	0.225626	1	1	-4.27252	3.40696
SNPH	Neuroticism	NSbroad	Singleton	4	0.225792	1	1	4.44329	3.55052
UQCRC1	Anxiety	NSbroad	Singleton	4	0.226732	1	1	1.88965	1.56062
NFKB2	MHT70	NSbroad	Rare	4	0.227247	1	1	-3.39392	2.93063
ITPR1	MHT70-11	NSbroad	Rare	15	0.227305	1	1	-1.14739	0.963353
DMRT2	Gf	NSbroad	Rare	6	0.227325	1	1	-0.324932	0.253198
CETP	Neuroticism	NSbroad	Rare	7	0.229066	1	1	2.63187	2.14309
MCPH1	NART	NSstrict	Singleton	2	0.230024	1	1	-7.01744	5.83923
SERPINI1	NART	NSbroad	Singleton	4	0.230463	1	1	-4.96135	4.13366
VPS45	Gf	NSbroad	Rare	7	0.230524	1	1	-0.396108	0.325917
BDNF	Gf	NSstrict	Rare	2	0.230561	1	1	-0.356804	0.283099
SERPINI1	Anxiety	NSbroad	Singleton	4	0.231	1	1	1.87173	1.5598
TGFBI	Neuroticism	NSbroad	Rare	7	0.231294	1	1	-2.40686	1.90878
NRXN3	Neuroticism	NSbroad	Rare	10	0.232079	1	1	-1.72137	1.46481
TACR1	MHT70-11	NSbroad	Rare	3	0.232391	1	1	2.53133	2.2369
RPS6KA2	Neuroticism	NSbroad	Singleton	2	0.233229	1	1	4.95909	5.01859
RPS6KA2	Neuroticism	NSstrict	Rare	2	0.233229	1	1	4.95909	5.01859
RPS6KA2	Neuroticism	NSstrict	Singleton	2	0.233229	1	1	4.95909	5.01859
HSPA2	Gf	NSbroad	Rare	3	0.233511	1	1	-0.582137	0.486644
UQCRC1	Anxiety	NSstrict	Rare	4	0.233782	1	1	1.65125	1.3976
GNB1L	NART	NSbroad	Singleton	2	0.23589	1	1	6.9429	5.84345
CYB5R2	Anxiety	NSbroad	Singleton	3	0.236165	1	1	-1.65455	1.39576
CTTN	NART	NSstrict	Rare	2	0.23636	1	1	6.9439	5.84929
CTTN	NART	NSstrict	Singleton	2	0.23636	1	1	6.9439	5.84929
DLGAP1	MHT11	NSbroad	Singleton	8	0.236505	1	1	5.03194	4.11163
VASH2	Anxiety	NSbroad	Singleton	2	0.237096	1	1	2.61098	2.20473
ERBB3	MHT11	NSbroad	Rare	12	0.238295	1	1	-2.80472	2.3005
NCOR2	Gf	NSbroad	Singleton	8	0.238483	1	1	0.413612	0.345172
ITPR1	MHT11	NSbroad	Singleton	8	0.238663	1	1	-4.94766	4.11434
DUSP6	Depression	NSbroad	Singleton	2	0.23913	1	1	-1.87551	1.58742
BCR	Anxiety	NSbroad	Singleton	11	0.239375	1	1	1.02755	0.870701
SYP	Neuroticism	NSbroad	Rare	2	0.239668	1	1	-1.96506	2.36331
NSUN6	MHT11	NSstrict	Rare	3	0.240058	1	1	8.02777	6.68965
NSUN6	MHT11	NSstrict	Singleton	3	0.240058	1	1	8.02777	6.68965
SYP	MHT11	NSbroad	Rare	3	0.240244	1	1	-4.65138	3.86306
LITAF	Gf	NSbroad	Rare	3	0.241086	1	1	0.582891	0.486896
BANK1	NART	NSbroad	Rare	5	0.241569	1	1	-3.42146	2.93266
GRM3	NART	NSstrict	Rare	4	0.242747	1	1	-4.83546	4.13628
GRM3	NART	NSstrict	Singleton	4	0.242747	1	1	-4.83546	4.13628
UQCRC1	MHT70-11	NSbroad	Rare	9	0.244007	1	1	-1.91729	1.64601
ARHGEF11	Neuroticism	NSbroad	Rare	9	0.244014	1	1	-1.55646	1.38441
BLZF1	NART	NSbroad	Rare	5	0.244016	1	1	2.92607	2.50277
CACNA1C	MHT70	NSbroad	Singleton	6	0.244028	1	1	-4.18814	3.58336
BCR	Gf	NSstrict	Singleton	5	0.244034	1	1	-0.509138	0.436
MARCH3	MHT70	NSbroad	Rare	3	0.244142	1	1	3.92167	4.38488
MARCH3	MHT70	NSbroad	Singleton	3	0.244142	1	1	3.92167	4.38488
DTNBP1	Neuroticism	Disruptive	Rare	2	0.245263	1	1	-6.15918	5.00858
DTNBP1	Neuroticism	NSstrict	Rare	2	0.245263	1	1	-6.15918	5.00858
TP53RK	Depression	NSbroad	Rare	4	0.246626	1	1	-1.30709	1.12393
SORT1	NART	NSbroad	Rare	7	0.246731	1	1	-2.04436	1.64286
RPS6KA2	MHT11	NSbroad	Rare	5	0.247866	1	1	-3.86187	3.23439
MCPH1	Anxiety	NSbroad	Singleton	8	0.247867	1	1	-1.27796	1.10592
TNFRSF11B	MHT70-11	NSbroad	Rare	2	0.248344	1	1	-4.98751	4.17444
TNFRSF11B	MHT70-11	NSbroad	Singleton	2	0.248344	1	1	-4.98751	4.17444
PRKCB	MHT70-11	NSbroad	Singleton	4	0.248781	1	1	3.52538	2.95348
C5orf48	MHT70-11	NSbroad	Rare	3	0.249208	1	1	3.51309	2.95169
DMRT2	Anxiety	NSbroad	Singleton	4	0.249858	1	1	1.79943	1.5609
SERPINI1	MHT70-11	NSbroad	Rare	8	0.250283	1	1	1.54481	1.33294
GNB1L	MHT70-11	NSbroad	Rare	3	0.250415	1	1	1.39091	1.70856
PCM1	Gf	NSstrict	Rare	8	0.250766	1	1	-0.297827	0.253982
BDNF	MHT70	NSbroad	Rare	3	0.250854	1	1	-2.92355	2.44734
LPIN1	Neuroticism	NSbroad	Rare	9	0.251214	1	1	-2.78004	2.25051
HIPK2	Gf	NSbroad	Singleton	7	0.25434	1	1	-0.421514	0.368553
HLA-DQA1	MHT70	NSbroad	Rare	2	0.254512	1	1	-4.52343	3.92222
CETP	MHT11	NSbroad	Singleton	6	0.254644	1	1	4.84555	4.10429
PPARGC1A	Neuroticism	NSbroad	Rare	6	0.256249	1	1	2.42457	2.25317
CETP	Neuroticism	NSbroad	Singleton	6	0.256357	1	1	2.96757	2.50839
SORCS3	MHT70	NSstrict	Rare	2	0.256469	1	1	7.07425	6.19639
GRIA3	Depression	NSbroad	Rare	4	0.25693	1	1	0.968386	0.849762
GRIA3	Depression	NSbroad	Singleton	4	0.25693	1	1	0.968386	0.849762
NAPB	Anxiety	NSbroad	Rare	4	0.257415	1	1	-1.44487	1.2756
ID1	Anxiety	NSbroad	Rare	6	0.257429	1	1	1.44902	1.27675
NEK1	Neuroticism	NSstrict	Rare	5	0.257864	1	1	2.36497	2.14334
ID1	Anxiety	NSbroad	Singleton	4	0.258361	1	1	1.77528	1.56682
ZHX2	Gf	NSbroad	Singleton	5	0.259148	1	1	-0.490565	0.437213
TACR1	Anxiety	NSbroad	Rare	4	0.259685	1	1	-1.32106	1.182
CLINT1	Neuroticism	NSbroad	Singleton	3	0.259725	1	1	-5.13745	4.10591
CCND2	Gf	NSbroad	Rare	3	0.259789	1	1	0.551347	0.486914
NOS1	MHT11	NSbroad	Rare	15	0.260065	1	1	-1.69457	1.50875
NCOR2	Depression	NSbroad	Rare	10	0.260226	1	1	-0.726188	0.652383
ERBB2	MHT70	NSbroad	Rare	12	0.261062	1	1	2.27256	1.77651
CYB5R2	Anxiety	NSbroad	Rare	6	0.261391	1	1	-1.16588	1.04235
SORT1	MHT11	NSbroad	Rare	7	0.261668	1	1	-2.70261	2.30294
GRIA1	Gf	NSbroad	Singleton	3	0.261952	1	1	-0.630349	0.562039
ERBB2	Gf	NSbroad	Singleton	8	0.261975	1	1	-0.38951	0.344985
ADCY1	NART	NSbroad	Singleton	2	0.262462	1	1	6.56732	5.84521
TACR1	Neuroticism	NSbroad	Singleton	2	0.26275	1	1	-4.62984	4.09213
MCPH1	NART	NSstrict	Rare	3	0.263142	1	1	-5.34299	4.7708
PDE4A	Gf	NSbroad	Rare	4	0.264265	1	1	-0.54618	0.486643
PDE4A	Gf	NSbroad	Singleton	4	0.264265	1	1	-0.54618	0.486643
VRK2	MHT70	NSstrict	Rare	2	0.265265	1	1	4.10384	3.58896
EEF2K	Depression	NSbroad	Rare	14	0.266182	1	1	-0.515489	0.475488
APPL2	Neuroticism	NSbroad	Singleton	6	0.266437	1	1	-3.38009	2.89955
CYB5R2	MHT11	NSbroad	Singleton	3	0.266886	1	1	-5.89241	5.17751
GRIA1	Anxiety	NSbroad	Singleton	3	0.266922	1	1	2.00316	1.80139
TACR1	Anxiety	NSbroad	Singleton	3	0.266953	1	1	-1.99989	1.80027
NFKB2	Gf	NSbroad	Rare	4	0.26696	1	1	-0.343036	0.325486
GRIN2B	MHT70	NSbroad	Singleton	3	0.26704	1	1	5.65642	5.05723
ERBB4	MHT11	NSbroad	Rare	2	0.267963	1	1	-5.91129	5.79466
PDE4A	NART	NSbroad	Rare	4	0.2683	1	1	-4.57992	4.13349
PDE4A	NART	NSbroad	Singleton	4	0.2683	1	1	-4.57992	4.13349
MYRIP	MHT70	NSbroad	Singleton	11	0.268568	1	1	-2.7051	2.43941
SYN1	MHT70-11	NSbroad	Rare	2	0.268594	1	1	-1.96263	1.7062
NFKB2	MHT70-11	NSbroad	Rare	4	0.268998	1	1	-2.15192	1.97419
CCND2	Gf	NSbroad	Singleton	2	0.269227	1	1	0.766051	0.688168
WDFY1	MHT70	NSbroad	Rare	3	0.269761	1	1	5.63232	5.0574
WDFY1	MHT70	NSbroad	Singleton	3	0.269761	1	1	5.63232	5.0574
GNB1L	Depression	NSbroad	Singleton	2	0.27072	1	1	-1.75567	1.58848
TACR1	MHT11	NSbroad	Singleton	2	0.271285	1	1	-5.19332	6.70122
NSUN6	NART	NSbroad	Singleton	5	0.272567	1	1	4.07463	3.70377
HOOK3	MHT70-11	NSbroad	Singleton	3	0.273571	1	1	3.86084	3.40696
ERBB3	MHT70	NSstrict	Singleton	2	0.273651	1	1	-6.8262	6.19754
NRXN3	Depression	NSbroad	Singleton	7	0.274132	1	1	-0.936122	0.851701
CHRNA5	Neuroticism	NSbroad	Rare	2	0.274422	1	1	-5.67041	5.01424
CHRNA5	Neuroticism	NSbroad	Singleton	2	0.274422	1	1	-5.67041	5.01424
TRIOBP	Neuroticism	NSbroad	Rare	21	0.274486	1	1	0.940892	0.883871
NOS1	MHT70	NSbroad	Singleton	2	0.27467	1	1	6.81596	6.18929
NRG1	Neuroticism	NSstrict	Rare	2	0.276388	1	1	-4.94199	4.10091
TACR1	Anxiety	NSstrict	Rare	2	0.276631	1	1	-1.49829	1.39748
BLZF1	MHT70	NSbroad	Singleton	2	0.276804	1	1	-6.76732	6.18917
SLC17A7	MHT70	NSbroad	Rare	2	0.27751	1	1	-3.80527	3.5816
DLGAP1	Neuroticism	NSstrict	Rare	6	0.278243	1	1	-3.37024	2.90071
APPL2	MHT11	Disruptive	Rare	3	0.278572	1	1	7.41246	6.68906
MGLL	Gf	NSbroad	Rare	2	0.279062	1	1	-0.746675	0.68829
ITPR1	Gf	NSbroad	Rare	15	0.279528	1	1	-0.165924	0.158831
HLA-DQA1	Gf	NSbroad	Rare	2	0.279596	1	1	-0.474325	0.435615
SRSF6	MHT70	NSbroad	Rare	2	0.280065	1	1	5.50807	5.05861
ITPR1	Neuroticism	NSbroad	Singleton	7	0.280134	1	1	-2.86837	2.51587
DUSP6	Anxiety	NSbroad	Singleton	2	0.280444	1	1	-2.37982	2.20351
DTNBP1	Depression	NSbroad	Singleton	3	0.280837	1	1	-1.08703	1.00482
PCM1	MHT70-11	NSbroad	Rare	25	0.281921	1	1	-0.889261	0.840307
ID1	Gf	NSstrict	Rare	2	0.282307	1	1	-0.741005	0.688351
SRSF6	Neuroticism	NSbroad	Rare	2	0.282459	1	1	-4.64877	4.09313
BCR	Neuroticism	NSstrict	Rare	6	0.282805	1	1	3.38575	2.90431
HIPK2	MHT70-11	NSbroad	Rare	8	0.283585	1	1	1.86289	1.87381
NEK1	MHT11	NSstrict	Rare	6	0.283727	1	1	3.84454	3.50298
ERBB3	Neuroticism	NSbroad	Rare	12	0.283926	1	1	1.37798	1.40739
TSNAXIP1	Anxiety	NSbroad	Singleton	2	0.28493	1	1	-2.36641	2.21117
GABRA5	Gf	NSbroad	Rare	2	0.285368	1	1	0.602556	0.561801
SCHIP1	Gf	NSbroad	Rare	2	0.285535	1	1	0.48559	0.435571
THOP1	Gf	NSbroad	Rare	2	0.286205	1	1	0.467626	0.435849
DMRT2	Neuroticism	NSbroad	Rare	5	0.287356	1	1	1.8063	1.84465
ARHGEF11	Gf	NSbroad	Rare	10	0.287508	1	1	-0.226307	0.190026
ADCY1	Gf	NSbroad	Singleton	2	0.289357	1	1	0.735237	0.688167
STAT5A	Depression	NSbroad	Rare	3	0.289743	1	1	-1.20025	1.12434
VRK2	Gf	NSbroad	Rare	7	0.28989	1	1	0.263521	0.238026
TP53RK	Anxiety	NSbroad	Rare	4	0.290473	1	1	-1.64962	1.56013
EGR4	Neuroticism	NSbroad	Rare	4	0.290723	1	1	2.26098	2.14901
USP7	MHT70-11	NSbroad	Rare	7	0.29128	1	1	-1.92968	1.87494
ERBB4	MHT70	NSbroad	Rare	2	0.291484	1	1	-3.97287	4.38197
RPS6KA2	Gf	NSbroad	Singleton	2	0.291636	1	1	-0.736366	0.688857
RPS6KA2	Gf	NSstrict	Rare	2	0.291636	1	1	-0.736366	0.688857
RPS6KA2	Gf	NSstrict	Singleton	2	0.291636	1	1	-0.736366	0.688857
THOP1	MHT11	NSbroad	Rare	2	0.291798	1	1	4.76933	5.18747
NRG1	MHT70	NSstrict	Rare	2	0.291914	1	1	-5.34237	5.06823
GRIN2B	MHT11	NSbroad	Singleton	3	0.292006	1	1	7.21766	6.68865
CACNA1C	MHT70-11	NSbroad	Rare	11	0.292728	1	1	1.07215	0.903922
BRD1	Depression	NSbroad	Singleton	13	0.293061	1	1	-0.662852	0.626942
PCM1	Anxiety	NSstrict	Singleton	3	0.293554	1	1	-1.89342	1.80303
HIPK2	MHT70	NSbroad	Rare	9	0.295251	1	1	-2.90112	2.7819
SRSF6	Anxiety	NSbroad	Rare	2	0.295715	1	1	1.89355	1.80071
NSUN6	MHT70	NSstrict	Rare	3	0.295785	1	1	5.36281	5.06853
NSUN6	MHT70	NSstrict	Singleton	3	0.295785	1	1	5.36281	5.06853
LPIN1	MHT11	NSbroad	Rare	9	0.296911	1	1	-3.85404	3.6868
PCM1	Depression	NSbroad	Rare	29	0.297789	1	1	-0.334449	0.320274
ERBB3	NART	NSstrict	Singleton	2	0.298224	1	1	-6.08542	5.84651
HERPUD1	NART	NSbroad	Singleton	3	0.298382	1	1	4.9733	4.77145
EGR3	MHT70	NSbroad	Singleton	2	0.298533	1	1	-6.49075	6.19651
NAPB	Anxiety	NSstrict	Rare	2	0.299158	1	1	-1.88086	1.80569
MYRIP	MHT70-11	NSbroad	Rare	18	0.299732	1	1	-0.895205	0.85581
MARCH3	MHT11	NSbroad	Rare	4	0.300327	1	1	6.24132	5.80361
MARCH3	MHT11	NSbroad	Singleton	4	0.300327	1	1	6.24132	5.80361
VRK2	Depression	NSbroad	Rare	7	0.300373	1	1	-0.574282	0.549594
PPARGC1A	MHT70	NSbroad	Singleton	3	0.300572	1	1	5.28749	5.06757
BBS4	Gf	NSbroad	Singleton	6	0.302404	1	1	-0.417878	0.39867
SV2B	Depression	NSstrict	Singleton	2	0.303233	1	1	1.63735	1.58737
BLZF1	Gf	NSbroad	Singleton	2	0.303779	1	1	-0.711653	0.687391
ADCY3	MHT70	NSbroad	Singleton	3	0.304607	1	1	5.23362	5.05735
SMC1A	Gf	NSbroad	Rare	2	0.304795	1	1	0.461833	0.435316
SMC1A	Gf	NSbroad	Singleton	2	0.304795	1	1	0.461833	0.435316
UQCRC1	NART	NSstrict	Rare	4	0.304978	1	1	-3.78941	3.7038
XPOT	Anxiety	NSbroad	Rare	6	0.305475	1	1	0.930851	0.943323
NCOR2	Anxiety	NSbroad	Rare	10	0.307483	1	1	-0.900874	0.905579
CCND2	MHT11	NSbroad	Singleton	2	0.307796	1	1	8.50655	8.2
ITPR1	MHT70	NSbroad	Rare	15	0.309068	1	1	-1.36218	1.43009
BANK1	MHT11	NSbroad	Singleton	2	0.309232	1	1	8.49775	8.187
ERBB3	Depression	NSstrict	Singleton	2	0.310519	1	1	-1.61887	1.58931
MGLL	Anxiety	NSbroad	Rare	2	0.310974	1	1	-2.23753	2.20604
DLGAP1	Gf	NSbroad	Rare	12	0.311799	1	1	0.288379	0.282319
PDE4A	Neuroticism	NSbroad	Rare	4	0.313231	1	1	-3.73819	3.54538
PDE4A	Neuroticism	NSbroad	Singleton	4	0.313231	1	1	-3.73819	3.54538
APPL2	MHT70	NSstrict	Rare	6	0.313285	1	1	-3.39459	3.32051
CCNE1	NART	NSstrict	Rare	2	0.313358	1	1	3.45311	3.39138
APPL2	Anxiety	NSstrict	Singleton	4	0.313916	1	1	-1.5736	1.56355
ERBB3	Anxiety	NSbroad	Singleton	9	0.313935	1	1	1.05276	1.04286
UQCRC1	Gf	NSstrict	Singleton	2	0.314073	1	1	-0.698357	0.687416
ZHX2	Neuroticism	NSbroad	Singleton	5	0.315601	1	1	3.42702	3.18527
CORO1B	Anxiety	NSbroad	Rare	2	0.315915	1	1	-2.21545	2.20621
CORO1B	Anxiety	NSbroad	Singleton	2	0.315915	1	1	-2.21545	2.20621
DLGAP1	Neuroticism	NSstrict	Singleton	4	0.31608	1	1	-3.80733	3.54825
MARCH3	NART	NSbroad	Rare	4	0.316217	1	1	4.15818	4.13652
MARCH3	NART	NSbroad	Singleton	4	0.316217	1	1	4.15818	4.13652
TP53RK	NART	NSbroad	Singleton	3	0.317097	1	1	-4.78059	4.77421
TP53RK	NART	NSstrict	Rare	3	0.317097	1	1	-4.78059	4.77421
TP53RK	NART	NSstrict	Singleton	3	0.317097	1	1	-4.78059	4.77421
BCR	MHT11	NSbroad	Rare	17	0.317553	1	1	-1.64874	1.74467
STAT5A	Anxiety	NSbroad	Rare	3	0.318201	1	1	-1.55678	1.56071
MCPH1	Neuroticism	NSbroad	Singleton	8	0.318556	1	1	-2.68287	2.51383
CACNA1C	MHT11	NSbroad	Rare	11	0.319052	1	1	1.83612	1.77544
ITPR1	Anxiety	NSbroad	Singleton	8	0.320025	1	1	-1.09998	1.10682
TSNAXIP1	MHT70-11	NSbroad	Rare	6	0.320873	1	1	1.2899	1.3012
ID1	MHT11	NSbroad	Rare	6	0.321213	1	1	-4.91103	4.74204
SORCS3	NART	NSbroad	Rare	13	0.321473	1	1	2.11755	2.15051
DLGAP1	MHT11	NSstrict	Singleton	4	0.32166	1	1	5.96531	5.80395
SORCS3	Gf	NSstrict	Rare	2	0.32255	1	1	0.681114	0.688193
NSUN6	Depression	NSbroad	Singleton	5	0.323167	1	1	0.996683	1.00683
BBS4	Anxiety	NSbroad	Rare	8	0.323521	1	1	-0.898902	0.906156
ZNF140	Anxiety	NSbroad	Singleton	3	0.325131	1	1	-1.77203	1.80052
GRIN2A	MHT70	NSbroad	Rare	11	0.325502	1	1	1.52778	1.60118
NUDT1	NART	NSbroad	Singleton	3	0.325614	1	1	4.70712	4.77974
VRK2	MHT70	NSbroad	Singleton	3	0.326279	1	1	-4.99371	5.05725
HIPK2	Gf	NSbroad	Rare	9	0.327198	1	1	-0.301063	0.308968
PDE4A	MHT70	NSbroad	Rare	4	0.327477	1	1	-4.30962	4.38166
PDE4A	MHT70	NSbroad	Singleton	4	0.327477	1	1	-4.30962	4.38166
PCM1	MHT70-11	NSstrict	Singleton	2	0.328501	1	1	-2.82134	3.4121
XPOT	NART	NSbroad	Singleton	4	0.329124	1	1	-3.29775	3.3775
SYN1	Depression	NSbroad	Rare	2	0.32914	1	1	-0.629416	0.650877
CAMK4	Anxiety	NSbroad	Singleton	2	0.329452	1	1	2.15494	2.20633
KIF5C	Gf	NSbroad	Rare	2	0.331253	1	1	0.670998	0.688352
BANK1	MHT70-11	NSbroad	Rare	5	0.332027	1	1	-1.9994	2.09199
SV2B	Anxiety	NSstrict	Rare	3	0.332397	1	1	-1.22696	1.27498
CLINT1	MHT70-11	NSbroad	Singleton	3	0.336582	1	1	3.39361	3.4124
PPARGC1A	Gf	NSbroad	Rare	6	0.337054	1	1	-0.320474	0.309273
CCNE1	NART	NSbroad	Rare	5	0.337105	1	1	2.4509	2.50698
LITAF	MHT70	NSbroad	Rare	3	0.33717	1	1	4.24785	4.38394
CTTN	Gf	NSbroad	Singleton	5	0.337559	1	1	0.421976	0.435556
ITPR1	MHT70-11	NSbroad	Singleton	8	0.338304	1	1	-2.07471	2.0943
NAPB	MHT70	NSbroad	Singleton	2	0.338568	1	1	5.97674	6.18979
ERBB2	MHT70-11	NSbroad	Singleton	8	0.338941	1	1	-2.07041	2.09258
CACNA1C	MHT11	NSbroad	Singleton	6	0.341025	1	1	-4.63667	4.73927
NRXN3	MHT70-11	NSbroad	Singleton	7	0.341084	1	1	2.20355	2.2367
MCPH1	Gf	NSstrict	Singleton	2	0.341373	1	1	-0.660907	0.687463
PPARGC1A	MHT70	NSbroad	Rare	6	0.34172	1	1	-2.71569	2.78465
APPL2	MHT11	NSstrict	Rare	6	0.342348	1	1	-4.34688	4.39102
MGLL	Neuroticism	NSbroad	Rare	2	0.342383	1	1	4.85549	5.01445
NOS1	NART	NSbroad	Singleton	2	0.343333	1	1	5.54496	5.83873
DTNBP1	Depression	NSbroad	Rare	6	0.343667	1	1	-0.436939	0.483299
DLGAP1	MHT11	NSbroad	Rare	12	0.344101	1	1	3.29142	3.36385
VASH2	NART	NSbroad	Singleton	2	0.344451	1	1	5.53797	5.84278
NRXN1	Neuroticism	NSstrict	Rare	2	0.34492	1	1	4.94812	5.01707
PCM1	Gf	NSbroad	Rare	29	0.345104	1	1	-0.136399	0.138709
MCPH1	MHT11	NSbroad	Rare	14	0.345371	1	1	2.19267	2.25818
NOS1	MHT70	NSstrict	Rare	2	0.346123	1	1	4.8009	5.06524
TACR1	Depression	NSbroad	Rare	4	0.34632	1	1	-0.785087	0.851517
ADCY1	NART	NSbroad	Rare	4	0.346534	1	1	1.55341	1.82637
NEK1	Gf	NSstrict	Singleton	5	0.346647	1	1	-0.347942	0.368082
APPL2	MHT70	Disruptive	Rare	3	0.346801	1	1	4.79397	5.05735
BRD1	Anxiety	NSbroad	Rare	15	0.346801	1	1	-0.686031	0.722288
TP53RK	MHT70	NSbroad	Singleton	3	0.346872	1	1	-4.77213	5.06085
TP53RK	MHT70	NSstrict	Rare	3	0.346872	1	1	-4.77213	5.06085
TP53RK	MHT70	NSstrict	Singleton	3	0.346872	1	1	-4.77213	5.06085
PCM1	Depression	NSstrict	Rare	8	0.347643	1	1	-0.54904	0.586435
GRIN2A	Neuroticism	NSbroad	Singleton	5	0.348188	1	1	-2.37509	2.90022
EGR4	NART	NSbroad	Rare	4	0.349733	1	1	-2.29795	2.50549
CCNE1	Anxiety	NSstrict	Rare	2	0.349734	1	1	-1.22681	1.27971
GNB1L	NART	NSbroad	Rare	3	0.349973	1	1	2.19096	2.40234
SNPH	Anxiety	NSbroad	Singleton	4	0.35039	1	1	1.46188	1.562
MCPH1	Neuroticism	NSbroad	Rare	14	0.352391	1	1	-1.33504	1.38244
APPL2	Gf	NSstrict	Singleton	4	0.352451	1	1	-0.455851	0.487833
ERBB2	NART	NSbroad	Singleton	8	0.352731	1	1	-2.7234	2.93026
XPOT	MHT70	NSbroad	Singleton	4	0.352927	1	1	-3.35156	3.58028
SNPH	Depression	NSbroad	Rare	5	0.353242	1	1	-0.697144	0.752926
ERBB2	MHT11	NSbroad	Singleton	8	0.353882	1	1	-3.92056	4.10813
SYP	MHT70-11	NSbroad	Singleton	2	0.354098	1	1	2.00184	2.08722
NUMB	Depression	NSbroad	Rare	3	0.354573	1	1	1.20222	1.29709
WDFY1	Anxiety	NSbroad	Rare	3	0.354612	1	1	-1.66747	1.80028
WDFY1	Anxiety	NSbroad	Singleton	3	0.354612	1	1	-1.66747	1.80028
VPS45	Anxiety	NSbroad	Singleton	5	0.355141	1	1	-1.29138	1.39723
SLC41A2	NART	NSbroad	Rare	5	0.355454	1	1	2.96415	3.1334
DTNBP1	MHT70	Disruptive	Rare	2	0.355458	1	1	5.76279	6.19001
DTNBP1	MHT70	NSstrict	Rare	2	0.355458	1	1	5.76279	6.19001
NRXN3	MHT11	NSbroad	Singleton	7	0.355478	1	1	-4.15238	4.39217
NEK1	Gf	NSbroad	Rare	12	0.356098	1	1	-0.170143	0.182998
BCR	Depression	NSstrict	Rare	6	0.356453	1	1	0.848771	0.920468
LITAF	Neuroticism	NSbroad	Rare	3	0.357902	1	1	3.42105	3.54722
SYP	MHT70-11	NSbroad	Rare	3	0.358363	1	1	1.87209	1.96759
SOX10	MHT70	NSbroad	Rare	2	0.358492	1	1	5.75478	6.20778
SOX10	MHT70	NSbroad	Singleton	2	0.358492	1	1	5.75478	6.20778
USP7	NART	NSbroad	Rare	8	0.359353	1	1	-2.3883	2.62612
NRG1	MHT70	NSbroad	Singleton	6	0.360278	1	1	-3.29668	3.58975
VPS45	Gf	NSbroad	Singleton	5	0.361412	1	1	-0.401875	0.435941
MARCH3	Neuroticism	NSbroad	Rare	4	0.361572	1	1	3.49173	3.54798
MARCH3	Neuroticism	NSbroad	Singleton	4	0.361572	1	1	3.49173	3.54798
BBS4	Anxiety	NSbroad	Singleton	6	0.362112	1	1	-1.1638	1.27778
VASH2	MHT70	NSbroad	Singleton	2	0.36217	1	1	-5.66298	6.19358
LPIN1	Neuroticism	NSbroad	Singleton	6	0.363996	1	1	-2.86799	2.89985
VASH2	MHT11	NSbroad	Rare	3	0.365188	1	1	-4.38018	4.3884
PRKCB	Neuroticism	NSstrict	Singleton	2	0.365459	1	1	-4.95991	5.01516
GRM3	MHT70-11	NSbroad	Rare	6	0.366444	1	1	-2.25573	2.41369
GRM3	MHT70-11	NSbroad	Singleton	6	0.366444	1	1	-2.25573	2.41369
SORT1	MHT70	NSstrict	Rare	2	0.368089	1	1	-3.46686	3.58317
STAT5A	MHT70-11	NSbroad	Rare	3	0.368121	1	1	2.74592	2.95349
BBS4	MHT11	NSbroad	Rare	8	0.370303	1	1	-3.00137	3.36724
NSUN6	Depression	NSbroad	Rare	8	0.370526	1	1	0.608054	0.680349
EGR4	MHT70	NSbroad	Rare	4	0.371253	1	1	-2.29528	2.65592
HLA-DQA1	MHT11	NSbroad	Rare	2	0.371378	1	1	-4.83856	5.18365
CAMK4	Anxiety	NSstrict	Rare	2	0.371422	1	1	1.97707	2.20693
SNAP91	MHT11	NSbroad	Singleton	5	0.372235	1	1	-4.81384	5.18848
NAPB	MHT70-11	NSbroad	Singleton	2	0.37228	1	1	3.85059	4.16951
RPS6KA2	Depression	NSbroad	Rare	5	0.372726	1	1	-0.586798	0.627316
CETP	NART	NSbroad	Singleton	6	0.372814	1	1	2.61303	2.92449
MGLL	MHT70	NSbroad	Rare	2	0.374038	1	1	-5.52241	6.19727
LPIN1	MHT70	NSbroad	Rare	9	0.374879	1	1	-2.44931	2.78136
PRKCB	Anxiety	NSbroad	Rare	8	0.375185	1	1	-0.689281	0.785493
USP7	Depression	NSbroad	Singleton	6	0.375929	1	1	-0.818247	0.91928
ATP6V0A1	Depression	NSbroad	Singleton	2	0.376313	1	1	1.41064	1.59042
ATP6V0A1	Depression	NSstrict	Rare	2	0.376313	1	1	1.41064	1.59042
ATP6V0A1	Depression	NSstrict	Singleton	2	0.376313	1	1	1.41064	1.59042
RGS4	NART	NSbroad	Rare	2	0.376326	1	1	-5.18425	5.85692
RGS4	NART	NSbroad	Singleton	2	0.376326	1	1	-5.18425	5.85692
ADCY1	MHT11	NSbroad	Rare	4	0.376859	1	1	2.19894	2.55981
NEK1	Neuroticism	NSbroad	Singleton	7	0.377991	1	1	1.90767	2.24609
CTTN	Gf	NSstrict	Rare	2	0.378854	1	1	0.621281	0.688648
CTTN	Gf	NSstrict	Singleton	2	0.378854	1	1	0.621281	0.688648
BBS4	NART	NSbroad	Rare	8	0.379333	1	1	-2.06031	2.40142
NRXN1	Anxiety	NSbroad	Singleton	9	0.380421	1	1	-0.827483	0.943271
PCM1	MHT70	NSbroad	Rare	28	0.380491	1	1	-1.15375	1.24892
NUDT1	MHT11	NSbroad	Singleton	2	0.38167	1	1	4.69193	6.70129
DMRT2	NART	NSbroad	Rare	6	0.381707	1	1	-1.89407	2.15063
BANK1	Depression	NSbroad	Singleton	2	0.381776	1	1	-1.3943	1.58778
SOX10	Anxiety	NSbroad	Rare	2	0.382472	1	1	1.93506	2.20978
SOX10	Anxiety	NSbroad	Singleton	2	0.382472	1	1	1.93506	2.20978
DLGAP1	Anxiety	NSstrict	Rare	6	0.38337	1	1	1.1151	1.27612
LPIN1	Depression	NSbroad	Singleton	6	0.383532	1	1	0.802307	0.919054
USP7	Anxiety	NSbroad	Rare	8	0.383796	1	1	0.866713	0.990945
SLC17A7	MHT11	NSbroad	Rare	2	0.385293	1	1	-4.22807	4.73693
GRIA3	MHT70	NSbroad	Rare	4	0.385333	1	1	-2.87791	3.31366
GRIA3	MHT70	NSbroad	Singleton	4	0.385333	1	1	-2.87791	3.31366
MCPH1	NART	NSbroad	Rare	15	0.38646	1	1	-1.36408	1.61176
TACR1	Neuroticism	NSstrict	Rare	2	0.386889	1	1	-2.21525	3.17656
HOOK3	Anxiety	NSbroad	Singleton	3	0.387046	1	1	1.56092	1.80048
ATP6V0A1	MHT11	NSbroad	Singleton	2	0.38713	1	1	-7.22846	8.2006
ATP6V0A1	MHT11	NSstrict	Rare	2	0.38713	1	1	-7.22846	8.2006
ATP6V0A1	MHT11	NSstrict	Singleton	2	0.38713	1	1	-7.22846	8.2006
UQCRC1	Gf	NSstrict	Rare	4	0.388387	1	1	-0.372707	0.436055
NEK1	MHT70	NSstrict	Rare	6	0.38861	1	1	2.33085	2.64891
NAPB	MHT70	NSbroad	Rare	4	0.389187	1	1	3.09545	3.58347
SORT1	MHT70	NSbroad	Rare	7	0.389545	1	1	-1.66418	1.7415
NOS1	Anxiety	NSbroad	Rare	15	0.3898	1	1	-0.344694	0.405406
NOS1	Anxiety	NSbroad	Singleton	2	0.390114	1	1	-1.89457	2.2032
MCPH1	MHT70-11	NSbroad	Rare	14	0.390202	1	1	-1.00772	1.14998
NAPB	Depression	NSbroad	Rare	4	0.390692	1	1	0.710274	0.91895
MYRIP	MHT70-11	NSbroad	Singleton	11	0.391841	1	1	-1.45523	1.64244
NCOR2	MHT70	NSbroad	Singleton	8	0.393079	1	1	2.68509	3.10788
MCPH1	MHT70	NSstrict	Singleton	2	0.393135	1	1	-5.31744	6.18982
DTNBP1	Anxiety	Disruptive	Rare	2	0.393322	1	1	-1.88183	2.20345
DTNBP1	Anxiety	NSstrict	Rare	2	0.393322	1	1	-1.88183	2.20345
MTPAP	MHT11	NSbroad	Rare	2	0.393568	1	1	4.9454	6.69263
MTPAP	MHT11	NSbroad	Singleton	2	0.393568	1	1	4.9454	6.69263
MCPH1	Anxiety	NSstrict	Singleton	2	0.393769	1	1	-1.87999	2.20339
ANKRD16	MHT70	NSbroad	Rare	3	0.393905	1	1	-4.34645	5.06024
SV2B	Anxiety	NSstrict	Singleton	2	0.393955	1	1	-1.8793	2.20344
SV2B	NART	NSbroad	Rare	12	0.394039	1	1	1.63654	1.96564
MCPH1	Gf	NSstrict	Rare	3	0.394288	1	1	-0.481817	0.561675
GRIA1	Neuroticism	NSbroad	Singleton	2	0.39435	1	1	3.29038	4.09467
STAT5A	Anxiety	NSbroad	Singleton	2	0.394369	1	1	-1.8778	2.20358
HERPUD1	Depression	NSbroad	Rare	4	0.394799	1	1	-0.859315	1.00585
LPIN1	NART	NSbroad	Rare	9	0.395101	1	1	-2.21431	2.62382
PCM1	Neuroticism	NSbroad	Rare	25	0.39521	1	1	0.862629	1.01055
TSNAXIP1	Anxiety	NSbroad	Rare	6	0.395928	1	1	-0.605013	0.687654
WDFY1	MHT11	NSbroad	Rare	3	0.396579	1	1	5.82464	6.68879
WDFY1	MHT11	NSbroad	Singleton	3	0.396579	1	1	5.82464	6.68879
NSUN6	MHT11	NSbroad	Rare	8	0.396923	1	1	3.08958	3.50881
CYB5R2	NART	NSbroad	Singleton	3	0.397138	1	1	-3.13575	3.69892
STAT5A	Gf	NSbroad	Singleton	2	0.399099	1	1	-0.586622	0.687525
WDFY1	NART	NSbroad	Rare	3	0.399204	1	1	4.03191	4.77095
WDFY1	NART	NSbroad	Singleton	3	0.399204	1	1	4.03191	4.77095
VASH2	NART	NSbroad	Rare	3	0.399361	1	1	-2.77299	3.13069
NCOR2	MHT70-11	NSstrict	Rare	2	0.404692	1	1	3.59746	4.1698
NCOR2	MHT70-11	NSstrict	Singleton	2	0.404692	1	1	3.59746	4.1698
HERPUD1	Anxiety	NSbroad	Rare	4	0.404987	1	1	-1.16497	1.39623
VASH2	MHT70-11	NSbroad	Rare	3	0.405357	1	1	-1.75793	2.23537
DUSP6	MHT11	NSbroad	Singleton	2	0.40562	1	1	6.99217	8.18551
ERBB3	Neuroticism	NSstrict	Rare	2	0.405655	1	1	2.72803	4.09822
NOS1AP	Anxiety	NSbroad	Rare	3	0.405817	1	1	-1.05831	1.27495
DLGAP1	Neuroticism	NSbroad	Singleton	8	0.405992	1	1	-2.32498	2.51432
PDE4A	Depression	NSbroad	Rare	4	0.407301	1	1	0.932495	1.12364
PDE4A	Depression	NSbroad	Singleton	4	0.407301	1	1	0.932495	1.12364
MGLL	NART	NSbroad	Rare	2	0.407443	1	1	-4.84909	5.84625
TGFBI	MHT11	NSbroad	Rare	7	0.408217	1	1	-2.47433	3.1207
NSUN6	MHT70	NSbroad	Rare	8	0.408447	1	1	2.21625	2.65303
CACNA1C	NART	NSstrict	Rare	2	0.408485	1	1	-4.82885	5.83926
CACNA1C	NART	NSstrict	Singleton	2	0.408485	1	1	-4.82885	5.83926
NRG1	MHT70-11	NSstrict	Rare	2	0.408768	1	1	-2.91987	3.4124
BBS4	MHT70-11	NSbroad	Singleton	6	0.409444	1	1	2.06263	2.41641
LITAF	NART	NSbroad	Rare	3	0.409671	1	1	3.43371	4.13564
SNPH	MHT11	NSbroad	Rare	5	0.410042	1	1	-3.10018	3.88858
UQCRC1	MHT11	NSbroad	Singleton	4	0.412445	1	1	-4.92079	5.79535
SNPH	NART	NSbroad	Singleton	4	0.413352	1	1	-3.39076	4.13948
NUDT1	Anxiety	NSbroad	Singleton	3	0.413822	1	1	1.47523	1.8036
LIMA1	Neuroticism	NSbroad	Rare	2	0.413828	1	1	-4.37289	5.00906
LIMA1	Neuroticism	NSbroad	Singleton	2	0.413828	1	1	-4.37289	5.00906
USP7	Gf	NSbroad	Singleton	6	0.41442	1	1	-0.329894	0.398135
NEK1	NART	NSbroad	Rare	12	0.414761	1	1	-1.30782	1.55436
HOOK3	NART	NSbroad	Rare	7	0.415111	1	1	2.02786	2.50395
NCOR2	MHT11	NSbroad	Singleton	8	0.415193	1	1	3.43976	4.10826
VPS45	MHT70-11	NSstrict	Rare	2	0.415463	1	1	2.51271	2.95169
ERBB2	NART	NSbroad	Rare	12	0.415491	1	1	1.62921	1.67589
EGR3	NART	NSbroad	Rare	3	0.415516	1	1	-3.40888	4.13686
DLG2	MHT11	NSbroad	Singleton	7	0.415535	1	1	3.63737	4.38892
HERPUD1	MHT11	NSbroad	Rare	4	0.415695	1	1	4.44675	5.18739
DUSP6	Neuroticism	NSbroad	Rare	3	0.415829	1	1	-3.00393	3.54847
LITAF	MHT11	NSbroad	Rare	3	0.416027	1	1	4.87492	5.79468
SLC41A2	MHT70-11	NSbroad	Singleton	4	0.416496	1	1	2.48352	2.95331
NCOR2	MHT70	NSstrict	Rare	2	0.416605	1	1	5.09178	6.19742
NCOR2	MHT70	NSstrict	Singleton	2	0.416605	1	1	5.09178	6.19742
SLC41A2	MHT11	NSbroad	Singleton	4	0.41667	1	1	-4.88325	5.79904
CLINT1	Gf	NSbroad	Singleton	3	0.417056	1	1	0.471084	0.563582
SNAP91	MHT70-11	NSbroad	Rare	10	0.417087	1	1	-0.823285	1.0454
GNB1L	Gf	NSbroad	Singleton	2	0.41745	1	1	-0.556094	0.68796
NRXN1	Depression	NSstrict	Rare	2	0.417504	1	1	1.29197	1.59007
APPL2	MHT70-11	NSstrict	Singleton	4	0.417965	1	1	-2.47921	2.95835
NUMB	MHT70-11	NSbroad	Rare	3	0.418077	1	1	-2.85522	3.40696
STAT5A	MHT70-11	NSbroad	Singleton	2	0.418542	1	1	3.49128	4.16951
ATP6V0A1	NART	NSbroad	Singleton	2	0.418902	1	1	-4.73709	5.85061
ATP6V0A1	NART	NSstrict	Rare	2	0.418902	1	1	-4.73709	5.85061
ATP6V0A1	NART	NSstrict	Singleton	2	0.418902	1	1	-4.73709	5.85061
ANKRD16	MHT11	NSbroad	Rare	3	0.419852	1	1	-5.55099	6.68845
HLA-DQA1	Depression	NSbroad	Rare	2	0.420621	1	1	-0.820255	1.00582
PPARGC1A	Neuroticism	NSbroad	Singleton	3	0.422032	1	1	3.62119	4.10037
DUSP6	Depression	NSbroad	Rare	3	0.422181	1	1	-0.900132	1.12462
MCPH1	Depression	NSbroad	Rare	15	0.423542	1	1	0.343882	0.438139
NCOR2	NART	NSbroad	Rare	10	0.424159	1	1	-1.95899	2.39989
SNPH	Gf	NSbroad	Singleton	3	0.424181	1	1	-0.376809	0.487349
TGFBI	Gf	NSbroad	Rare	7	0.424283	1	1	-0.212585	0.262002
NEK1	Neuroticism	NSbroad	Rare	11	0.424317	1	1	0.978662	1.33321
TSNAXIP1	Gf	NSbroad	Singleton	2	0.424708	1	1	-0.566609	0.689892
USP7	NART	NSstrict	Rare	2	0.425629	1	1	-4.65853	5.84528
USP7	NART	NSstrict	Singleton	2	0.425629	1	1	-4.65853	5.84528
CACNA1C	Neuroticism	NSbroad	Rare	11	0.426086	1	1	-1.1539	1.08697
ANKRD16	Anxiety	NSbroad	Rare	3	0.426645	1	1	-1.43203	1.80129
ERBB2	Anxiety	NSbroad	Rare	12	0.426783	1	1	-0.5608	0.632385
CCNE1	Anxiety	NSbroad	Rare	5	0.427071	1	1	-0.767507	0.945989
NFKBIA	Anxiety	NSbroad	Rare	3	0.428504	1	1	-1.42739	1.80258
NFKBIA	Anxiety	NSbroad	Singleton	3	0.428504	1	1	-1.42739	1.80258
NEK1	MHT11	NSstrict	Singleton	5	0.428534	1	1	3.54373	4.38276
BANK1	MHT70	NSbroad	Rare	5	0.428672	1	1	-2.49052	3.10874
SNAP91	MHT70	NSbroad	Rare	10	0.429769	1	1	-1.14785	1.55228
NOS1	NART	NSbroad	Rare	15	0.429865	1	1	-0.843273	1.07437
ARHGEF11	MHT11	NSbroad	Singleton	8	0.430511	1	1	3.33103	4.12566
RGS4	Neuroticism	NSbroad	Rare	2	0.431989	1	1	4.08707	5.02361
RGS4	Neuroticism	NSbroad	Singleton	2	0.431989	1	1	4.08707	5.02361
ERBB3	Depression	NSbroad	Singleton	9	0.432826	1	1	-0.592454	0.751278
ZNF140	Anxiety	NSbroad	Rare	5	0.433852	1	1	-0.995091	1.27574
CCND2	Neuroticism	NSbroad	Rare	3	0.433967	1	1	3.07019	3.54736
EGR4	Neuroticism	NSbroad	Singleton	2	0.434513	1	1	4.19564	5.0124
BANK1	Neuroticism	NSbroad	Rare	4	0.434752	1	1	-2.08331	2.51541
GRM3	Anxiety	NSstrict	Rare	4	0.435159	1	1	-1.21756	1.56079
GRM3	Anxiety	NSstrict	Singleton	4	0.435159	1	1	-1.21756	1.56079
UQCRC1	Gf	NSbroad	Singleton	4	0.435318	1	1	-0.385643	0.486918
BANK1	MHT11	NSbroad	Rare	5	0.435576	1	1	-3.40319	4.10725
GRIA3	Neuroticism	NSbroad	Rare	4	0.435881	1	1	2.25422	2.68122
GRIA3	Neuroticism	NSbroad	Singleton	4	0.435881	1	1	2.25422	2.68122
NUMB	Gf	NSbroad	Rare	3	0.436553	1	1	-0.442421	0.561762
DLGAP1	Gf	NSstrict	Singleton	4	0.436768	1	1	0.386277	0.487037
DTNBP1	NART	NSbroad	Singleton	3	0.437246	1	1	2.87897	3.69637
PRKCB	Anxiety	NSstrict	Singleton	2	0.438474	1	1	-1.7115	2.20635
NOS1AP	Neuroticism	NSbroad	Rare	3	0.43954	1	1	2.36011	2.89804
CCNE1	Gf	NSbroad	Rare	5	0.439588	1	1	0.246212	0.295151
PDE4A	MHT11	NSbroad	Rare	4	0.44049	1	1	-4.66342	5.7978
PDE4A	MHT11	NSbroad	Singleton	4	0.44049	1	1	-4.66342	5.7978
ZHX2	MHT11	NSbroad	Rare	8	0.440622	1	1	-2.10277	2.83566
NEK1	Anxiety	NSbroad	Singleton	8	0.441505	1	1	0.762696	0.988133
SNPH	Depression	NSbroad	Singleton	4	0.442392	1	1	-0.867196	1.12527
STAT5A	NART	NSbroad	Rare	3	0.442581	1	1	-3.17766	4.13607
LITAF	MHT70	NSbroad	Singleton	2	0.442743	1	1	4.80744	6.19441
CACNA1C	Anxiety	NSbroad	Rare	11	0.444176	1	1	-0.467895	0.478196
TRIOBP	MHT70-11	NSbroad	Singleton	12	0.444558	1	1	-1.20025	1.6467
DLG2	NART	NSbroad	Rare	9	0.444935	1	1	1.58144	2.0226
HIPK2	Anxiety	NSbroad	Rare	9	0.445194	1	1	0.756652	0.990272
SORT1	Gf	NSstrict	Rare	2	0.445622	1	1	-0.308463	0.397959
NRXN3	MHT70	NSbroad	Rare	11	0.445766	1	1	1.41101	1.81033
NUDT1	Gf	NSbroad	Singleton	3	0.446283	1	1	0.432443	0.562728
TRIOBP	Anxiety	NSbroad	Singleton	13	0.446382	1	1	0.664589	0.87028
TACR1	Neuroticism	NSbroad	Rare	3	0.446589	1	1	-1.81309	2.68676
ARHGEF11	MHT70	NSbroad	Rare	10	0.447541	1	1	-1.46331	1.71097
MCPH1	MHT70-11	NSbroad	Singleton	8	0.449538	1	1	-1.63688	2.09199
VPS45	MHT70-11	NSbroad	Singleton	5	0.449957	1	1	2.0674	2.64423
ID1	MHT11	NSbroad	Singleton	4	0.450094	1	1	-4.5484	5.79939
SORT1	MHT11	NSbroad	Singleton	4	0.450195	1	1	4.57643	5.80292
SLC17A7	Anxiety	NSbroad	Rare	2	0.451058	1	1	0.957157	1.27494
ADCY3	MHT70	NSbroad	Rare	6	0.451296	1	1	2.21572	2.93963
NRXN3	MHT11	NSbroad	Rare	11	0.451445	1	1	-1.85926	2.39429
DLG2	Depression	NSbroad	Rare	9	0.452973	1	1	-0.433421	0.549821
ID1	MHT70	NSstrict	Rare	2	0.45351	1	1	-4.65221	6.19782
PRKCB	Neuroticism	NSbroad	Rare	7	0.45408	1	1	1.38779	1.78547
DLGAP1	MHT11	NSstrict	Rare	6	0.454209	1	1	3.64006	4.73695
APPL2	Anxiety	NSbroad	Singleton	6	0.455299	1	1	-0.951648	1.27561
NRG1	Neuroticism	NSbroad	Singleton	5	0.455433	1	1	-2.02622	2.90461
NSUN6	Anxiety	NSbroad	Singleton	5	0.455629	1	1	1.0451	1.39759
CAMK4	Gf	NSbroad	Rare	2	0.456116	1	1	-0.204677	0.562182
RGS4	Depression	NSbroad	Rare	2	0.456589	1	1	-1.18936	1.59214
RGS4	Depression	NSbroad	Singleton	2	0.456589	1	1	-1.18936	1.59214
ADCY3	Neuroticism	NSbroad	Rare	6	0.457038	1	1	1.65866	2.37857
MYRIP	Depression	NSbroad	Singleton	11	0.457361	1	1	0.465253	0.625566
DTNBP1	NART	NSbroad	Rare	6	0.457439	1	1	1.41933	1.77789
ERBB4	Gf	NSbroad	Rare	2	0.457667	1	1	-0.304486	0.486676
DLGAP1	Depression	NSbroad	Rare	12	0.458012	1	1	-0.486778	0.651864
MYRIP	Neuroticism	NSbroad	Rare	18	0.459144	1	1	-0.6461	1.02844
STAT5A	Gf	NSbroad	Rare	3	0.46119	1	1	-0.359715	0.486947
BANK1	Depression	NSbroad	Rare	4	0.461303	1	1	-0.51149	0.797211
EEF2K	Depression	NSstrict	Singleton	5	0.461837	1	1	0.741025	1.00569
SNPH	MHT70-11	NSbroad	Singleton	4	0.46197	1	1	-1.94852	2.95409
HERPUD1	MHT70-11	NSbroad	Singleton	3	0.462031	1	1	-2.5977	3.40733
ATP6V0A1	MHT70	NSbroad	Singleton	2	0.462555	1	1	-4.58008	6.20188
ATP6V0A1	MHT70	NSstrict	Rare	2	0.462555	1	1	-4.58008	6.20188
ATP6V0A1	MHT70	NSstrict	Singleton	2	0.462555	1	1	-4.58008	6.20188
SLC17A7	MHT70-11	NSbroad	Rare	2	0.462786	1	1	-1.7337	2.41284
PCM1	NART	NSbroad	Rare	29	0.462793	1	1	0.838836	1.17818
APPL2	MHT11	Disruptive	Singleton	2	0.463671	1	1	6.15632	8.19474
NSUN6	Anxiety	NSstrict	Rare	3	0.463701	1	1	1.32481	1.80424
NSUN6	Anxiety	NSstrict	Singleton	3	0.463701	1	1	1.32481	1.80424
ID1	MHT11	NSstrict	Rare	2	0.464273	1	1	-6.23969	8.19706
CACNA1C	Anxiety	NSstrict	Rare	2	0.4643	1	1	1.6147	2.2034
CACNA1C	Anxiety	NSstrict	Singleton	2	0.4643	1	1	1.6147	2.2034
SORCS3	Anxiety	NSbroad	Singleton	8	0.464359	1	1	-0.810053	1.1068
SORCS3	Neuroticism	NSbroad	Singleton	5	0.464494	1	1	-1.12026	2.51582
ADCY1	Neuroticism	NSbroad	Singleton	2	0.465091	1	1	-3.27232	5.01356
HIPK2	MHT70	NSbroad	Singleton	7	0.465718	1	1	-2.42497	3.3184
NCOR2	Anxiety	NSstrict	Rare	2	0.465937	1	1	1.611	2.20609
NCOR2	Anxiety	NSstrict	Singleton	2	0.465937	1	1	1.611	2.20609
GRIN2B	Neuroticism	NSbroad	Singleton	3	0.46633	1	1	-3.11196	4.092
NAPB	MHT70-11	NSbroad	Rare	4	0.467393	1	1	1.64955	2.41369
SV2B	Anxiety	NSbroad	Rare	12	0.467604	1	1	-0.537167	0.74172
LITAF	Neuroticism	NSbroad	Singleton	2	0.469829	1	1	3.7873	5.01214
NRXN1	Anxiety	NSstrict	Rare	2	0.470198	1	1	1.59744	2.20719
CTTN	MHT70-11	NSbroad	Rare	11	0.470787	1	1	0.936077	1.24476
C5orf48	Anxiety	NSbroad	Rare	3	0.471353	1	1	-1.12525	1.561
NFKB2	MHT11	NSbroad	Rare	4	0.471492	1	1	-2.82807	3.87965
EGR2	Gf	NSbroad	Rare	4	0.471526	1	1	0.356768	0.486721
EGR2	Gf	NSbroad	Singleton	4	0.471526	1	1	0.356768	0.486721
HSPA2	Anxiety	NSbroad	Rare	3	0.472683	1	1	1.11929	1.55974
SCHIP1	Depression	NSbroad	Rare	2	0.472789	1	1	0.721747	1.00572
GRM3	MHT70-11	NSstrict	Rare	4	0.47292	1	1	-2.19353	2.95331
GRM3	MHT70-11	NSstrict	Singleton	4	0.47292	1	1	-2.19353	2.95331
APPL2	MHT70	NSstrict	Singleton	4	0.473076	1	1	-3.17015	4.39238
NOS1AP	Depression	NSbroad	Rare	3	0.473293	1	1	-0.665288	0.918481
SV2B	Gf	NSbroad	Rare	12	0.473327	1	1	0.167996	0.231419
EGR3	Gf	NSbroad	Singleton	2	0.473577	1	1	-0.49968	0.688206
BCR	Depression	NSstrict	Singleton	5	0.473807	1	1	0.720727	1.00671
MYRIP	MHT70	NSbroad	Rare	18	0.475378	1	1	-0.879612	1.27103
CCNE1	Anxiety	NSbroad	Singleton	2	0.476393	1	1	-1.57008	2.2062
CTTN	NART	NSbroad	Rare	11	0.477418	1	1	1.23067	1.74524
WDFY1	MHT70-11	NSbroad	Rare	3	0.477691	1	1	2.50384	3.40705
WDFY1	MHT70-11	NSbroad	Singleton	3	0.477691	1	1	2.50384	3.40705
GRM3	MHT11	NSbroad	Rare	6	0.479242	1	1	3.40085	4.74007
GRM3	MHT11	NSbroad	Singleton	6	0.479242	1	1	3.40085	4.74007
SNAP91	Depression	NSbroad	Rare	10	0.479694	1	1	0.271108	0.39807
CACNA1C	Neuroticism	NSbroad	Singleton	6	0.480746	1	1	-2.23799	2.89944
PRKCB	MHT70-11	NSbroad	Rare	8	0.482282	1	1	-1.1056	1.48643
CYB5R2	Gf	NSbroad	Rare	6	0.484687	1	1	-0.230706	0.325215
HERPUD1	Depression	NSbroad	Singleton	3	0.485007	1	1	-0.909801	1.29707
CACNA1C	MHT70-11	NSbroad	Singleton	6	0.48512	1	1	-1.74325	2.41388
PCM1	MHT11	NSstrict	Rare	7	0.485209	1	1	1.91766	3.01265
LPIN1	Depression	NSbroad	Rare	9	0.485311	1	1	0.490206	0.713257
TNFRSF11B	MHT11	NSbroad	Rare	2	0.485444	1	1	5.99291	8.20847
TNFRSF11B	MHT11	NSbroad	Singleton	2	0.485444	1	1	5.99291	8.20847
SNPH	Gf	NSbroad	Rare	4	0.486069	1	1	-0.227792	0.326088
LPIN1	Anxiety	NSbroad	Rare	9	0.487646	1	1	-0.695527	0.990078
PRKCB	MHT11	NSbroad	Rare	8	0.487812	1	1	1.99738	2.91999
BLZF1	MHT70	NSbroad	Rare	5	0.48832	1	1	1.88639	2.65303
CLINT1	Anxiety	NSbroad	Singleton	3	0.488949	1	1	-1.25098	1.80634
SNPH	MHT70	NSbroad	Singleton	4	0.49001	1	1	-2.82135	4.38802
USP7	Gf	NSstrict	Rare	2	0.490067	1	1	-0.478696	0.688176
USP7	Gf	NSstrict	Singleton	2	0.490067	1	1	-0.478696	0.688176
CORO1B	MHT70-11	NSbroad	Rare	2	0.490419	1	1	2.97945	4.17525
CORO1B	MHT70-11	NSbroad	Singleton	2	0.490419	1	1	2.97945	4.17525
HIPK2	Depression	NSbroad	Singleton	7	0.491763	1	1	0.585568	0.850975
ZHX2	NART	NSbroad	Rare	8	0.492035	1	1	-1.43109	2.02647
GABRA5	MHT70-11	NSbroad	Rare	2	0.492205	1	1	2.44485	3.40696
CLINT1	MHT70	NSbroad	Singleton	3	0.492463	1	1	3.53977	5.07442
CETP	Anxiety	NSbroad	Singleton	6	0.493033	1	1	0.75797	1.10353
BANK1	Gf	NSbroad	Rare	4	0.493081	1	1	0.239662	0.345268
CAMK4	NART	NSstrict	Rare	2	0.493493	1	1	-4.00665	5.84861
NOS1	Depression	NSbroad	Rare	15	0.49363	1	1	-0.185551	0.292056
TNFRSF11B	NART	NSbroad	Rare	2	0.494405	1	1	4.00926	5.85827
TNFRSF11B	NART	NSbroad	Singleton	2	0.494405	1	1	4.00926	5.85827
CAMK4	MHT70-11	NSbroad	Singleton	2	0.494589	1	1	2.94783	4.16951
USP7	Depression	NSbroad	Rare	8	0.494937	1	1	-0.48784	0.713881
MCPH1	NART	NSbroad	Singleton	8	0.496113	1	1	-1.99396	2.93083
NSUN6	Depression	NSstrict	Rare	3	0.496861	1	1	0.885163	1.29978
NSUN6	Depression	NSstrict	Singleton	3	0.496861	1	1	0.885163	1.29978
NUMB	Neuroticism	NSbroad	Rare	3	0.496915	1	1	-2.88244	4.09265
NEK1	Depression	NSbroad	Rare	12	0.497522	1	1	-0.28634	0.422535
NOS1	MHT11	NSstrict	Rare	2	0.4979	1	1	4.62906	6.70084
MARCH3	MHT70-11	NSbroad	Rare	3	0.498119	1	1	1.79223	2.95331
MARCH3	MHT70-11	NSbroad	Singleton	3	0.498119	1	1	1.79223	2.95331
NRXN1	MHT70	NSbroad	Singleton	9	0.498413	1	1	-1.79226	2.64986
GRM3	Depression	NSbroad	Rare	6	0.498687	1	1	-0.625303	0.918849
GRM3	Depression	NSbroad	Singleton	6	0.498687	1	1	-0.625303	0.918849
PCM1	Gf	NSbroad	Singleton	16	0.499264	1	1	-0.16643	0.24514
DLGAP1	Depression	NSbroad	Singleton	8	0.502183	1	1	-0.537424	0.796866
MCPH1	MHT70	NSbroad	Singleton	8	0.502302	1	1	-2.08521	3.1068
GABRA5	MHT70	NSbroad	Rare	2	0.502786	1	1	3.41919	5.05838
DMRT2	NART	NSbroad	Singleton	4	0.502933	1	1	-2.77173	4.13657
MYRIP	MHT11	NSbroad	Singleton	11	0.506365	1	1	-2.24048	3.22562
PCM1	Anxiety	NSbroad	Rare	29	0.507798	1	1	0.291707	0.444576
BBS4	Depression	NSbroad	Rare	8	0.507852	1	1	0.430769	0.652799
MTPAP	Depression	NSbroad	Rare	3	0.507926	1	1	0.861729	1.29873
MTPAP	Depression	NSbroad	Singleton	3	0.507926	1	1	0.861729	1.29873
ITPR1	MHT11	NSbroad	Rare	15	0.508507	1	1	-1.20404	1.89159
PRKCB	MHT70-11	NSstrict	Singleton	2	0.508916	1	1	2.8538	4.17444
ADCY1	Anxiety	NSbroad	Singleton	2	0.509779	1	1	1.45824	2.20564
CLINT1	MHT70-11	NSbroad	Rare	5	0.511346	1	1	-1.21608	1.72447
NRXN1	MHT11	NSstrict	Rare	2	0.511752	1	1	5.41566	8.19238
ZHX2	MHT70	NSbroad	Singleton	5	0.513385	1	1	-2.57381	3.93661
SRSF6	Gf	NSbroad	Rare	2	0.513437	1	1	0.373318	0.561827
C5orf48	MHT11	NSbroad	Rare	3	0.513765	1	1	3.85487	5.79619
ID1	Gf	NSbroad	Rare	6	0.515975	1	1	-0.255501	0.398351
BCR	Anxiety	NSstrict	Rare	6	0.516601	1	1	0.831425	1.27771
CLINT1	NART	NSbroad	Singleton	3	0.516658	1	1	3.11242	4.787
DMRT2	MHT11	NSbroad	Singleton	4	0.516748	1	1	-3.90566	5.79906
APPL2	Gf	Disruptive	Rare	3	0.516799	1	1	0.367195	0.561687
SNAP91	Gf	NSbroad	Rare	10	0.517013	1	1	-0.103899	0.172402
MCPH1	Neuroticism	NSstrict	Rare	3	0.51771	1	1	-2.76065	4.09202
VRK2	NART	NSbroad	Rare	7	0.518613	1	1	1.31871	2.02177
NSUN6	NART	NSbroad	Rare	8	0.518822	1	1	1.60652	2.50277
TP53RK	Depression	NSbroad	Singleton	3	0.518949	1	1	-0.840097	1.29781
TP53RK	Depression	NSstrict	Rare	3	0.518949	1	1	-0.840097	1.29781
TP53RK	Depression	NSstrict	Singleton	3	0.518949	1	1	-0.840097	1.29781
DLGAP1	NART	NSbroad	Rare	12	0.520803	1	1	1.54609	2.39798
VRK2	Neuroticism	NSstrict	Rare	2	0.522108	1	1	-2.10688	2.90397
GRIA1	Depression	NSbroad	Singleton	3	0.522132	1	1	0.832303	1.29773
NCOR2	NART	NSbroad	Singleton	8	0.5222	1	1	1.88615	2.93185
SNPH	Neuroticism	NSbroad	Rare	5	0.522503	1	1	1.42298	2.37568
EEF2K	Neuroticism	NSbroad	Singleton	7	0.522777	1	1	-1.90286	2.68635
SYN1	MHT11	NSbroad	Rare	2	0.522856	1	1	2.16123	3.35237
TSNAXIP1	MHT11	NSbroad	Singleton	2	0.52289	1	1	-5.2684	8.19833
ZHX2	MHT11	NSbroad	Singleton	5	0.523344	1	1	-3.37832	5.19262
BCR	Neuroticism	NSstrict	Singleton	5	0.524239	1	1	2.21732	3.17643
NRXN1	Anxiety	NSbroad	Rare	14	0.524656	1	1	-0.323238	0.551213
TNFRSF11B	Neuroticism	NSbroad	Rare	2	0.524858	1	1	3.28802	5.02476
TNFRSF11B	Neuroticism	NSbroad	Singleton	2	0.524858	1	1	3.28802	5.02476
SYP	Gf	NSbroad	Rare	3	0.525279	1	1	-0.205047	0.324391
BRD1	Neuroticism	NSbroad	Singleton	11	0.525589	1	1	1.20253	1.97816
ATP6V0A1	Gf	NSbroad	Singleton	2	0.525672	1	1	-0.444279	0.688803
ATP6V0A1	Gf	NSstrict	Rare	2	0.525672	1	1	-0.444279	0.688803
ATP6V0A1	Gf	NSstrict	Singleton	2	0.525672	1	1	-0.444279	0.688803
PDE4A	MHT70-11	NSbroad	Rare	4	0.525865	1	1	-1.9378	2.95176
PDE4A	MHT70-11	NSbroad	Singleton	4	0.525865	1	1	-1.9378	2.95176
BBS4	Gf	NSbroad	Rare	8	0.525936	1	1	-0.174277	0.282723
BBS4	Depression	NSbroad	Singleton	6	0.526188	1	1	0.582587	0.920515
VPS45	MHT70	NSbroad	Rare	7	0.526588	1	1	1.87671	2.93451
MCPH1	Anxiety	NSbroad	Rare	15	0.526852	1	1	-0.377742	0.608184
NAPB	Anxiety	NSbroad	Singleton	2	0.527301	1	1	-1.393	2.20337
CYB5R2	MHT11	NSbroad	Rare	6	0.527508	1	1	-2.54637	3.86783
ID1	NART	NSbroad	Rare	6	0.527891	1	1	-2.13477	3.38354
NEK1	Gf	NSbroad	Singleton	8	0.52864	1	1	-0.194287	0.3083
NOS1	MHT70-11	NSstrict	Rare	2	0.530012	1	1	2.20583	3.41227
BRD1	Gf	NSbroad	Singleton	13	0.530246	1	1	0.171453	0.271525
SERPINI1	MHT11	NSbroad	Singleton	4	0.53084	1	1	-3.70314	5.79686
HLA-DQA1	MHT70-11	NSbroad	Rare	2	0.531066	1	1	-1.7325	2.64041
RPS6KA2	NART	NSbroad	Singleton	2	0.532179	1	1	-3.66139	5.85107
RPS6KA2	NART	NSstrict	Rare	2	0.532179	1	1	-3.66139	5.85107
RPS6KA2	NART	NSstrict	Singleton	2	0.532179	1	1	-3.66139	5.85107
VPS45	MHT70	NSstrict	Rare	2	0.532415	1	1	2.7612	4.38217
NOS1	Gf	NSbroad	Rare	15	0.532938	1	1	0.0515282	0.126488
PCM1	MHT11	NSbroad	Rare	26	0.533098	1	1	-1.06666	1.64967
MGLL	Depression	NSbroad	Rare	2	0.533751	1	1	-0.991665	1.58924
LITAF	MHT70-11	NSbroad	Rare	3	0.534235	1	1	1.87109	2.95169
HERPUD1	NART	NSbroad	Rare	4	0.534995	1	1	2.28144	3.70017
MTPAP	Gf	NSbroad	Rare	3	0.536052	1	1	0.358927	0.562471
MTPAP	Gf	NSbroad	Singleton	3	0.536052	1	1	0.358927	0.562471
ZNF140	Gf	NSbroad	Rare	5	0.536735	1	1	0.248059	0.398036
UQCRC1	Depression	NSbroad	Rare	9	0.536762	1	1	-0.395255	0.626573
VRK2	Anxiety	NSbroad	Singleton	3	0.53793	1	1	-1.10839	1.80022
CORO1B	Depression	NSbroad	Rare	2	0.53896	1	1	-0.98009	1.58936
CORO1B	Depression	NSbroad	Singleton	2	0.53896	1	1	-0.98009	1.58936
NRXN3	Depression	NSbroad	Rare	11	0.539455	1	1	-0.267953	0.464245
SORT1	Neuroticism	NSbroad	Rare	7	0.53956	1	1	-0.805174	1.40912
SV2B	MHT11	NSstrict	Rare	3	0.540098	1	1	3.16781	4.74582
SOX10	Depression	NSbroad	Rare	2	0.540294	1	1	0.975422	1.59193
SOX10	Depression	NSbroad	Singleton	2	0.540294	1	1	0.975422	1.59193
CORO1B	Gf	NSbroad	Rare	2	0.54037	1	1	0.428061	0.688344
CORO1B	Gf	NSbroad	Singleton	2	0.54037	1	1	0.428061	0.688344
SERPINI1	Anxiety	NSbroad	Rare	8	0.540849	1	1	0.44211	0.704396
NSUN6	NART	NSstrict	Rare	3	0.541226	1	1	2.93071	4.78145
NSUN6	NART	NSstrict	Singleton	3	0.541226	1	1	2.93071	4.78145
CTTN	MHT70	NSstrict	Rare	2	0.541582	1	1	3.83729	6.20049
CTTN	MHT70	NSstrict	Singleton	2	0.541582	1	1	3.83729	6.20049
ZNF140	NART	NSbroad	Rare	5	0.542321	1	1	-2.07541	3.38087
PPARGC1A	MHT70-11	NSbroad	Rare	6	0.543155	1	1	1.13775	1.87494
NEK1	MHT70-11	NSbroad	Rare	12	0.54334	1	1	0.715176	1.11
APPL2	MHT70-11	NSbroad	Singleton	6	0.544117	1	1	-1.51501	2.41369
SV2B	MHT70	NSstrict	Singleton	2	0.544389	1	1	-3.77395	6.18998
TP53RK	MHT70-11	NSbroad	Rare	4	0.545029	1	1	-1.84881	2.95169
PRKCB	MHT11	NSstrict	Rare	4	0.54513	1	1	-2.8936	4.39545
APPL2	Depression	Disruptive	Rare	3	0.545374	1	1	-0.788358	1.29692
DTNBP1	MHT70-11	NSbroad	Rare	6	0.546113	1	1	0.784853	1.26964
SERPINI1	Gf	NSbroad	Rare	7	0.546836	1	1	0.167898	0.219774
VRK2	NART	NSbroad	Singleton	3	0.547331	1	1	-2.87136	4.7708
TNFRSF11B	Anxiety	NSbroad	Rare	2	0.547634	1	1	1.33023	2.21057
TNFRSF11B	Anxiety	NSbroad	Singleton	2	0.547634	1	1	1.33023	2.21057
SKAP1	MHT11	NSbroad	Rare	2	0.548644	1	1	-5.07635	8.18563
KIF5C	MHT70-11	NSbroad	Rare	1	0.548864	1	1	1.83231	4.17419
SYP	NART	NSbroad	Singleton	2	0.549108	1	1	1.75473	2.92278
TP53RK	Gf	NSbroad	Rare	4	0.549567	1	1	-0.290256	0.486766
SERPINI1	MHT11	NSbroad	Rare	8	0.549951	1	1	-1.50643	2.61678
CYB5R2	Gf	NSbroad	Singleton	3	0.55036	1	1	-0.267281	0.435481
GRIN2B	Depression	NSbroad	Singleton	3	0.551004	1	1	-0.777301	1.29688
DMRT2	Depression	NSbroad	Rare	6	0.551026	1	1	-0.359556	0.584626
ZNF140	MHT11	NSbroad	Singleton	3	0.55106	1	1	4.11357	6.68904
ID1	NART	NSstrict	Rare	2	0.551367	1	1	-3.48693	5.84677
APPL2	MHT70-11	NSstrict	Rare	6	0.551673	1	1	-1.37687	2.2367
DUSP6	MHT11	NSbroad	Rare	3	0.552117	1	1	-3.64134	5.79483
CCNE1	Depression	NSstrict	Rare	2	0.553001	1	1	-0.54387	0.921909
BBS4	Neuroticism	NSbroad	Rare	6	0.553037	1	1	0.961159	2.05975
CETP	Anxiety	NSbroad	Rare	7	0.553463	1	1	0.555992	0.942821
CTTN	Anxiety	NSbroad	Singleton	5	0.553669	1	1	-0.826252	1.396
NUMB	MHT70	NSbroad	Rare	3	0.553813	1	1	-3.01404	5.05803
PRKCB	Depression	NSstrict	Singleton	2	0.554002	1	1	0.943021	1.58946
SV2B	Anxiety	NSbroad	Singleton	10	0.55406	1	1	-0.585215	0.99003
STAT5A	MHT70	NSbroad	Singleton	2	0.554077	1	1	-3.68467	6.19037
XPOT	NART	NSbroad	Rare	6	0.555833	1	1	-1.44849	2.49991
BANK1	MHT70-11	NSbroad	Singleton	2	0.556173	1	1	2.54003	4.16951
APPL2	Gf	NSbroad	Rare	11	0.556554	1	1	0.130679	0.219707
DTNBP1	MHT11	NSbroad	Rare	6	0.557635	1	1	-1.30849	2.49443
VASH2	Gf	NSbroad	Singleton	2	0.557851	1	1	-0.4002	0.687881
NEK1	MHT11	NSbroad	Singleton	8	0.558377	1	1	2.15345	3.6745
TACR1	MHT70	NSbroad	Singleton	3	0.560169	1	1	-2.9548	5.05738
CETP	Depression	NSbroad	Singleton	6	0.560655	1	1	0.463216	0.794989
CYB5R2	MHT70	NSbroad	Singleton	3	0.560717	1	1	-2.30418	3.92101
USP7	Anxiety	NSbroad	Singleton	6	0.56131	1	1	0.743647	1.27606
SNAP91	Anxiety	NSbroad	Rare	10	0.56224	1	1	0.282838	0.552565
TRIOBP	Depression	NSbroad	Rare	22	0.562898	1	1	-0.15598	0.280127
BANK1	NART	NSbroad	Singleton	2	0.563078	1	1	3.38624	5.8409
HLA-DQA1	Neuroticism	NSbroad	Rare	2	0.563267	1	1	1.88116	3.17362
PCM1	NART	NSstrict	Rare	8	0.56348	1	1	1.2016	2.15729
CTTN	MHT70-11	NSstrict	Rare	2	0.563695	1	1	-2.49134	4.16957
CTTN	MHT70-11	NSstrict	Singleton	2	0.563695	1	1	-2.49134	4.16957
SV2B	MHT11	NSstrict	Singleton	2	0.563942	1	1	-4.74735	8.19814
GRIN2A	Anxiety	NSbroad	Singleton	6	0.564479	1	1	-0.734542	1.27591
NRG1	MHT11	NSstrict	Rare	2	0.564496	1	1	-3.91685	6.70241
LPIN1	MHT11	NSbroad	Singleton	6	0.564696	1	1	-2.75581	4.74523
STAT5A	NART	NSbroad	Singleton	2	0.564835	1	1	-3.3644	5.83975
NSUN6	MHT70-11	NSbroad	Singleton	5	0.565059	1	1	1.57319	2.64194
CLINT1	Anxiety	NSbroad	Rare	5	0.56582	1	1	0.542959	0.912253
PCM1	MHT11	NSstrict	Singleton	2	0.566809	1	1	2.83771	6.69854
VRK2	Anxiety	NSstrict	Rare	2	0.566821	1	1	-0.742051	1.27756
RPS6KA2	Depression	NSbroad	Singleton	2	0.567081	1	1	0.912455	1.59055
RPS6KA2	Depression	NSstrict	Rare	2	0.567081	1	1	0.912455	1.59055
RPS6KA2	Depression	NSstrict	Singleton	2	0.567081	1	1	0.912455	1.59055
SNAP91	Neuroticism	NSbroad	Rare	9	0.568608	1	1	0.6698	1.25601
VPS45	Neuroticism	NSbroad	Singleton	5	0.569094	1	1	2.01657	3.176
VASH2	Anxiety	NSbroad	Rare	3	0.569128	1	1	0.643102	1.18134
SV2B	NART	NSstrict	Rare	3	0.569392	1	1	1.9493	3.37884
BRD1	NART	NSbroad	Rare	15	0.570094	1	1	-1.12691	1.91415
PDE4A	Anxiety	NSbroad	Rare	4	0.570099	1	1	-0.885417	1.55974
PDE4A	Anxiety	NSbroad	Singleton	4	0.570099	1	1	-0.885417	1.55974
CACNA1C	NART	NSbroad	Singleton	6	0.570724	1	1	1.92326	3.38039
MCPH1	MHT11	NSstrict	Rare	3	0.571056	1	1	3.92038	6.68966
SORT1	Gf	NSbroad	Rare	7	0.571247	1	1	0.0956323	0.193417
CHRNA5	Gf	NSbroad	Rare	2	0.571523	1	1	0.3949	0.68826
CHRNA5	Gf	NSbroad	Singleton	2	0.571523	1	1	0.3949	0.68826
BDNF	Gf	NSbroad	Rare	3	0.573048	1	1	-0.191796	0.27181
NEK1	Anxiety	NSbroad	Rare	12	0.573241	1	1	0.32623	0.586526
BCR	Gf	NSbroad	Rare	17	0.574465	1	1	-0.049419	0.146405
GRIA1	Neuroticism	NSbroad	Rare	3	0.574572	1	1	0.769079	2.89822
GRIN2A	NART	NSbroad	Singleton	6	0.574644	1	1	-1.89652	3.38131
CCND2	Neuroticism	NSbroad	Singleton	2	0.575597	1	1	-2.81039	5.01356
HOOK3	Neuroticism	NSbroad	Rare	6	0.576621	1	1	-1.16889	2.14769
LIMA1	MHT11	NSbroad	Rare	2	0.57696	1	1	4.62789	8.18757
LIMA1	MHT11	NSbroad	Singleton	2	0.57696	1	1	4.62789	8.18757
NFKBIA	Gf	NSbroad	Rare	3	0.576994	1	1	-0.321829	0.56241
NFKBIA	Gf	NSbroad	Singleton	3	0.576994	1	1	-0.321829	0.56241
TNFRSF11B	Gf	NSbroad	Rare	2	0.577283	1	1	0.381107	0.689704
TNFRSF11B	Gf	NSbroad	Singleton	2	0.577283	1	1	0.381107	0.689704
STAT5A	MHT70	NSbroad	Rare	3	0.577804	1	1	-2.43679	4.3844
GRIN2A	Gf	NSbroad	Rare	12	0.577949	1	1	0.0952812	0.177832
BLZF1	Neuroticism	NSbroad	Rare	5	0.577997	1	1	1.27598	2.14668
SYN1	Gf	NSbroad	Rare	2	0.578052	1	1	0.164415	0.281891
ATP6V0A1	Anxiety	NSbroad	Rare	5	0.578411	1	1	0.566015	0.990671
HERPUD1	Anxiety	NSbroad	Singleton	3	0.578468	1	1	-1.00191	1.80047
NRXN1	MHT70-11	NSstrict	Rare	2	0.578559	1	1	-2.39722	4.16951
APPL2	Neuroticism	NSbroad	Rare	11	0.578899	1	1	0.790685	1.60065
BRD1	Gf	NSbroad	Rare	15	0.57946	1	1	0.121539	0.225356
EGR3	MHT11	NSbroad	Rare	3	0.579557	1	1	-3.31317	5.79852
PPARGC1A	MHT11	NSbroad	Singleton	3	0.579577	1	1	-3.80737	6.69865
DLG2	Neuroticism	NSbroad	Rare	9	0.579595	1	1	-0.917732	1.73483
ANKRD16	MHT70-11	NSbroad	Rare	3	0.579769	1	1	-1.95238	3.40696
NCOR2	Neuroticism	NSbroad	Rare	9	0.579822	1	1	-0.970406	2.05844
LPIN1	MHT70	NSbroad	Singleton	6	0.580362	1	1	-1.97905	3.58387
CCND2	NART	NSbroad	Rare	3	0.580377	1	1	2.30266	4.13579
EGR2	Anxiety	NSbroad	Rare	4	0.580388	1	1	0.864732	1.55999
EGR2	Anxiety	NSbroad	Singleton	4	0.580388	1	1	0.864732	1.55999
ANKRD16	Neuroticism	NSbroad	Rare	3	0.581141	1	1	-2.31354	4.09444
SLC41A2	Gf	NSbroad	Rare	5	0.582092	1	1	0.207351	0.368901
LPIN1	Gf	NSbroad	Singleton	6	0.582468	1	1	-0.217352	0.398037
PCM1	NART	NSstrict	Singleton	3	0.583199	1	1	2.63212	4.77824
NCOR2	NART	NSstrict	Rare	2	0.583476	1	1	3.21541	5.8464
NCOR2	NART	NSstrict	Singleton	2	0.583476	1	1	3.21541	5.8464
DUSP6	Gf	NSbroad	Rare	2	0.583769	1	1	0.187046	0.487067
VPS45	Gf	NSstrict	Rare	2	0.583829	1	1	-0.270244	0.486699
ZHX2	MHT70	NSbroad	Rare	8	0.584483	1	1	1.28254	2.14814
NFKB2	Depression	NSbroad	Rare	4	0.584961	1	1	-0.342371	0.751535
BLZF1	MHT11	NSbroad	Rare	4	0.585604	1	1	1.71001	3.5128
ADCY3	MHT70-11	NSbroad	Rare	6	0.586742	1	1	1.09904	1.97985
ATP6V0A1	Anxiety	NSbroad	Singleton	2	0.586881	1	1	-1.20122	2.20768
ATP6V0A1	Anxiety	NSstrict	Rare	2	0.586881	1	1	-1.20122	2.20768
ATP6V0A1	Anxiety	NSstrict	Singleton	2	0.586881	1	1	-1.20122	2.20768
TACR1	Depression	NSstrict	Rare	2	0.587164	1	1	-0.528856	1.00675
UQCRC1	NART	NSstrict	Singleton	2	0.587206	1	1	-3.17179	5.83883
DUSP6	MHT70	NSbroad	Rare	3	0.587516	1	1	-2.42773	4.38548
NUDT1	Gf	NSbroad	Rare	6	0.588269	1	1	0.1874	0.282758
CTTN	MHT11	NSbroad	Singleton	5	0.588473	1	1	2.91353	5.18839
SERPINI1	NART	NSbroad	Rare	8	0.590548	1	1	1.27551	1.86673
SERPINI1	Neuroticism	NSbroad	Singleton	3	0.590573	1	1	2.06298	3.54552
EGR2	MHT11	NSbroad	Rare	4	0.590816	1	1	-3.2242	5.79472
EGR2	MHT11	NSbroad	Singleton	4	0.590816	1	1	-3.2242	5.79472
NRXN1	Gf	NSbroad	Singleton	9	0.594116	1	1	-0.154972	0.294303
HERPUD1	MHT11	NSbroad	Singleton	3	0.594275	1	1	3.6701	6.68964
VASH2	Neuroticism	NSbroad	Singleton	2	0.594565	1	1	2.77779	5.01148
HSPA2	MHT11	NSbroad	Rare	3	0.595102	1	1	-2.75489	5.80069
NSUN6	Neuroticism	NSbroad	Rare	8	0.596865	1	1	1.19204	2.14668
ERBB3	Gf	NSbroad	Singleton	9	0.598424	1	1	-0.171477	0.325374
CHRNA5	MHT70-11	NSbroad	Rare	2	0.598463	1	1	-2.27481	4.17419
CHRNA5	MHT70-11	NSbroad	Singleton	2	0.598463	1	1	-2.27481	4.17419
TSNAXIP1	NART	NSbroad	Rare	6	0.598477	1	1	0.953745	1.82236
MYRIP	Anxiety	NSbroad	Singleton	11	0.599632	1	1	0.457411	0.868354
NUDT1	Neuroticism	NSbroad	Singleton	3	0.600176	1	1	2.12491	4.09968
BCR	Gf	NSbroad	Singleton	11	0.600193	1	1	-0.142386	0.271661
TSNAXIP1	MHT11	NSbroad	Rare	6	0.600194	1	1	-1.27988	2.55493
BDNF	Depression	NSbroad	Rare	3	0.600536	1	1	0.306534	0.627599
PRKCB	Gf	NSstrict	Rare	4	0.602002	1	1	-0.204065	0.368811
APPL2	NART	NSbroad	Rare	11	0.602261	1	1	-0.94841	1.86616
NEK1	MHT70	NSbroad	Singleton	8	0.602507	1	1	1.46254	2.77589
CYB5R2	NART	NSbroad	Rare	6	0.602811	1	1	-1.42675	2.76234
DLG2	NART	NSbroad	Singleton	7	0.602831	1	1	1.63533	3.13214
ERBB3	MHT70-11	NSbroad	Rare	12	0.602866	1	1	-0.592889	1.17163
VPS45	MHT11	NSbroad	Rare	7	0.603826	1	1	-2.1312	3.88359
BBS4	MHT70	NSbroad	Rare	8	0.603942	1	1	-1.32745	2.5456
NRXN1	Gf	NSstrict	Rare	2	0.605969	1	1	0.368139	0.688649
NAPB	Gf	NSbroad	Singleton	2	0.607255	1	1	0.359681	0.687459
GRM3	Neuroticism	NSstrict	Rare	4	0.60741	1	1	2.02511	3.54777
GRM3	Neuroticism	NSstrict	Singleton	4	0.60741	1	1	2.02511	3.54777
SNPH	Anxiety	NSbroad	Rare	5	0.608309	1	1	0.512009	1.04514
BBS4	MHT70	NSbroad	Singleton	6	0.608998	1	1	-1.85323	3.58957
XPOT	MHT11	NSbroad	Singleton	3	0.609039	1	1	2.0046	4.73483
GRIN2A	NART	NSbroad	Rare	12	0.610013	1	1	0.815931	1.51049
ZNF140	MHT70	NSbroad	Rare	5	0.610207	1	1	-1.8573	3.58386
KIF5C	Depression	NSbroad	Rare	2	0.612322	1	1	0.804772	1.58938
BRD1	NART	NSbroad	Singleton	13	0.612437	1	1	-1.1662	2.3063
BCR	Anxiety	NSstrict	Singleton	5	0.613316	1	1	0.708548	1.39742
CHRNA5	NART	NSbroad	Rare	2	0.614537	1	1	-2.94253	5.846
CHRNA5	NART	NSbroad	Singleton	2	0.614537	1	1	-2.94253	5.846
APPL2	MHT70-11	NSbroad	Rare	11	0.615052	1	1	0.68346	1.33251
NRG1	Neuroticism	NSbroad	Rare	9	0.615183	1	1	-0.815121	1.90784
CORO1B	NART	NSbroad	Rare	2	0.616389	1	1	2.93632	5.84671
CORO1B	NART	NSbroad	Singleton	2	0.616389	1	1	2.93632	5.84671
SKAP1	MHT70-11	NSbroad	Rare	2	0.616577	1	1	2.16099	4.16951
SORCS3	MHT11	NSbroad	Singleton	8	0.617532	1	1	2.06888	4.11272
NRG1	Anxiety	NSstrict	Rare	2	0.618809	1	1	-0.901465	1.80414
EGR4	Anxiety	NSbroad	Rare	4	0.618896	1	1	0.375407	0.945426
TACR1	MHT70	NSbroad	Rare	4	0.619043	1	1	1.75869	3.32051
NAPB	MHT11	NSbroad	Singleton	2	0.619194	1	1	4.11642	8.18753
LITAF	Anxiety	NSbroad	Singleton	2	0.619244	1	1	1.09845	2.20502
XPOT	MHT11	NSbroad	Rare	5	0.619527	1	1	1.49849	3.5056
GRIN2B	MHT70-11	NSbroad	Rare	4	0.620462	1	1	1.35124	2.64186
EGR3	MHT70	NSbroad	Rare	3	0.620846	1	1	-2.14289	4.38524
ADCY3	NART	NSbroad	Singleton	3	0.62165	1	1	-2.35429	4.7709
EGR3	Anxiety	NSbroad	Rare	3	0.621799	1	1	0.775398	1.56101
DLGAP1	Anxiety	NSbroad	Singleton	8	0.621838	1	1	0.547097	1.10614
NRXN1	MHT11	NSbroad	Singleton	9	0.622767	1	1	-1.84512	3.50876
NSUN6	MHT70-11	NSstrict	Rare	3	0.623776	1	1	1.72975	3.40705
NSUN6	MHT70-11	NSstrict	Singleton	3	0.623776	1	1	1.72975	3.40705
NOS1AP	Gf	NSbroad	Rare	3	0.624245	1	1	0.202575	0.397789
HIPK2	Depression	NSbroad	Rare	9	0.625073	1	1	0.348959	0.713396
HERPUD1	Gf	NSbroad	Rare	4	0.626915	1	1	-0.212747	0.435628
ERBB2	Gf	NSbroad	Rare	12	0.626916	1	1	0.110526	0.197306
ERBB3	Anxiety	NSstrict	Singleton	2	0.628185	1	1	-1.06686	2.20613
TSNAXIP1	Depression	NSbroad	Rare	6	0.628293	1	1	-0.247637	0.495389
NOS1AP	NART	NSbroad	Rare	3	0.629604	1	1	1.65757	3.37877
PCM1	MHT70	NSbroad	Singleton	15	0.630309	1	1	-1.13647	2.2072
NRXN1	NART	NSbroad	Rare	14	0.631056	1	1	0.722911	1.46078
CTTN	MHT70-11	NSbroad	Singleton	5	0.631463	1	1	-1.31122	2.64194
MTPAP	MHT70	NSbroad	Rare	3	0.631978	1	1	-2.41751	5.06441
MTPAP	MHT70	NSbroad	Singleton	3	0.631978	1	1	-2.41751	5.06441
GRIN2B	MHT70-11	NSbroad	Singleton	3	0.631999	1	1	1.68887	3.40696
MYRIP	NART	NSbroad	Singleton	11	0.636674	1	1	-1.08548	2.30124
SKAP1	Neuroticism	NSbroad	Rare	2	0.637084	1	1	2.43317	5.01707
GRIA3	Anxiety	NSbroad	Rare	4	0.637169	1	1	0.572537	1.17956
GRIA3	Anxiety	NSbroad	Singleton	4	0.637169	1	1	0.572537	1.17956
UQCRC1	MHT70-11	NSstrict	Rare	4	0.639878	1	1	-1.26413	2.64196
DLGAP1	MHT70	NSbroad	Rare	12	0.640256	1	1	-1.19049	2.54196
EGR4	NART	NSbroad	Singleton	2	0.640271	1	1	-2.73314	5.84386
DLG2	Gf	NSbroad	Rare	9	0.640445	1	1	-0.108686	0.238124
NCOR2	MHT11	NSstrict	Rare	2	0.640611	1	1	3.9256	8.18614
NCOR2	MHT11	NSstrict	Singleton	2	0.640611	1	1	3.9256	8.18614
EEF2K	Anxiety	NSstrict	Singleton	5	0.640718	1	1	0.653288	1.39601
NOS1AP	MHT70-11	NSbroad	Rare	3	0.642011	1	1	1.17148	2.41283
VRK2	MHT11	NSbroad	Rare	7	0.642476	1	1	1.41637	2.83281
GRIN2A	Gf	NSbroad	Singleton	6	0.643983	1	1	-0.181233	0.398088
ZNF140	MHT70	NSbroad	Singleton	3	0.644498	1	1	2.35069	5.05807
APPL2	MHT70	Disruptive	Singleton	2	0.644796	1	1	2.87881	6.19683
SV2B	MHT70	NSbroad	Rare	12	0.645084	1	1	0.945806	2.08366
BDNF	Anxiety	NSstrict	Rare	2	0.645657	1	1	0.41604	0.907361
APPL2	Anxiety	NSstrict	Rare	6	0.646588	1	1	0.55459	1.182
RPS6KA2	MHT70	NSbroad	Rare	5	0.647022	1	1	1.32122	2.44623
VPS45	MHT70	NSbroad	Singleton	5	0.647123	1	1	1.81006	3.92515
SYN1	MHT70	NSbroad	Rare	2	0.647188	1	1	-1.15275	2.53811
TACR1	MHT70	NSstrict	Rare	2	0.647231	1	1	1.93942	3.92585
NAPB	Gf	NSstrict	Rare	2	0.647685	1	1	0.255141	0.56338
DLGAP1	NART	NSbroad	Singleton	8	0.647772	1	1	1.34387	2.93139
SYN1	Neuroticism	NSbroad	Rare	2	0.648901	1	1	-0.699712	2.05368
ERBB3	Gf	NSstrict	Rare	3	0.653791	1	1	0.253622	0.562527
EEF2K	Neuroticism	NSstrict	Singleton	5	0.654963	1	1	-1.54834	3.17322
LIMA1	Depression	NSbroad	Rare	2	0.655157	1	1	0.709827	1.58753
LIMA1	Depression	NSbroad	Singleton	2	0.655157	1	1	0.709827	1.58753
DLGAP1	Anxiety	NSstrict	Singleton	4	0.655272	1	1	0.698441	1.561
PRKCB	MHT70	NSstrict	Rare	4	0.655321	1	1	-1.47603	3.32073
GRIN2B	Neuroticism	NSbroad	Rare	4	0.655895	1	1	-0.909632	3.17318
VRK2	MHT11	NSstrict	Rare	2	0.65633	1	1	2.25128	4.73682
CCNE1	MHT11	NSbroad	Singleton	2	0.656684	1	1	3.64914	8.20125
ARHGEF11	NART	NSbroad	Singleton	8	0.657058	1	1	-1.30304	2.94527
MYRIP	Gf	NSbroad	Singleton	11	0.657158	1	1	-0.118323	0.270929
ARHGEF11	NART	NSbroad	Rare	10	0.657234	1	1	-0.658961	1.61406
BLZF1	Depression	NSbroad	Rare	5	0.657336	1	1	0.283467	0.680349
ERBB4	Neuroticism	NSbroad	Rare	2	0.658224	1	1	1.06795	3.54562
GNB1L	MHT70	NSbroad	Singleton	2	0.658467	1	1	-2.73698	6.1943
TGFBI	Depression	NSbroad	Rare	7	0.658915	1	1	-0.268469	0.604953
SERPINI1	MHT70	NSbroad	Singleton	4	0.660042	1	1	-1.92906	4.38184
ADCY3	NART	NSbroad	Rare	6	0.660189	1	1	1.24689	2.77313
KIF5C	MHT11	NSbroad	Rare	2	0.660662	1	1	3.70561	8.19476
NCOR2	MHT70-11	NSbroad	Singleton	8	0.660694	1	1	0.951967	2.09261
DTNBP1	NART	Disruptive	Rare	2	0.661747	1	1	2.56232	5.8394
DTNBP1	NART	NSstrict	Rare	2	0.661747	1	1	2.56232	5.8394
NRG1	MHT11	NSbroad	Singleton	6	0.662309	1	1	2.0853	4.74514
ERBB3	Anxiety	NSstrict	Rare	3	0.662865	1	1	0.789416	1.80295
SV2B	Gf	NSbroad	Singleton	10	0.664489	1	1	0.13507	0.308892
MCPH1	Anxiety	NSstrict	Rare	3	0.666069	1	1	-0.776031	1.80022
GRIN2B	Anxiety	NSbroad	Singleton	3	0.666536	1	1	-0.774888	1.80022
ADCY3	Anxiety	NSbroad	Singleton	3	0.667456	1	1	-0.772617	1.80026
NFKBIA	Neuroticism	NSbroad	Rare	2	0.667537	1	1	-2.07971	4.09737
NFKBIA	Neuroticism	NSbroad	Singleton	2	0.667537	1	1	-2.07971	4.09737
APPL2	Anxiety	Disruptive	Rare	3	0.667651	1	1	-0.772186	1.80026
BDNF	Depression	NSstrict	Rare	2	0.668299	1	1	0.260638	0.653667
GRM3	MHT70	NSstrict	Rare	4	0.668997	1	1	-1.88769	4.38462
GRM3	MHT70	NSstrict	Singleton	4	0.668997	1	1	-1.88769	4.38462
NUDT1	MHT11	NSbroad	Rare	5	0.669766	1	1	-1.45378	3.36096
ERBB2	Neuroticism	NSbroad	Rare	11	0.670425	1	1	-0.814762	1.43745
NUDT1	Neuroticism	NSbroad	Rare	6	0.670657	1	1	0.838453	2.06
TSNAXIP1	NART	NSbroad	Singleton	2	0.67234	1	1	2.4838	5.85986
SNAP91	MHT11	NSbroad	Rare	10	0.672611	1	1	-0.805312	2.05322
CTTN	Anxiety	NSstrict	Rare	2	0.673198	1	1	-0.930249	2.20718
CTTN	Anxiety	NSstrict	Singleton	2	0.673198	1	1	-0.930249	2.20718
BDNF	Anxiety	NSbroad	Rare	3	0.674613	1	1	0.369442	0.871176
VPS45	Neuroticism	NSstrict	Rare	2	0.674641	1	1	-1.68159	3.54579
APPL2	NART	NSbroad	Singleton	6	0.674748	1	1	-1.41618	3.38053
CETP	MHT11	NSbroad	Rare	7	0.675375	1	1	1.46958	3.50609
ERBB2	Depression	NSbroad	Rare	12	0.67623	1	1	0.188704	0.455573
EGR4	Gf	NSbroad	Singleton	2	0.676328	1	1	-0.294692	0.688008
ERBB4	NART	NSbroad	Rare	2	0.676336	1	1	-1.7338	4.13377
SKAP1	Anxiety	NSbroad	Rare	2	0.677398	1	1	-0.917521	2.20719
CACNA1C	Depression	NSbroad	Singleton	6	0.677547	1	1	-0.384088	0.918922
DLGAP1	MHT70	NSstrict	Rare	6	0.677603	1	1	-1.48464	3.58493
DLG2	MHT70	NSbroad	Singleton	7	0.677731	1	1	1.39386	3.3202
DMRT2	MHT11	NSbroad	Rare	6	0.678549	1	1	-1.02284	3.01582
NEK1	MHT70	NSstrict	Singleton	5	0.678642	1	1	1.387	3.31416
MCPH1	MHT70	NSstrict	Rare	3	0.679461	1	1	-2.09808	5.05724
GRIN2B	Anxiety	NSbroad	Rare	4	0.679631	1	1	0.589936	1.39599
LITAF	Depression	NSbroad	Rare	3	0.680972	1	1	0.463841	1.12423
ID1	MHT70	NSbroad	Rare	6	0.681498	1	1	-1.46421	3.58669
DUSP6	MHT70-11	NSbroad	Singleton	2	0.681652	1	1	-1.77023	4.16951
SORCS3	MHT11	NSbroad	Rare	13	0.683176	1	1	-1.30486	3.01481
TNFRSF11B	Depression	NSbroad	Rare	2	0.683485	1	1	-0.651762	1.5925
TNFRSF11B	Depression	NSbroad	Singleton	2	0.683485	1	1	-0.651762	1.5925
CYB5R2	MHT70	NSbroad	Rare	6	0.683632	1	1	-1.20044	2.92819
TSNAXIP1	MHT70	NSbroad	Singleton	2	0.684006	1	1	-2.56129	6.21169
NRXN1	MHT70-11	NSbroad	Singleton	9	0.684241	1	1	-0.750859	1.78431
LIMA1	Anxiety	NSbroad	Rare	2	0.684314	1	1	-0.895537	2.20366
LIMA1	Anxiety	NSbroad	Singleton	2	0.684314	1	1	-0.895537	2.20366
SLC41A2	Neuroticism	NSbroad	Rare	4	0.685075	1	1	0.629185	2.68758
EGR3	Gf	NSbroad	Rare	3	0.686811	1	1	-0.193629	0.48704
SV2B	MHT70	NSstrict	Rare	3	0.687553	1	1	1.53462	3.58171
CCND2	MHT70	NSbroad	Rare	3	0.687567	1	1	-1.77487	4.38411
BDNF	MHT11	NSstrict	Rare	2	0.688023	1	1	-1.10879	3.36696
UQCRC1	Depression	NSstrict	Rare	4	0.689284	1	1	0.393256	1.00684
CORO1B	MHT11	NSbroad	Rare	2	0.689307	1	1	-3.35414	8.19735
CORO1B	MHT11	NSbroad	Singleton	2	0.689307	1	1	-3.35414	8.19735
NSUN6	Gf	NSbroad	Rare	8	0.689908	1	1	0.113498	0.294655
C5orf48	NART	NSbroad	Rare	3	0.69019	1	1	1.66966	4.13683
APPL2	NART	Disruptive	Rare	3	0.690539	1	1	1.90692	4.7709
CACNA1C	Neuroticism	NSstrict	Rare	2	0.69115	1	1	2.08724	5.00845
CACNA1C	Neuroticism	NSstrict	Singleton	2	0.69115	1	1	2.08724	5.00845
EGR2	Depression	NSbroad	Rare	4	0.691343	1	1	0.446201	1.12382
EGR2	Depression	NSbroad	Singleton	4	0.691343	1	1	0.446201	1.12382
CTTN	Depression	NSbroad	Singleton	5	0.691486	1	1	-0.401959	1.00568
GNB1L	MHT11	NSbroad	Singleton	2	0.691503	1	1	-0.691094	8.18598
ATP6V0A1	MHT70-11	NSbroad	Rare	5	0.692022	1	1	-0.68261	1.8738
SYP	Anxiety	NSbroad	Rare	3	0.692071	1	1	0.403091	1.0397
PRKCB	NART	NSstrict	Rare	4	0.692384	1	1	-1.42473	3.13264
SV2B	Depression	NSstrict	Rare	3	0.69262	1	1	0.344782	0.9185
DTNBP1	Gf	NSbroad	Rare	6	0.692726	1	1	0.0712635	0.209314
TACR1	NART	NSstrict	Rare	2	0.693216	1	1	1.44363	3.70349
GRM3	Gf	NSstrict	Rare	4	0.693808	1	1	-0.194976	0.486972
GRM3	Gf	NSstrict	Singleton	4	0.693808	1	1	-0.194976	0.486972
DLG2	MHT70-11	NSbroad	Singleton	7	0.693949	1	1	-0.910182	2.23535
HERPUD1	MHT70-11	NSbroad	Rare	4	0.694445	1	1	-0.952414	2.64217
DLG2	Neuroticism	NSbroad	Singleton	7	0.69455	1	1	-1.12714	2.68651
APPL2	Depression	Disruptive	Singleton	2	0.69564	1	1	-0.626039	1.58912
ADCY3	Anxiety	NSbroad	Rare	6	0.696787	1	1	-0.40558	1.04642
CHRNA5	Depression	NSbroad	Rare	2	0.697218	1	1	-0.62264	1.58917
CHRNA5	Depression	NSbroad	Singleton	2	0.697218	1	1	-0.62264	1.58917
TRIOBP	MHT11	NSbroad	Singleton	12	0.698542	1	1	-0.914044	3.24008
HSPA2	Depression	NSbroad	Rare	3	0.699486	1	1	0.431347	1.12365
DLG2	Depression	NSbroad	Singleton	7	0.700847	1	1	-0.329397	0.851438
EGR2	NART	NSbroad	Rare	4	0.701464	1	1	-1.58336	4.13415
EGR2	NART	NSbroad	Singleton	4	0.701464	1	1	-1.58336	4.13415
PPARGC1A	Depression	NSbroad	Rare	6	0.702434	1	1	0.270792	0.714101
CCNE1	Depression	NSbroad	Singleton	2	0.702458	1	1	-0.611386	1.58935
EEF2K	Depression	NSstrict	Rare	9	0.702646	1	1	0.226771	0.566567
MTPAP	Anxiety	NSbroad	Rare	3	0.703715	1	1	-0.685205	1.80278
MTPAP	Anxiety	NSbroad	Singleton	3	0.703715	1	1	-0.685205	1.80278
TRIOBP	Anxiety	NSbroad	Rare	22	0.703842	1	1	0.135972	0.388846
CCNE1	Neuroticism	NSstrict	Rare	2	0.704341	1	1	-1.36634	2.90886
PCM1	Depression	NSbroad	Singleton	16	0.704553	1	1	0.213465	0.566019
NRXN3	Gf	NSbroad	Singleton	7	0.705066	1	1	0.139361	0.368867
CCNE1	Gf	NSbroad	Singleton	2	0.705126	1	1	-0.259979	0.688339
SYP	MHT11	NSbroad	Singleton	2	0.705127	1	1	-1.64341	4.09967
PRKCB	Gf	NSbroad	Rare	8	0.70542	1	1	-0.105214	0.245076
TP53RK	Anxiety	NSbroad	Singleton	3	0.706532	1	1	-0.67798	1.80151
TP53RK	Anxiety	NSstrict	Rare	3	0.706532	1	1	-0.67798	1.80151
TP53RK	Anxiety	NSstrict	Singleton	3	0.706532	1	1	-0.67798	1.80151
ADCY3	MHT11	NSbroad	Rare	6	0.707274	1	1	1.46642	3.8883
ERBB3	Neuroticism	NSbroad	Singleton	8	0.708578	1	1	0.763766	2.37048
DMRT2	Anxiety	NSbroad	Rare	6	0.709846	1	1	0.275795	0.811525
DLGAP1	Gf	NSstrict	Rare	6	0.710435	1	1	0.153827	0.398155
ADCY1	Neuroticism	NSbroad	Rare	4	0.710492	1	1	-0.669998	1.56652
ARHGEF11	MHT11	NSbroad	Rare	10	0.710969	1	1	-1.29445	2.26687
SV2B	Gf	NSstrict	Rare	3	0.711027	1	1	0.15439	0.397797
NEK1	MHT70	NSbroad	Rare	12	0.711364	1	1	0.547544	1.64769
NFKBIA	NART	NSbroad	Rare	3	0.711969	1	1	-1.76348	4.77705
NFKBIA	NART	NSbroad	Singleton	3	0.711969	1	1	-1.76348	4.77705
CAMK4	MHT11	NSbroad	Singleton	2	0.713064	1	1	-2.99638	8.1957
BCR	Depression	NSbroad	Rare	17	0.713276	1	1	-0.162615	0.338044
CYB5R2	Depression	NSbroad	Rare	6	0.713523	1	1	-0.279277	0.75091
PRKCB	Depression	NSbroad	Rare	8	0.713651	1	1	0.218646	0.565872
DUSP6	MHT70	NSbroad	Singleton	2	0.713763	1	1	2.28949	6.19018
ID1	MHT70	NSbroad	Singleton	4	0.714616	1	1	-1.57558	4.40156
CHRNA5	MHT11	NSbroad	Rare	2	0.714643	1	1	3.04226	8.19548
CHRNA5	MHT11	NSbroad	Singleton	2	0.714643	1	1	3.04226	8.19548
NRXN1	Depression	NSbroad	Rare	14	0.714966	1	1	-0.123573	0.397096
SYP	MHT70	NSbroad	Singleton	2	0.715284	1	1	1.14801	3.09826
SV2B	MHT70-11	NSstrict	Singleton	2	0.715472	1	1	-1.57304	4.16951
BRD1	Depression	NSbroad	Rare	15	0.716261	1	1	-0.189522	0.520339
ZNF140	Gf	NSbroad	Singleton	3	0.7163	1	1	0.204472	0.561767
DTNBP1	MHT11	NSbroad	Singleton	3	0.716636	1	1	-1.90264	5.17891
MCPH1	MHT70	NSbroad	Rare	15	0.717362	1	1	-0.57722	1.70853
NRG1	Depression	NSbroad	Singleton	6	0.717544	1	1	-0.334639	0.920562
NEK1	Depression	NSstrict	Rare	6	0.718221	1	1	-0.255911	0.679291
DLG2	Gf	NSbroad	Singleton	7	0.718273	1	1	-0.135548	0.368753
ERBB4	Depression	NSbroad	Rare	2	0.718326	1	1	0.439096	1.12372
NRG1	Gf	NSbroad	Singleton	6	0.720736	1	1	0.142928	0.39869
GRM3	Gf	NSbroad	Rare	6	0.721202	1	1	0.142948	0.397949
GRM3	Gf	NSbroad	Singleton	6	0.721202	1	1	0.142948	0.397949
ERBB2	Depression	NSbroad	Singleton	8	0.721441	1	1	-0.286558	0.796559
NUDT1	Depression	NSbroad	Rare	6	0.723378	1	1	-0.239836	0.652879
SV2B	Depression	NSbroad	Singleton	10	0.723393	1	1	-0.254614	0.713221
NAPB	MHT11	NSstrict	Rare	2	0.723932	1	1	2.07259	6.69853
ERBB3	Gf	NSstrict	Singleton	2	0.725035	1	1	-0.241629	0.68832
CAMK4	MHT70	NSbroad	Singleton	2	0.725045	1	1	2.18812	6.1981
ERBB4	MHT70-11	NSbroad	Rare	2	0.726171	1	1	-0.93138	2.95169
APPL2	MHT11	NSbroad	Rare	11	0.726217	1	1	-0.802413	2.61601
TP53RK	MHT11	NSbroad	Rare	4	0.726487	1	1	2.03544	5.79593
CTTN	MHT11	NSbroad	Rare	11	0.726687	1	1	-0.959918	2.44405
DUSP6	MHT70-11	NSbroad	Rare	3	0.729081	1	1	-1.05301	2.95169
C5orf48	Depression	NSbroad	Rare	3	0.730167	1	1	-0.394815	1.12455
CAMK4	MHT70-11	NSbroad	Rare	3	0.730989	1	1	1.21246	3.40696
CAMK4	MHT70	NSstrict	Rare	2	0.731921	1	1	2.12668	6.19977
NRXN1	Neuroticism	NSbroad	Rare	12	0.732393	1	1	0.509106	1.25294
APPL2	Depression	NSstrict	Singleton	4	0.734174	1	1	0.380972	1.12639
TSNAXIP1	Gf	NSbroad	Rare	6	0.734364	1	1	-0.0619535	0.21455
APPL2	NART	NSstrict	Singleton	4	0.735003	1	1	-1.39835	4.14359
UQCRC1	Neuroticism	NSbroad	Rare	9	0.735178	1	1	0.301872	1.977
NRG1	Anxiety	NSbroad	Singleton	6	0.735822	1	1	-0.431344	1.27784
SV2B	MHT70-11	NSbroad	Singleton	10	0.736223	1	1	0.653046	1.87331
VPS45	Depression	NSbroad	Rare	7	0.736559	1	1	0.251325	0.752532
PRKCB	Depression	NSbroad	Singleton	4	0.736655	1	1	-0.379878	1.12494
CLINT1	MHT70	NSbroad	Rare	5	0.739426	1	1	-0.865507	2.56273
NRXN1	MHT70-11	NSbroad	Rare	14	0.739654	1	1	0.399249	1.04304
BCR	MHT11	NSstrict	Rare	6	0.739792	1	1	-1.64517	4.74321
ARHGEF11	MHT70	NSbroad	Singleton	8	0.740252	1	1	-1.03781	3.12211
SYN1	Anxiety	NSbroad	Rare	2	0.741779	1	1	-0.289945	0.903488
NUDT1	MHT70	NSbroad	Rare	6	0.741976	1	1	-0.799391	2.54591
SORCS3	Gf	NSbroad	Rare	13	0.742451	1	1	0.0854207	0.253184
RPS6KA2	Anxiety	NSbroad	Rare	5	0.742832	1	1	0.256484	0.870784
CACNA1C	Depression	NSbroad	Rare	11	0.742923	1	1	0.0815091	0.344494
CETP	NART	NSbroad	Rare	7	0.743257	1	1	0.785642	2.49858
SYP	Anxiety	NSbroad	Singleton	2	0.744546	1	1	-0.359748	1.10289
GRIA3	MHT70-11	NSbroad	Rare	4	0.745466	1	1	0.773444	2.23087
GRIA3	MHT70-11	NSbroad	Singleton	4	0.745466	1	1	0.773444	2.23087
HOOK3	Depression	NSbroad	Rare	7	0.746093	1	1	0.203328	0.680671
VPS45	NART	NSbroad	Singleton	5	0.746578	1	1	1.20357	3.70283
HERPUD1	MHT70	NSbroad	Rare	4	0.746983	1	1	-1.2688	3.92233
APPL2	MHT70	NSbroad	Singleton	6	0.747007	1	1	-1.15546	3.5835
NRXN1	NART	NSstrict	Rare	2	0.747274	1	1	1.89351	5.8493
CAMK4	Anxiety	NSbroad	Rare	3	0.747757	1	1	0.581562	1.80185
ZHX2	Anxiety	NSbroad	Rare	8	0.748306	1	1	0.210322	0.764673
ERBB3	NART	NSstrict	Rare	3	0.748535	1	1	-1.52834	4.77804
EGR3	NART	NSbroad	Singleton	2	0.748539	1	1	1.88274	5.84554
ID1	Neuroticism	NSbroad	Singleton	4	0.748628	1	1	-1.20607	3.56148
TP53RK	Neuroticism	NSbroad	Singleton	3	0.749117	1	1	1.29096	4.09494
TP53RK	Neuroticism	NSstrict	Rare	3	0.749117	1	1	1.29096	4.09494
TP53RK	Neuroticism	NSstrict	Singleton	3	0.749117	1	1	1.29096	4.09494
RPS6KA2	Neuroticism	NSbroad	Rare	5	0.750309	1	1	0.644354	1.97934
VPS45	Neuroticism	NSbroad	Rare	6	0.750313	1	1	-0.900888	2.37443
DLGAP1	Depression	NSstrict	Singleton	4	0.750886	1	1	0.35747	1.12455
PCM1	Gf	NSstrict	Singleton	3	0.751525	1	1	-0.181296	0.56255
TSNAXIP1	Depression	NSbroad	Singleton	2	0.752519	1	1	0.501654	1.59294
CLINT1	MHT11	NSbroad	Rare	5	0.753788	1	1	1.10529	3.38665
SCHIP1	MHT11	NSbroad	Rare	2	0.753894	1	1	-1.38921	5.18818
HOOK3	MHT70-11	NSbroad	Rare	7	0.754569	1	1	-0.59282	1.78809
ATP6V0A1	MHT70-11	NSbroad	Singleton	2	0.754595	1	1	-1.35054	4.17444
ATP6V0A1	MHT70-11	NSstrict	Rare	2	0.754595	1	1	-1.35054	4.17444
ATP6V0A1	MHT70-11	NSstrict	Singleton	2	0.754595	1	1	-1.35054	4.17444
CTTN	Depression	NSbroad	Rare	11	0.754797	1	1	-0.148355	0.474425
LITAF	Gf	NSbroad	Singleton	2	0.754945	1	1	0.223642	0.687973
PPARGC1A	Depression	NSbroad	Singleton	3	0.756018	1	1	0.402426	1.29954
SYP	Depression	NSbroad	Singleton	2	0.756174	1	1	0.247403	0.794524
HOOK3	Neuroticism	NSbroad	Singleton	2	0.756918	1	1	-0.668795	4.0926
SLC17A7	Neuroticism	NSbroad	Rare	2	0.757012	1	1	0.973633	2.89802
NAPB	Neuroticism	NSbroad	Rare	3	0.758737	1	1	-1.35445	2.89953
DLG2	Anxiety	NSbroad	Rare	9	0.759324	1	1	-0.2333	0.763212
TSNAXIP1	Neuroticism	NSbroad	Singleton	2	0.759374	1	1	-2.15241	5.02612
GNB1L	MHT70	NSbroad	Rare	3	0.759976	1	1	0.626127	2.54658
NEK1	Depression	NSbroad	Singleton	8	0.761391	1	1	-0.218083	0.711855
SCHIP1	MHT70-11	NSbroad	Rare	2	0.761704	1	1	0.782624	2.64194
STAT5A	Neuroticism	NSbroad	Rare	3	0.762567	1	1	1.05369	3.5476
MGLL	MHT70-11	NSbroad	Rare	2	0.763271	1	1	1.30126	4.17444
SMC1A	NART	NSbroad	Rare	2	0.764691	1	1	1.15317	3.69752
SMC1A	NART	NSbroad	Singleton	2	0.764691	1	1	1.15317	3.69752
ID1	Depression	NSbroad	Rare	6	0.764768	1	1	-0.277124	0.919778
MARCH3	Gf	NSbroad	Rare	4	0.765269	1	1	0.149258	0.487001
MARCH3	Gf	NSbroad	Singleton	4	0.765269	1	1	0.149258	0.487001
DLGAP1	MHT70	NSstrict	Singleton	4	0.765572	1	1	-1.29802	4.38522
PPARGC1A	Gf	NSbroad	Singleton	3	0.766099	1	1	0.172296	0.562822
CAMK4	MHT70-11	NSstrict	Rare	2	0.766197	1	1	1.28479	4.17419
ID1	NART	NSbroad	Singleton	4	0.766618	1	1	-1.22769	4.15226
SMC1A	Anxiety	NSbroad	Rare	2	0.767975	1	1	-0.413634	1.39523
SMC1A	Anxiety	NSbroad	Singleton	2	0.767975	1	1	-0.413634	1.39523
NOS1	MHT11	NSbroad	Singleton	2	0.769217	1	1	2.43706	8.18586
NOS1	MHT70	NSbroad	Rare	15	0.770601	1	1	0.360862	1.13888
SORCS3	Anxiety	NSstrict	Rare	2	0.770831	1	1	0.644137	2.20573
TACR1	Gf	NSstrict	Rare	2	0.771485	1	1	0.14878	0.436019
SMC1A	MHT70	NSbroad	Rare	2	0.771569	1	1	1.20027	3.91952
SMC1A	MHT70	NSbroad	Singleton	2	0.771569	1	1	1.20027	3.91952
APPL2	Anxiety	NSbroad	Rare	11	0.771805	1	1	0.208011	0.704182
EGR2	Neuroticism	NSbroad	Rare	2	0.772951	1	1	-0.66499	3.54595
EGR2	Neuroticism	NSbroad	Singleton	2	0.772951	1	1	-0.66499	3.54595
VRK2	MHT70-11	NSbroad	Singleton	3	0.77312	1	1	1.01672	3.40696
SERPINI1	Depression	NSbroad	Rare	8	0.773203	1	1	0.113636	0.50745
USP7	MHT70-11	NSstrict	Rare	2	0.774933	1	1	-1.23503	4.17419
USP7	MHT70-11	NSstrict	Singleton	2	0.774933	1	1	-1.23503	4.17419
GRIN2A	MHT70	NSbroad	Singleton	5	0.775593	1	1	0.595926	3.58432
VPS45	NART	NSbroad	Rare	7	0.775932	1	1	0.783062	2.7683
ERBB3	Depression	NSbroad	Rare	13	0.781222	1	1	0.126723	0.446047
NSUN6	Neuroticism	NSbroad	Singleton	5	0.78169	1	1	0.857848	3.1768
APPL2	Neuroticism	Disruptive	Rare	3	0.782094	1	1	-1.14469	4.0921
CAMK4	MHT11	NSbroad	Rare	3	0.78231	1	1	-1.81956	6.69658
CTTN	Neuroticism	NSbroad	Singleton	5	0.784705	1	1	-0.889872	3.17319
EGR4	MHT70-11	NSbroad	Singleton	2	0.785631	1	1	-1.17371	4.16951
SMC1A	Depression	NSbroad	Rare	2	0.786903	1	1	-0.274879	1.00513
SMC1A	Depression	NSbroad	Singleton	2	0.786903	1	1	-0.274879	1.00513
SORCS3	Depression	NSstrict	Rare	2	0.787309	1	1	-0.431758	1.58901
APPL2	Depression	NSstrict	Rare	6	0.787599	1	1	0.229487	0.851517
EGR4	MHT11	NSbroad	Rare	4	0.787653	1	1	-1.03241	3.5101
BCR	Neuroticism	NSbroad	Singleton	11	0.78767	1	1	0.666414	1.97916
ID1	Gf	NSbroad	Singleton	4	0.787827	1	1	-0.123285	0.488853
ERBB2	MHT70-11	NSbroad	Rare	12	0.788034	1	1	0.461685	1.19592
GNB1L	Anxiety	NSbroad	Singleton	2	0.788134	1	1	0.594582	2.20498
SCHIP1	NART	NSbroad	Rare	2	0.789098	1	1	1.06435	3.69969
ERBB3	Gf	NSbroad	Rare	13	0.789116	1	1	-0.049478	0.19318
VPS45	Depression	NSbroad	Singleton	5	0.789488	1	1	0.267246	1.00657
DTNBP1	Neuroticism	NSbroad	Singleton	3	0.78963	1	1	-0.967198	3.17046
ID1	MHT70-11	NSstrict	Rare	2	0.789962	1	1	-1.15082	4.17444
DLG2	MHT70	NSbroad	Rare	9	0.791077	1	1	0.587865	2.14404
APPL2	Gf	NSstrict	Rare	6	0.791857	1	1	-0.0989902	0.368787
ANKRD16	Gf	NSbroad	Rare	3	0.791966	1	1	0.146165	0.562008
CCND2	MHT70	NSbroad	Singleton	2	0.792394	1	1	-1.64502	6.19616
LPIN1	Anxiety	NSbroad	Singleton	6	0.792411	1	1	0.337072	1.27575
RGS4	Anxiety	NSbroad	Rare	2	0.792523	1	1	0.583841	2.21006
RGS4	Anxiety	NSbroad	Singleton	2	0.792523	1	1	0.583841	2.21006
C5orf48	Gf	NSbroad	Rare	3	0.793168	1	1	-0.132725	0.487037
NRXN3	Anxiety	NSbroad	Singleton	7	0.793389	1	1	-0.308258	1.18225
CTTN	Neuroticism	NSbroad	Rare	11	0.794054	1	1	-0.407825	1.49693
EGR3	Depression	NSbroad	Rare	3	0.7958	1	1	0.289621	1.12456
PCM1	Depression	NSstrict	Singleton	3	0.796809	1	1	-0.338189	1.29891
CLINT1	NART	NSbroad	Rare	5	0.799368	1	1	0.592367	2.41758
TACR1	NART	NSbroad	Rare	4	0.801659	1	1	0.790486	3.13244
NCOR2	Gf	NSstrict	Rare	2	0.802197	1	1	-0.166209	0.688307
NCOR2	Gf	NSstrict	Singleton	2	0.802197	1	1	-0.166209	0.688307
ERBB3	Depression	NSstrict	Rare	3	0.802297	1	1	-0.328881	1.29886
STAT5A	Neuroticism	NSbroad	Singleton	2	0.802599	1	1	1.34399	5.00888
MCPH1	Depression	NSbroad	Singleton	8	0.803446	1	1	0.197596	0.796712
NRG1	Anxiety	NSbroad	Rare	10	0.805204	1	1	-0.212201	0.839326
SV2B	MHT11	NSbroad	Rare	12	0.805379	1	1	0.719848	2.75464
DUSP6	Anxiety	NSbroad	Rare	3	0.805418	1	1	-0.37003	1.5611
SNPH	MHT11	NSbroad	Singleton	4	0.805552	1	1	-1.44307	5.8018
ZHX2	NART	NSbroad	Singleton	5	0.805814	1	1	-0.907826	3.71364
DUSP6	NART	NSbroad	Rare	3	0.806511	1	1	-1.06885	4.13709
LITAF	NART	NSbroad	Singleton	2	0.807174	1	1	1.43362	5.84356
PCM1	MHT70	NSstrict	Rare	8	0.807456	1	1	-0.721286	2.28681
BBS4	Neuroticism	NSbroad	Singleton	4	0.807619	1	1	0.1595	2.90446
UQCRC1	Gf	NSbroad	Rare	9	0.807779	1	1	-0.0595178	0.271365
BDNF	Neuroticism	NSbroad	Rare	3	0.807969	1	1	-0.496566	1.98024
TACR1	MHT11	NSbroad	Rare	3	0.80921	1	1	1.5571	4.39521
VPS45	NART	NSstrict	Rare	2	0.809217	1	1	0.974941	4.13396
NUMB	Anxiety	NSbroad	Rare	3	0.809328	1	1	-0.43334	1.8005
HIPK2	Neuroticism	NSbroad	Singleton	7	0.810545	1	1	0.64335	2.68505
ATP6V0A1	Depression	NSbroad	Rare	5	0.810678	1	1	-0.203273	0.713683
GRM3	Depression	NSstrict	Rare	4	0.810991	1	1	-0.271835	1.1244
GRM3	Depression	NSstrict	Singleton	4	0.810991	1	1	-0.271835	1.1244
GABRA5	Neuroticism	NSbroad	Rare	2	0.811858	1	1	1.11333	4.09294
NUDT1	MHT70	NSbroad	Singleton	3	0.812098	1	1	1.22653	5.06672
NRXN3	NART	NSbroad	Rare	11	0.812428	1	1	-0.372794	1.7078
HOOK3	Gf	NSbroad	Rare	7	0.813363	1	1	0.0673738	0.294795
DTNBP1	MHT70-11	NSbroad	Singleton	3	0.813506	1	1	0.643983	2.63705
LIMA1	MHT70-11	NSbroad	Rare	2	0.814241	1	1	-1.01391	4.16951
LIMA1	MHT70-11	NSbroad	Singleton	2	0.814241	1	1	-1.01391	4.16951
STAT5A	Depression	NSbroad	Singleton	2	0.814612	1	1	-0.374849	1.58747
VRK2	Anxiety	NSbroad	Rare	7	0.814798	1	1	-0.167232	0.762897
BLZF1	Gf	NSbroad	Rare	5	0.815053	1	1	-0.119958	0.294655
TSNAXIP1	MHT70-11	NSbroad	Singleton	2	0.815921	1	1	-1.00484	4.16955
DTNBP1	Depression	Disruptive	Rare	2	0.81735	1	1	-0.3692	1.58738
DTNBP1	Depression	NSstrict	Rare	2	0.81735	1	1	-0.3692	1.58738
SLC41A2	Neuroticism	NSbroad	Singleton	3	0.817488	1	1	-0.931396	3.54722
TRIOBP	Depression	NSbroad	Singleton	13	0.817552	1	1	0.144182	0.626954
CAMK4	Depression	NSbroad	Rare	2	0.818332	1	1	-0.176707	1.29806
SV2B	MHT70	NSbroad	Singleton	10	0.818703	1	1	0.648028	2.78122
USP7	Depression	NSstrict	Rare	2	0.819145	1	1	0.361671	1.58897
USP7	Depression	NSstrict	Singleton	2	0.819145	1	1	0.361671	1.58897
MCPH1	Depression	NSstrict	Singleton	2	0.819546	1	1	-0.36466	1.58733
NFKBIA	MHT70-11	NSbroad	Rare	3	0.820033	1	1	0.802344	3.40696
NFKBIA	MHT70-11	NSbroad	Singleton	3	0.820033	1	1	0.802344	3.40696
SLC41A2	Anxiety	NSbroad	Rare	5	0.820577	1	1	0.269911	1.18236
NCOR2	MHT70	NSbroad	Rare	10	0.820792	1	1	-0.646977	2.54398
TSNAXIP1	MHT70	NSbroad	Rare	6	0.820879	1	1	0.413097	1.93178
NRG1	Depression	NSstrict	Rare	2	0.823115	1	1	-0.297639	1.29971
NCOR2	MHT11	NSbroad	Rare	10	0.82337	1	1	-0.907037	3.36226
NRXN1	Neuroticism	NSbroad	Singleton	7	0.82393	1	1	-0.584278	2.14411
PCM1	MHT70	NSstrict	Singleton	3	0.823933	1	1	1.13046	5.06512
NRXN3	Gf	NSbroad	Rare	11	0.824258	1	1	0.0428365	0.201062
BRD1	Anxiety	NSbroad	Singleton	13	0.824401	1	1	-0.191761	0.870265
BCR	Neuroticism	NSbroad	Rare	17	0.824604	1	1	0.159554	1.06662
EEF2K	Anxiety	NSbroad	Singleton	7	0.826304	1	1	0.26045	1.18182
APPL2	MHT11	NSstrict	Singleton	4	0.826339	1	1	-1.23904	5.81405
CCND2	Depression	NSbroad	Rare	3	0.828098	1	1	0.242008	1.12427
RPS6KA2	MHT11	NSbroad	Singleton	2	0.828164	1	1	-1.84044	8.19534
RPS6KA2	MHT11	NSstrict	Rare	2	0.828164	1	1	-1.84044	8.19534
RPS6KA2	MHT11	NSstrict	Singleton	2	0.828164	1	1	-1.84044	8.19534
NUDT1	Depression	NSbroad	Singleton	3	0.828317	1	1	0.28282	1.29932
CCND2	Depression	NSbroad	Singleton	2	0.829848	1	1	0.33966	1.58896
APPL2	MHT70	NSbroad	Rare	11	0.829866	1	1	-0.415591	1.97821
GNB1L	Depression	NSbroad	Rare	3	0.831473	1	1	-0.112949	0.653049
BCR	Depression	NSbroad	Singleton	11	0.832852	1	1	0.13056	0.627257
CLINT1	MHT11	NSbroad	Singleton	3	0.834276	1	1	1.45816	6.7007
KIF5C	Anxiety	NSbroad	Rare	2	0.834857	1	1	0.462836	2.20623
APPL2	Gf	Disruptive	Singleton	2	0.835403	1	1	-0.142525	0.688241
DTNBP1	Gf	NSbroad	Singleton	3	0.835531	1	1	0.0961648	0.435181
NEK1	MHT70-11	NSstrict	Singleton	5	0.835704	1	1	-0.479007	2.2323
SORT1	Neuroticism	NSstrict	Rare	2	0.836291	1	1	0.773978	2.89929
GRM3	Neuroticism	NSbroad	Rare	6	0.836337	1	1	0.691769	2.89921
GRM3	Neuroticism	NSbroad	Singleton	6	0.836337	1	1	0.691769	2.89921
EGR3	Depression	NSbroad	Singleton	2	0.836609	1	1	0.325809	1.58905
EGR3	Anxiety	NSbroad	Singleton	2	0.837008	1	1	0.456743	2.20577
LPIN1	MHT70-11	NSbroad	Rare	9	0.837865	1	1	-0.39133	1.87331
CCND2	Anxiety	NSbroad	Singleton	2	0.838258	1	1	0.453239	2.20564
CTTN	MHT70	NSbroad	Rare	11	0.838432	1	1	0.355405	1.85003
LIMA1	MHT70	NSbroad	Rare	2	0.838858	1	1	1.28228	6.1906
LIMA1	MHT70	NSbroad	Singleton	2	0.838858	1	1	1.28228	6.1906
APPL2	Gf	NSbroad	Singleton	6	0.839035	1	1	-0.079366	0.397996
NFKBIA	MHT70	NSbroad	Rare	3	0.839772	1	1	1.024	5.06386
NFKBIA	MHT70	NSbroad	Singleton	3	0.839772	1	1	1.024	5.06386
SLC17A7	Gf	NSbroad	Rare	2	0.839773	1	1	0.0823834	0.397786
RPS6KA2	Gf	NSbroad	Rare	5	0.840169	1	1	-0.0546247	0.271687
SRSF6	Depression	NSbroad	Rare	2	0.840398	1	1	0.264599	1.29724
BDNF	MHT70-11	NSbroad	Rare	3	0.840792	1	1	0.334123	1.64592
CCND2	NART	NSbroad	Singleton	2	0.840862	1	1	1.18154	5.84521
TP53RK	MHT70	NSbroad	Rare	4	0.841038	1	1	-0.871342	4.38278
DTNBP1	Anxiety	NSbroad	Rare	6	0.841098	1	1	-0.0925299	0.670872
SKAP1	MHT70	NSbroad	Rare	2	0.843384	1	1	-1.20731	6.2005
ERBB3	MHT70	NSstrict	Rare	3	0.844615	1	1	-1.00223	5.06492
SLC41A2	NART	NSbroad	Singleton	4	0.846024	1	1	-0.799746	4.13563
CCNE1	MHT70-11	NSstrict	Rare	2	0.846774	1	1	-0.383096	2.4215
APPL2	NART	Disruptive	Singleton	2	0.848391	1	1	1.12593	5.84584
GRIA1	Depression	NSbroad	Rare	5	0.84987	1	1	-0.183876	0.918538
NCOR2	Neuroticism	NSstrict	Rare	2	0.850078	1	1	-1.07423	5.01458
NCOR2	Neuroticism	NSstrict	Singleton	2	0.850078	1	1	-1.07423	5.01458
EGR3	Neuroticism	NSbroad	Rare	3	0.850803	1	1	0.769832	3.54827
ERBB2	Neuroticism	NSbroad	Singleton	7	0.850819	1	1	-0.821229	2.51335
GABRA5	NART	NSbroad	Rare	2	0.851259	1	1	0.900478	4.77187
CTTN	Depression	NSstrict	Rare	2	0.852912	1	1	0.29463	1.59006
CTTN	Depression	NSstrict	Singleton	2	0.852912	1	1	0.29463	1.59006
DLG2	MHT70-11	NSbroad	Rare	9	0.853139	1	1	-0.261897	1.44315
GRIN2B	Depression	NSbroad	Rare	4	0.853605	1	1	0.192417	1.00568
CCND2	Anxiety	NSbroad	Rare	3	0.853719	1	1	0.288785	1.56061
SLC41A2	Anxiety	NSbroad	Singleton	4	0.855043	1	1	0.287287	1.56055
APPL2	MHT70-11	Disruptive	Rare	3	0.855297	1	1	0.643177	3.40696
NEK1	MHT11	NSbroad	Rare	12	0.855628	1	1	-0.61699	2.18017
XPOT	Gf	NSbroad	Rare	6	0.855751	1	1	0.0551818	0.29432
NRG1	Depression	NSbroad	Rare	10	0.85596	1	1	-0.105611	0.604654
DTNBP1	MHT70	NSbroad	Singleton	3	0.85606	1	1	-0.700181	3.9183
EGR4	Depression	NSbroad	Rare	4	0.856144	1	1	-0.0730938	0.681089
EEF2K	Anxiety	NSstrict	Rare	9	0.856396	1	1	-0.134321	0.786456
ADCY3	MHT11	NSbroad	Singleton	3	0.856777	1	1	1.0795	6.71109
SYP	NART	NSbroad	Rare	3	0.857548	1	1	0.511877	2.75534
NEK1	NART	NSstrict	Rare	6	0.857838	1	1	0.466987	2.49888
MCPH1	Depression	NSstrict	Rare	3	0.857878	1	1	0.231087	1.29689
SORT1	NART	NSstrict	Rare	2	0.858023	1	1	-0.712195	3.38022
CCNE1	Neuroticism	NSbroad	Rare	5	0.858137	1	1	-0.54056	2.15029
CYB5R2	Neuroticism	NSbroad	Singleton	3	0.858387	1	1	-0.52804	3.17264
CORO1B	MHT70	NSbroad	Rare	2	0.859299	1	1	1.12787	6.19776
CORO1B	MHT70	NSbroad	Singleton	2	0.859299	1	1	1.12787	6.19776
NRXN3	NART	NSbroad	Singleton	7	0.859823	1	1	-0.549924	3.13311
NEK1	NART	NSbroad	Singleton	8	0.85998	1	1	-0.459052	2.61867
MARCH3	Anxiety	NSbroad	Rare	4	0.860116	1	1	0.277404	1.56088
MARCH3	Anxiety	NSbroad	Singleton	4	0.860116	1	1	0.277404	1.56088
VPS45	MHT11	NSbroad	Singleton	5	0.860733	1	1	-0.941821	5.19107
BRD1	MHT70	NSbroad	Singleton	13	0.860818	1	1	0.435298	2.44477
BDNF	MHT70-11	NSstrict	Rare	2	0.860835	1	1	0.305867	1.71236
ZHX2	Depression	NSbroad	Singleton	5	0.861296	1	1	0.175096	1.00951
HLA-DQA1	Anxiety	NSbroad	Rare	2	0.861381	1	1	0.261238	1.39619
HOOK3	MHT70	NSbroad	Rare	7	0.862338	1	1	-0.493069	2.65429
LPIN1	MHT70-11	NSbroad	Singleton	6	0.862466	1	1	-0.432681	2.41383
BRD1	MHT70	NSbroad	Rare	15	0.862798	1	1	0.320103	2.02907
SV2B	Gf	NSstrict	Singleton	2	0.863296	1	1	-0.120619	0.68748
VRK2	Depression	NSbroad	Singleton	3	0.863316	1	1	0.222044	1.29689
PRKCB	MHT70-11	NSstrict	Rare	4	0.863725	1	1	0.377743	2.2369
WDFY1	Depression	NSbroad	Rare	3	0.863899	1	1	-0.223857	1.29693
WDFY1	Depression	NSbroad	Singleton	3	0.863899	1	1	-0.223857	1.29693
PRKCB	Anxiety	NSstrict	Rare	4	0.864499	1	1	0.123072	1.18208
SLC41A2	MHT70-11	NSbroad	Rare	5	0.864748	1	1	-0.44026	2.2367
GRIA1	Gf	NSbroad	Rare	5	0.864869	1	1	0.0727446	0.397813
TACR1	NART	NSbroad	Singleton	3	0.865542	1	1	0.812054	4.77093
GABRA5	MHT11	NSbroad	Rare	2	0.865777	1	1	1.02147	6.69722
PRKCB	NART	NSbroad	Rare	8	0.865844	1	1	-0.492539	2.08165
SYP	MHT70	NSbroad	Rare	3	0.865858	1	1	-0.469778	2.92077
BCR	MHT11	NSstrict	Singleton	5	0.866734	1	1	-0.900483	5.1891
CAMK4	MHT70	NSbroad	Rare	3	0.867659	1	1	0.844428	5.06181
HERPUD1	Neuroticism	NSbroad	Rare	4	0.869467	1	1	0.503505	3.17371
SMC1A	Neuroticism	NSbroad	Rare	2	0.871031	1	1	0.474897	3.17144
SMC1A	Neuroticism	NSbroad	Singleton	2	0.871031	1	1	0.474897	3.17144
TP53RK	NART	NSbroad	Rare	4	0.872377	1	1	-0.661091	4.13454
MCPH1	MHT11	NSbroad	Singleton	8	0.87313	1	1	-0.716703	4.10817
SV2B	MHT70-11	NSbroad	Rare	12	0.873281	1	1	-0.246139	1.40304
RGS4	MHT70-11	NSbroad	Rare	2	0.874993	1	1	0.679037	4.16951
RGS4	MHT70-11	NSbroad	Singleton	2	0.874993	1	1	0.679037	4.16951
GABRA5	Depression	NSbroad	Rare	2	0.87513	1	1	0.1924	1.29718
CYB5R2	MHT70-11	NSbroad	Rare	6	0.87572	1	1	-0.318968	1.96958
LITAF	Depression	NSbroad	Singleton	2	0.877176	1	1	0.245145	1.58851
ZHX2	Depression	NSbroad	Rare	8	0.877326	1	1	-0.0805127	0.550874
TRIOBP	MHT70-11	NSbroad	Rare	21	0.8786	1	1	-0.0270414	0.735901
NUDT1	Anxiety	NSbroad	Rare	6	0.879109	1	1	-0.161983	0.906267
NEK1	MHT70-11	NSbroad	Singleton	8	0.879139	1	1	0.294327	1.86979
TNFRSF11B	MHT70	NSbroad	Rare	2	0.87914	1	1	-0.950546	6.21
TNFRSF11B	MHT70	NSbroad	Singleton	2	0.87914	1	1	-0.950546	6.21
HOOK3	Anxiety	NSbroad	Rare	7	0.879331	1	1	0.121218	0.944846
DLGAP1	MHT70	NSbroad	Singleton	8	0.879631	1	1	-0.466679	3.10739
THOP1	Depression	NSbroad	Rare	2	0.879982	1	1	0.16609	1.00636
BDNF	MHT11	NSbroad	Rare	3	0.880194	1	1	-0.354188	3.23568
ITPR1	Neuroticism	NSbroad	Rare	14	0.880274	1	1	0.211339	1.15714
NEK1	Gf	NSstrict	Rare	6	0.880599	1	1	-0.0346629	0.294197
LITAF	MHT11	NSbroad	Singleton	2	0.881358	1	1	-1.27395	8.18547
CLINT1	Neuroticism	NSbroad	Rare	5	0.881886	1	1	0.383192	2.07361
SRSF6	MHT70-11	NSbroad	Rare	2	0.88306	1	1	-0.424515	3.40696
EGR4	Gf	NSbroad	Rare	4	0.884744	1	1	-0.0400477	0.294976
NSUN6	MHT70-11	NSbroad	Rare	8	0.88516	1	1	-0.251073	1.78729
SCHIP1	MHT70	NSbroad	Rare	2	0.885954	1	1	0.691876	3.92182
BCR	Anxiety	NSbroad	Rare	17	0.88602	1	1	0.00860117	0.469242
APPL2	Neuroticism	NSstrict	Rare	6	0.886034	1	1	-0.327193	2.68675
NEK1	MHT70-11	NSstrict	Rare	6	0.886323	1	1	0.284132	1.78418
SYN1	NART	NSbroad	Rare	2	0.886664	1	1	0.312204	2.39435
NCOR2	Depression	NSstrict	Rare	2	0.88682	1	1	-0.228187	1.58928
NCOR2	Depression	NSstrict	Singleton	2	0.88682	1	1	-0.228187	1.58928
NFKBIA	MHT11	NSbroad	Rare	3	0.888357	1	1	-0.880486	6.69723
NFKBIA	MHT11	NSbroad	Singleton	3	0.888357	1	1	-0.880486	6.69723
NUMB	MHT11	NSbroad	Rare	3	0.888546	1	1	-0.946578	6.68915
APPL2	MHT11	NSbroad	Singleton	6	0.889841	1	1	0.746664	4.74737
ERBB3	MHT11	NSstrict	Rare	2	0.890459	1	1	0.168217	6.70558
VRK2	Neuroticism	NSbroad	Rare	5	0.89189	1	1	0.187618	1.73411
DLGAP1	Neuroticism	NSbroad	Rare	12	0.891918	1	1	0.163178	2.0568
TRIOBP	MHT70	NSbroad	Rare	22	0.891957	1	1	-0.0711169	1.09236
SKAP1	Depression	NSbroad	Rare	2	0.892175	1	1	-0.217002	1.59007
ID1	MHT70-11	NSbroad	Rare	6	0.896875	1	1	0.295227	2.41283
VRK2	Gf	NSstrict	Rare	2	0.896911	1	1	0.0635281	0.398603
DLGAP1	Depression	NSstrict	Rare	6	0.89711	1	1	-0.12037	0.919326
GABRA5	Anxiety	NSbroad	Rare	2	0.897464	1	1	0.237536	1.80063
BCR	MHT11	NSbroad	Singleton	11	0.897491	1	1	-0.324195	3.23459
EGR3	MHT70-11	NSbroad	Rare	3	0.897518	1	1	-0.348247	2.95355
VASH2	Neuroticism	NSbroad	Rare	3	0.899979	1	1	0.523657	2.68526
BANK1	Anxiety	NSbroad	Rare	5	0.900019	1	1	-0.122441	1.10662
BLZF1	Anxiety	NSbroad	Rare	5	0.900634	1	1	-0.128487	0.944399
SLC41A2	Gf	NSbroad	Singleton	4	0.901121	1	1	-0.0613732	0.486896
ANKRD16	Depression	NSbroad	Rare	3	0.901167	1	1	-0.163693	1.29766
CACNA1C	Depression	NSstrict	Rare	2	0.901244	1	1	0.196134	1.58734
CACNA1C	Depression	NSstrict	Singleton	2	0.901244	1	1	0.196134	1.58734
SV2B	MHT11	NSbroad	Singleton	10	0.90129	1	1	-0.471426	3.67784
NUDT1	NART	NSbroad	Rare	6	0.901467	1	1	-0.295384	2.40171
EGR3	MHT11	NSbroad	Singleton	2	0.902247	1	1	-1.06706	8.19525
GRM3	NART	NSbroad	Rare	6	0.90238	1	1	-0.410998	3.38013
GRM3	NART	NSbroad	Singleton	6	0.90238	1	1	-0.410998	3.38013
LPIN1	NART	NSbroad	Singleton	6	0.902482	1	1	0.418228	3.38088
KIF5C	NART	NSbroad	Rare	2	0.903501	1	1	0.715401	5.84678
SV2B	Depression	NSbroad	Rare	12	0.903931	1	1	0.0708562	0.534338
TGFBI	Anxiety	NSbroad	Rare	7	0.90468	1	1	-0.097796	0.839741
PCM1	Neuroticism	NSbroad	Singleton	12	0.907056	1	1	-0.14916	1.78594
NRXN3	Anxiety	NSbroad	Rare	11	0.909928	1	1	-0.0789961	0.644423
NFKBIA	Depression	NSbroad	Rare	3	0.9102	1	1	0.144667	1.29859
NFKBIA	Depression	NSbroad	Singleton	3	0.9102	1	1	0.144667	1.29859
RGS4	MHT70	NSbroad	Rare	2	0.910216	1	1	-0.673425	6.20858
RGS4	MHT70	NSbroad	Singleton	2	0.910216	1	1	-0.673425	6.20858
BDNF	Neuroticism	NSstrict	Rare	2	0.910681	1	1	-0.260522	2.06249
SCHIP1	Anxiety	NSbroad	Rare	2	0.910848	1	1	-0.146776	1.39605
ARHGEF11	Gf	NSbroad	Singleton	8	0.911153	1	1	-0.0364973	0.346752
SORT1	MHT70-11	NSbroad	Rare	7	0.911175	1	1	0.0911867	1.1728
SORCS3	MHT11	NSstrict	Rare	2	0.911267	1	1	-0.895712	8.18788
SERPINI1	Neuroticism	NSbroad	Rare	6	0.911395	1	1	-0.238009	1.60113
VPS45	MHT11	NSstrict	Rare	2	0.911657	1	1	0.477954	5.80543
CHRNA5	MHT70	NSbroad	Rare	2	0.912567	1	1	-0.681975	6.197
CHRNA5	MHT70	NSbroad	Singleton	2	0.912567	1	1	-0.681975	6.197
BLZF1	MHT70-11	NSbroad	Rare	4	0.913639	1	1	-0.165051	1.78723
SORT1	Anxiety	NSstrict	Rare	2	0.91463	1	1	0.172677	1.2755
BRD1	Neuroticism	NSbroad	Rare	13	0.914903	1	1	-0.153509	1.6418
TSNAXIP1	Neuroticism	NSbroad	Rare	6	0.915208	1	1	-0.0334435	1.56308
NRXN3	MHT70	NSbroad	Singleton	7	0.915434	1	1	0.355307	3.32123
UQCRC1	Depression	NSbroad	Singleton	4	0.916405	1	1	0.116709	1.12428
ITPR1	Anxiety	NSbroad	Rare	15	0.918614	1	1	0.0727635	0.509068
ZHX2	MHT70-11	NSbroad	Singleton	5	0.918982	1	1	-0.278141	2.64423
THOP1	MHT70	NSbroad	Rare	2	0.918993	1	1	-0.395082	3.92432
PCM1	Anxiety	NSstrict	Rare	8	0.921211	1	1	0.104049	0.814036
HERPUD1	Neuroticism	NSbroad	Singleton	3	0.921985	1	1	0.3687	4.09258
VRK2	Depression	NSstrict	Rare	2	0.922282	1	1	-0.0963399	0.92036
EGR4	MHT70	NSbroad	Singleton	2	0.922509	1	1	-0.610215	6.19473
TP53RK	Neuroticism	NSbroad	Rare	4	0.922547	1	1	-0.392677	3.54628
DLGAP1	NART	NSstrict	Singleton	4	0.922899	1	1	0.403987	4.13684
HERPUD1	MHT70	NSbroad	Singleton	3	0.923625	1	1	-0.480435	5.05793
NUDT1	MHT70-11	NSbroad	Rare	5	0.924187	1	1	-0.139674	1.71192
ADCY3	Gf	NSbroad	Rare	6	0.924448	1	1	0.0301386	0.326486
TRIOBP	Neuroticism	NSbroad	Singleton	12	0.925641	1	1	0.0337124	1.9782
SNAP91	Neuroticism	NSbroad	Singleton	4	0.925763	1	1	-0.716034	3.17477
SV2B	NART	NSstrict	Singleton	2	0.926057	1	1	0.546052	5.83937
CTTN	MHT70	NSbroad	Singleton	5	0.926121	1	1	0.372542	3.92169
NFKB2	Neuroticism	NSbroad	Rare	4	0.926378	1	1	0.196154	2.37129
ADCY1	Depression	NSbroad	Singleton	2	0.927247	1	1	-0.148248	1.58895
EGR3	Neuroticism	NSbroad	Singleton	2	0.927929	1	1	0.654912	5.01385
ZHX2	Gf	NSbroad	Rare	8	0.928604	1	1	0.0385944	0.23858
LITAF	Anxiety	NSbroad	Rare	3	0.92886	1	1	-0.146649	1.56055
NRG1	NART	NSbroad	Singleton	6	0.929399	1	1	-0.299035	3.38643
WDFY1	Gf	NSbroad	Rare	3	0.929544	1	1	0.0521596	0.561693
WDFY1	Gf	NSbroad	Singleton	3	0.929544	1	1	0.0521596	0.561693
SERPINI1	Gf	NSbroad	Singleton	3	0.929695	1	1	0.0704888	0.486663
LPIN1	Gf	NSbroad	Rare	9	0.929735	1	1	-0.02085	0.308907
CLINT1	Gf	NSbroad	Rare	5	0.930242	1	1	0.0281764	0.284626
RGS4	MHT11	NSbroad	Rare	2	0.930255	1	1	-0.807568	8.18794
RGS4	MHT11	NSbroad	Singleton	2	0.930255	1	1	-0.807568	8.18794
NEK1	Depression	NSstrict	Singleton	5	0.930421	1	1	0.0729386	0.849888
APPL2	MHT70-11	Disruptive	Singleton	2	0.931595	1	1	-0.370624	4.17419
TRIOBP	MHT11	NSbroad	Rare	21	0.932539	1	1	0.159762	1.44507
SLC41A2	Depression	NSbroad	Rare	5	0.93327	1	1	0.0705819	0.851779
HIPK2	Neuroticism	NSbroad	Rare	9	0.933753	1	1	-0.110092	2.25095
XPOT	MHT70-11	NSbroad	Rare	5	0.933815	1	1	-0.0977562	1.78418
NRXN1	NART	NSbroad	Singleton	9	0.934524	1	1	-0.202932	2.49978
CYB5R2	MHT70-11	NSbroad	Singleton	3	0.934822	1	1	0.223291	2.63701
ID1	Neuroticism	NSbroad	Rare	6	0.93597	1	1	0.204558	2.90214
PPARGC1A	NART	NSbroad	Singleton	3	0.93756	1	1	-0.36829	4.78054
BBS4	MHT70-11	NSbroad	Rare	8	0.937713	1	1	0.095856	1.71492
PCM1	NART	NSbroad	Singleton	16	0.938264	1	1	-0.157219	2.08219
MCPH1	MHT11	NSstrict	Singleton	2	0.940814	1	1	0.586801	8.18588
GRIA1	MHT11	NSbroad	Singleton	3	0.941829	1	1	-0.506792	6.68876
ATP6V0A1	Neuroticism	NSbroad	Rare	4	0.943238	1	1	-0.0758829	2.25185
NUDT1	MHT70-11	NSbroad	Singleton	2	0.944237	1	1	-0.201717	3.41242
VASH2	Depression	NSbroad	Rare	3	0.944403	1	1	0.0146058	0.851043
CAMK4	NART	NSbroad	Singleton	2	0.944414	1	1	-0.406251	5.84704
MTPAP	MHT70-11	NSbroad	Rare	2	0.944646	1	1	-0.200669	3.40705
MTPAP	MHT70-11	NSbroad	Singleton	2	0.944646	1	1	-0.200669	3.40705
ERBB2	Anxiety	NSbroad	Singleton	8	0.945862	1	1	0.0767267	1.10571
SV2B	MHT70-11	NSstrict	Rare	3	0.945911	1	1	-0.149461	2.41283
DLG2	Anxiety	NSbroad	Singleton	7	0.946643	1	1	0.0801419	1.18189
PCM1	Neuroticism	NSstrict	Rare	8	0.94675	1	1	0.238335	1.85035
DTNBP1	MHT70	NSbroad	Rare	6	0.947095	1	1	-0.0684303	1.88463
THOP1	Neuroticism	NSbroad	Rare	2	0.948102	1	1	-0.159932	3.17533
DLG2	MHT11	NSbroad	Rare	9	0.948517	1	1	0.0334147	2.83371
CYB5R2	Depression	NSbroad	Singleton	3	0.948813	1	1	0.0633032	1.00551
PRKCB	MHT70	NSbroad	Rare	8	0.949322	1	1	-0.229216	2.20663
DLGAP1	NART	NSstrict	Rare	6	0.950288	1	1	0.215603	3.38188
GRIA1	MHT11	NSbroad	Rare	5	0.950884	1	1	-0.275725	4.73747
GRIN2A	MHT11	NSbroad	Rare	10	0.95135	1	1	0.447845	2.11651
SLC41A2	MHT11	NSbroad	Rare	5	0.954036	1	1	0.343291	4.39121
GRM3	MHT70	NSbroad	Rare	6	0.954437	1	1	-0.202828	3.58307
GRM3	MHT70	NSbroad	Singleton	6	0.954437	1	1	-0.202828	3.58307
SKAP1	Gf	NSbroad	Rare	2	0.954676	1	1	0.0492409	0.688649
VPS45	Depression	NSstrict	Rare	2	0.954745	1	1	-0.0595146	1.12377
MYRIP	Depression	NSbroad	Rare	18	0.95475	1	1	0.0100607	0.325946
SORT1	Depression	NSbroad	Singleton	4	0.955241	1	1	0.0615498	1.12677
GRIN2A	MHT11	NSbroad	Singleton	5	0.955398	1	1	0.769064	4.73831
EEF2K	Depression	NSbroad	Singleton	7	0.955686	1	1	-0.0483028	0.851388
UQCRC1	NART	NSbroad	Singleton	4	0.956808	1	1	-0.221482	4.13582
SYP	Gf	NSbroad	Singleton	2	0.957077	1	1	-0.0170233	0.344104
SERPINI1	MHT70	NSbroad	Rare	8	0.957195	1	1	0.0411294	1.97881
EGR4	Depression	NSbroad	Singleton	2	0.957953	1	1	0.0822273	1.58859
MYRIP	NART	NSbroad	Rare	18	0.958529	1	1	-0.0361443	1.19904
XPOT	Gf	NSbroad	Singleton	4	0.960013	1	1	-0.0213529	0.397639
NAPB	MHT11	NSbroad	Rare	4	0.960594	1	1	-0.304821	4.74693
ERBB3	MHT70-11	NSbroad	Singleton	8	0.961229	1	1	-0.0938524	1.97359
MYRIP	Gf	NSbroad	Rare	18	0.961685	1	1	0.011144	0.141166
CCNE1	MHT70	NSbroad	Rare	5	0.961878	1	1	0.281929	2.6575
ARHGEF11	MHT70-11	NSbroad	Rare	10	0.962201	1	1	0.167115	1.1526
ZNF140	MHT70-11	NSbroad	Singleton	3	0.96267	1	1	-0.164901	3.40696
ID1	MHT70-11	NSbroad	Singleton	4	0.963257	1	1	-0.122589	2.95331
CCNE1	Depression	NSbroad	Rare	5	0.965035	1	1	-0.0303321	0.681494
TP53RK	MHT11	NSbroad	Singleton	3	0.965084	1	1	-0.299207	6.68896
TP53RK	MHT11	NSstrict	Rare	3	0.965084	1	1	-0.299207	6.68896
TP53RK	MHT11	NSstrict	Singleton	3	0.965084	1	1	-0.299207	6.68896
NCOR2	MHT70-11	NSbroad	Rare	10	0.965665	1	1	-0.095074	1.71266
ADCY1	Gf	NSbroad	Rare	4	0.96688	1	1	-0.0205142	0.215022
CTTN	NART	NSbroad	Singleton	5	0.967478	1	1	0.155594	3.69956
ERBB3	MHT70-11	NSstrict	Rare	2	0.967873	1	1	0.115557	3.4121
ZNF140	NART	NSbroad	Singleton	3	0.970089	1	1	-0.175193	4.77158
NRXN1	MHT70	NSstrict	Rare	2	0.970948	1	1	-0.201328	6.2005
SLC41A2	MHT70	NSbroad	Singleton	4	0.971314	1	1	0.160752	4.38394
CAMK4	MHT11	NSstrict	Rare	2	0.971826	1	1	0.403228	8.20393
SLC41A2	MHT70	NSbroad	Rare	5	0.973164	1	1	0.111493	3.32153
ARHGEF11	Anxiety	NSbroad	Rare	10	0.974976	1	1	0.0964747	0.609053
MYRIP	MHT11	NSbroad	Rare	18	0.975679	1	1	0.0365719	1.6801
NEK1	NART	NSstrict	Singleton	5	0.975968	1	1	-0.090409	3.12644
EGR4	MHT11	NSbroad	Singleton	2	0.976198	1	1	-0.29546	8.18615
CHRNA5	Anxiety	NSbroad	Rare	2	0.977495	1	1	-0.0596184	2.20594
CHRNA5	Anxiety	NSbroad	Singleton	2	0.977495	1	1	-0.0596184	2.20594
SYP	Depression	NSbroad	Rare	3	0.977937	1	1	0.0231695	0.749007
USP7	Gf	NSbroad	Rare	8	0.979528	1	1	-0.00620529	0.309178
RPS6KA2	NART	NSbroad	Rare	5	0.97973	1	1	0.213017	2.30768
DMRT2	Depression	NSbroad	Singleton	4	0.981169	1	1	-0.0289564	1.12448
LIMA1	Gf	NSbroad	Rare	2	0.982047	1	1	0.0198141	0.687549
LIMA1	Gf	NSbroad	Singleton	2	0.982047	1	1	0.0198141	0.687549
DTNBP1	MHT11	Disruptive	Rare	2	0.982206	1	1	0.327713	8.2036
DTNBP1	MHT11	NSstrict	Rare	2	0.982206	1	1	0.327713	8.2036
HSPA2	MHT70-11	NSbroad	Rare	3	0.982613	1	1	-0.0439862	2.95171
HERPUD1	Gf	NSbroad	Singleton	3	0.982664	1	1	-0.0117361	0.561752
APPL2	Depression	NSbroad	Rare	11	0.98308	1	1	-0.0271367	0.507295
SKAP1	NART	NSbroad	Rare	2	0.983125	1	1	-0.118459	5.8493
NSUN6	Neuroticism	NSstrict	Rare	3	0.984045	1	1	-0.212639	4.10115
NSUN6	Neuroticism	NSstrict	Singleton	3	0.984045	1	1	-0.212639	4.10115
ADCY1	MHT11	NSbroad	Singleton	2	0.984754	1	1	0.143302	8.19484
ADCY1	Depression	NSbroad	Rare	4	0.984866	1	1	0.0380458	0.496478
PCM1	MHT70-11	NSbroad	Singleton	12	0.985961	1	1	-0.0234986	1.48695
CCNE1	NART	NSbroad	Singleton	2	0.986686	1	1	-0.0910308	5.84667
NAPB	Gf	NSbroad	Rare	4	0.987958	1	1	-0.00866992	0.397992
HLA-DQA1	NART	NSbroad	Rare	2	0.988234	1	1	-0.0454172	3.70006
ADCY3	Gf	NSbroad	Singleton	3	0.98833	1	1	-0.00734121	0.561687
SERPINI1	MHT70-11	NSbroad	Singleton	4	0.988378	1	1	0.0445991	2.95169
EEF2K	MHT70-11	NSbroad	Rare	13	0.990412	1	1	-0.0691959	1.24882
NCOR2	Gf	NSbroad	Rare	10	0.991048	1	1	-0.0293115	0.282543
GRM3	MHT11	NSstrict	Rare	4	0.991082	1	1	-0.134884	5.80161
GRM3	MHT11	NSstrict	Singleton	4	0.991082	1	1	-0.134884	5.80161
SORCS3	Gf	NSbroad	Singleton	8	0.991278	1	1	-0.00119072	0.345324
HOOK3	MHT11	NSbroad	Rare	7	0.991932	1	1	-0.087666	3.51066
CAMK4	NART	NSbroad	Rare	3	0.992309	1	1	0.0495596	4.77511
DTNBP1	Anxiety	NSbroad	Singleton	3	0.992891	1	1	-0.0117357	1.3948
CYB5R2	Neuroticism	NSbroad	Rare	5	0.994433	1	1	0.160703	2.36931
[truncated: 11 more rows]

## Sheet: S17.GeneOntologyInteractome
GO Term	Description	P-value	FDR q-value	Enrichment	N	B	n	b	Genes
Biological Process
GO:0007017	microtubule-based process	2.2e-15	3.14e-11	12.23	17879	470	56	18	[PCNT - pericentrin, DST - dystonin, NDE1 - nude neurodevelopment protein 1, TUBG1 - tubulin, gamma 1, KIFAP3 - kinesin-associated protein 3, AKAP9 - a kinase (prka) anchor protein (yotiao) 9, TUBB - tubulin, beta class i, DCTN2 - dynactin 2 (p50), TRAF3IP1 - tnf receptor-associated factor 3 interacting protein 1, NDEL1 - nude neurodevelopment protein 1-like 1, SMC3 - structural maintenance of ch…
GO:0032886	regulation of microtubule-based process	6.44e-15	4.6e-11	19.78	17879	226	56	14	[PCNT - pericentrin, DIXDC1 - dix domain containing 1, TUBG1 - tubulin, gamma 1, TUBB - tubulin, beta class i, DCTN2 - dynactin 2 (p50), TRAF3IP1 - tnf receptor-associated factor 3 interacting protein 1, SMC3 - structural maintenance of chromosomes 3, ATF5 - activating transcription factor 5, PAFAH1B1 - platelet-activating factor acetylhydrolase 1b, regulatory subunit 1 (45kda), WNT3A - wingless-…
GO:0000226	microtubule cytoskeleton organization	1.27e-12	4.53e-09	15.72	17879	264	56	13	[PCNT - pericentrin, DST - dystonin, NDE1 - nude neurodevelopment protein 1, TUBG1 - tubulin, gamma 1, AKAP9 - a kinase (prka) anchor protein (yotiao) 9, TUBB - tubulin, beta class i, DCTN2 - dynactin 2 (p50), NDEL1 - nude neurodevelopment protein 1-like 1, SMC3 - structural maintenance of chromosomes 3, PAFAH1B1 - platelet-activating factor acetylhydrolase 1b, regulatory subunit 1 (45kda), MAP1A…
GO:0070507	regulation of microtubule cytoskeleton organization	1.27e-12	6.03e-09	18.78	17879	204	56	12	[ATF5 - activating transcription factor 5, PCNT - pericentrin, PAFAH1B1 - platelet-activating factor acetylhydrolase 1b, regulatory subunit 1 (45kda), DIXDC1 - dix domain containing 1, WNT3A - wingless-type mmtv integration site family, member 3a, TUBG1 - tubulin, gamma 1, TUBB - tubulin, beta class i, MAP1A - microtubule-associated protein 1a, DCTN2 - dynactin 2 (p50), TRAF3IP1 - tnf receptor-as…
GO:0006928	movement of cell or subcellular component	2.79e-12	7.97e-09	5.88	17879	1195	56	22	[DST - dystonin, NDE1 - nude neurodevelopment protein 1, DIXDC1 - dix domain containing 1, KIFAP3 - kinesin-associated protein 3, TUBB - tubulin, beta class i, TRAF3IP1 - tnf receptor-associated factor 3 interacting protein 1, NDEL1 - nude neurodevelopment protein 1-like 1, CCDC88A - coiled-coil domain containing 88a, PAFAH1B1 - platelet-activating factor acetylhydrolase 1b, regulatory subunit 1 …
GO:0000086	G2/M transition of mitotic cell cycle	1.14e-11	2.33e-08	23.65	17879	135	56	10	[PCNT - pericentrin, NDE1 - nude neurodevelopment protein 1, PAFAH1B1 - platelet-activating factor acetylhydrolase 1b, regulatory subunit 1 (45kda), DCTN1 - dynactin 1, TUBG1 - tubulin, gamma 1, CEP290 - centrosomal protein 290kda, AKAP9 - a kinase (prka) anchor protein (yotiao) 9, TUBB - tubulin, beta class i, DCTN2 - dynactin 2 (p50), YWHAE - tyrosine 3-monooxygenase/tryptophan 5-monooxygenase …
GO:0044839	cell cycle G2/M phase transition	1.32e-11	2.36e-08	23.3	17879	137	56	10	[PCNT - pericentrin, NDE1 - nude neurodevelopment protein 1, PAFAH1B1 - platelet-activating factor acetylhydrolase 1b, regulatory subunit 1 (45kda), DCTN1 - dynactin 1, TUBG1 - tubulin, gamma 1, CEP290 - centrosomal protein 290kda, AKAP9 - a kinase (prka) anchor protein (yotiao) 9, TUBB - tubulin, beta class i, DCTN2 - dynactin 2 (p50), YWHAE - tyrosine 3-monooxygenase/tryptophan 5-monooxygenase …
GO:0051656	establishment of organelle localization	9.97e-12	2.37e-08	15.77	17879	243	56	12	[PAFAH1B1 - platelet-activating factor acetylhydrolase 1b, regulatory subunit 1 (45kda), NDE1 - nude neurodevelopment protein 1, DCTN1 - dynactin 1, WNT3A - wingless-type mmtv integration site family, member 3a, KIF3A - kinesin family member 3a, FEZ1 - fasciculation and elongation protein zeta 1 (zygin i), KIFAP3 - kinesin-associated protein 3, DCTN2 - dynactin 2 (p50), YWHAZ - tyrosine 3-monooxy…
GO:0051960	regulation of nervous system development	4.56e-11	6.51e-08	7.42	17879	731	56	17	[CDK5RAP3 - cdk5 regulatory subunit associated protein 3, DIXDC1 - dix domain containing 1, TNIK - traf2 and nck interacting kinase, TRAF3IP1 - tnf receptor-associated factor 3 interacting protein 1, NDEL1 - nude neurodevelopment protein 1-like 1, OLFM1 - olfactomedin 1, CCDC88A - coiled-coil domain containing 88a, ATF5 - activating transcription factor 5, PAFAH1B1 - platelet-activating factor ac…
GO:0051650	establishment of vesicle localization	4.19e-11	6.65e-08	26.85	17879	107	56	9	[NDE1 - nude neurodevelopment protein 1, PAFAH1B1 - platelet-activating factor acetylhydrolase 1b, regulatory subunit 1 (45kda), DCTN1 - dynactin 1, WNT3A - wingless-type mmtv integration site family, member 3a, KIF3A - kinesin family member 3a, KIFAP3 - kinesin-associated protein 3, DCTN2 - dynactin 2 (p50), NDEL1 - nude neurodevelopment protein 1-like 1, CTNNB1 - catenin (cadherin-associated pr…
GO:0051648	vesicle localization	8.07e-11	1.05e-07	24.99	17879	115	56	9	[NDE1 - nude neurodevelopment protein 1, PAFAH1B1 - platelet-activating factor acetylhydrolase 1b, regulatory subunit 1 (45kda), DCTN1 - dynactin 1, WNT3A - wingless-type mmtv integration site family, member 3a, KIF3A - kinesin family member 3a, KIFAP3 - kinesin-associated protein 3, DCTN2 - dynactin 2 (p50), NDEL1 - nude neurodevelopment protein 1-like 1, CTNNB1 - catenin (cadherin-associated pr…
GO:0050767	regulation of neurogenesis	9.14e-11	1.09e-07	7.81	17879	654	56	16	[CDK5RAP3 - cdk5 regulatory subunit associated protein 3, DIXDC1 - dix domain containing 1, TNIK - traf2 and nck interacting kinase, NDEL1 - nude neurodevelopment protein 1-like 1, OLFM1 - olfactomedin 1, CCDC88A - coiled-coil domain containing 88a, ATF5 - activating transcription factor 5, PAFAH1B1 - platelet-activating factor acetylhydrolase 1b, regulatory subunit 1 (45kda), WNT3A - wingless-ty…
GO:0051640	organelle localization	1.16e-10	1.27e-07	12.77	17879	300	56	12	[PAFAH1B1 - platelet-activating factor acetylhydrolase 1b, regulatory subunit 1 (45kda), NDE1 - nude neurodevelopment protein 1, DCTN1 - dynactin 1, WNT3A - wingless-type mmtv integration site family, member 3a, KIF3A - kinesin family member 3a, FEZ1 - fasciculation and elongation protein zeta 1 (zygin i), KIFAP3 - kinesin-associated protein 3, DCTN2 - dynactin 2 (p50), YWHAZ - tyrosine 3-monooxy…
GO:0051493	regulation of cytoskeleton organization	1.78e-10	1.82e-07	9.29	17879	481	56	14	[PCNT - pericentrin, DIXDC1 - dix domain containing 1, TUBG1 - tubulin, gamma 1, TUBB - tubulin, beta class i, DCTN2 - dynactin 2 (p50), TRAF3IP1 - tnf receptor-associated factor 3 interacting protein 1, SMC3 - structural maintenance of chromosomes 3, CCDC88A - coiled-coil domain containing 88a, ATF5 - activating transcription factor 5, PAFAH1B1 - platelet-activating factor acetylhydrolase 1b, re…
GO:0022402	cell cycle process	2.06e-10	1.96e-07	5.74	17879	1057	56	19	[CDK5RAP3 - cdk5 regulatory subunit associated protein 3, PCNT - pericentrin, DST - dystonin, NDE1 - nude neurodevelopment protein 1, TUBG1 - tubulin, gamma 1, AKAP9 - a kinase (prka) anchor protein (yotiao) 9, CDC5L - cell division cycle 5-like, TUBB - tubulin, beta class i, DCTN2 - dynactin 2 (p50), NDEL1 - nude neurodevelopment protein 1-like 1, SMC3 - structural maintenance of chromosomes 3, …
GO:0016043	cellular component organization	4.99e-10	3.57e-07	2.51	17879	4701	56	37	[DST - dystonin, NDE1 - nude neurodevelopment protein 1, AKAP9 - a kinase (prka) anchor protein (yotiao) 9, KIFAP3 - kinesin-associated protein 3, TUBB - tubulin, beta class i, DCTN2 - dynactin 2 (p50), TRAF3IP1 - tnf receptor-associated factor 3 interacting protein 1, SYNE1 - spectrin repeat containing, nuclear envelope 1, OLFM1 - olfactomedin 1, SMC3 - structural maintenance of chromosomes 3, D…
GO:0071870	cellular response to catecholamine stimulus	4.02e-10	3.58e-07	63.85	17879	30	56	6	[GNB1 - guanine nucleotide binding protein (g protein), beta polypeptide 1, APP - amyloid beta (a4) precursor protein, PDE4D - phosphodiesterase 4d, camp-specific, GSK3B - glycogen synthase kinase 3 beta, KCNQ1 - potassium voltage-gated channel, kqt-like subfamily, member 1, PDE4B - phosphodiesterase 4b, camp-specific]
GO:0051649	establishment of localization in cell	4.51e-10	3.58e-07	4.53	17879	1551	56	22	[NDE1 - nude neurodevelopment protein 1, SNX6 - sorting nexin 6, KIFAP3 - kinesin-associated protein 3, TUBB - tubulin, beta class i, DCTN2 - dynactin 2 (p50), SYNE1 - spectrin repeat containing, nuclear envelope 1, TRAF3IP1 - tnf receptor-associated factor 3 interacting protein 1, NDEL1 - nude neurodevelopment protein 1-like 1, AP4M1 - adaptor-related protein complex 4, mu 1 subunit, PAFAH1B1 - …
GO:1902589	single-organism organelle organization	5.4e-10	3.67e-07	4.04	17879	1898	56	24	[PCNT - pericentrin, DST - dystonin, NDE1 - nude neurodevelopment protein 1, TUBG1 - tubulin, gamma 1, AKAP9 - a kinase (prka) anchor protein (yotiao) 9, TUBB - tubulin, beta class i, DCTN2 - dynactin 2 (p50), TNIK - traf2 and nck interacting kinase, TRAF3IP1 - tnf receptor-associated factor 3 interacting protein 1, SYNE1 - spectrin repeat containing, nuclear envelope 1, NDEL1 - nude neurodevelop…
GO:0071868	cellular response to monoamine stimulus	4.97e-10	3.73e-07	61.79	17879	31	56	6	[GNB1 - guanine nucleotide binding protein (g protein), beta polypeptide 1, APP - amyloid beta (a4) precursor protein, PDE4D - phosphodiesterase 4d, camp-specific, GSK3B - glycogen synthase kinase 3 beta, KCNQ1 - potassium voltage-gated channel, kqt-like subfamily, member 1, PDE4B - phosphodiesterase 4b, camp-specific]
GO:0051128	regulation of cellular component organization	4.48e-10	3.76e-07	3.71	17879	2238	56	26	[TUBB - tubulin, beta class i, DCTN2 - dynactin 2 (p50), TRAF3IP1 - tnf receptor-associated factor 3 interacting protein 1, OLFM1 - olfactomedin 1, SMC3 - structural maintenance of chromosomes 3, ATF5 - activating transcription factor 5, GRB2 - growth factor receptor-bound protein 2, FEZ1 - fasciculation and elongation protein zeta 1 (zygin i), MAP1A - microtubule-associated protein 1a, CLU - clu…
GO:0010970	establishment of localization by movement along microtubule	5.9e-10	3.83e-07	26.61	17879	96	56	8	[NDE1 - nude neurodevelopment protein 1, PAFAH1B1 - platelet-activating factor acetylhydrolase 1b, regulatory subunit 1 (45kda), DCTN1 - dynactin 1, KIF3A - kinesin family member 3a, KIFAP3 - kinesin-associated protein 3, APP - amyloid beta (a4) precursor protein, TRAF3IP1 - tnf receptor-associated factor 3 interacting protein 1, NDEL1 - nude neurodevelopment protein 1-like 1]
GO:0071840	cellular component organization or biogenesis	6.23e-10	3.87e-07	2.49	17879	4735	56	37	[DST - dystonin, NDE1 - nude neurodevelopment protein 1, AKAP9 - a kinase (prka) anchor protein (yotiao) 9, KIFAP3 - kinesin-associated protein 3, TUBB - tubulin, beta class i, DCTN2 - dynactin 2 (p50), TRAF3IP1 - tnf receptor-associated factor 3 interacting protein 1, SYNE1 - spectrin repeat containing, nuclear envelope 1, OLFM1 - olfactomedin 1, SMC3 - structural maintenance of chromosomes 3, D…
GO:0071869	response to catecholamine	7.44e-10	4.25e-07	58.05	17879	33	56	6	[GNB1 - guanine nucleotide binding protein (g protein), beta polypeptide 1, APP - amyloid beta (a4) precursor protein, PDE4D - phosphodiesterase 4d, camp-specific, GSK3B - glycogen synthase kinase 3 beta, KCNQ1 - potassium voltage-gated channel, kqt-like subfamily, member 1, PDE4B - phosphodiesterase 4b, camp-specific]
GO:0007010	cytoskeleton organization	7.19e-10	4.28e-07	7.48	17879	640	56	15	[PCNT - pericentrin, DST - dystonin, NDE1 - nude neurodevelopment protein 1, TUBG1 - tubulin, gamma 1, AKAP9 - a kinase (prka) anchor protein (yotiao) 9, TUBB - tubulin, beta class i, DCTN2 - dynactin 2 (p50), TNIK - traf2 and nck interacting kinase, SYNE1 - spectrin repeat containing, nuclear envelope 1, NDEL1 - nude neurodevelopment protein 1-like 1, SMC3 - structural maintenance of chromosomes…
GO:0045664	regulation of neuron differentiation	9.06e-10	4.98e-07	8.2	17879	545	56	14	[CDK5RAP3 - cdk5 regulatory subunit associated protein 3, DIXDC1 - dix domain containing 1, TNIK - traf2 and nck interacting kinase, NDEL1 - nude neurodevelopment protein 1-like 1, OLFM1 - olfactomedin 1, CCDC88A - coiled-coil domain containing 88a, PAFAH1B1 - platelet-activating factor acetylhydrolase 1b, regulatory subunit 1 (45kda), WNT3A - wingless-type mmtv integration site family, member 3a…
GO:0071867	response to monoamine	1.08e-09	5.74e-07	54.73	17879	35	56	6	[GNB1 - guanine nucleotide binding protein (g protein), beta polypeptide 1, APP - amyloid beta (a4) precursor protein, PDE4D - phosphodiesterase 4d, camp-specific, GSK3B - glycogen synthase kinase 3 beta, KCNQ1 - potassium voltage-gated channel, kqt-like subfamily, member 1, PDE4B - phosphodiesterase 4b, camp-specific]
GO:0007020	microtubule nucleation	2.09e-09	1.06e-06	88.69	17879	18	56	5	[NDE1 - nude neurodevelopment protein 1, TUBG1 - tubulin, gamma 1, AKAP9 - a kinase (prka) anchor protein (yotiao) 9, RANBP9 - ran binding protein 9, NDEL1 - nude neurodevelopment protein 1-like 1]
GO:0030705	cytoskeleton-dependent intracellular transport	2.52e-09	1.2e-06	22.21	17879	115	56	8	[NDE1 - nude neurodevelopment protein 1, PAFAH1B1 - platelet-activating factor acetylhydrolase 1b, regulatory subunit 1 (45kda), KIF3A - kinesin family member 3a, KIFAP3 - kinesin-associated protein 3, TUBB - tubulin, beta class i, APP - amyloid beta (a4) precursor protein, TRAF3IP1 - tnf receptor-associated factor 3 interacting protein 1, NDEL1 - nude neurodevelopment protein 1-like 1]
GO:0060284	regulation of cell development	2.46e-09	1.21e-06	6.23	17879	820	56	16	[CDK5RAP3 - cdk5 regulatory subunit associated protein 3, DIXDC1 - dix domain containing 1, TNIK - traf2 and nck interacting kinase, OLFM1 - olfactomedin 1, NDEL1 - nude neurodevelopment protein 1-like 1, CCDC88A - coiled-coil domain containing 88a, ATF5 - activating transcription factor 5, PAFAH1B1 - platelet-activating factor acetylhydrolase 1b, regulatory subunit 1 (45kda), WNT3A - wingless-ty…
GO:0044772	mitotic cell cycle phase transition	2.78e-09	1.28e-06	13.53	17879	236	56	10	[PCNT - pericentrin, PAFAH1B1 - platelet-activating factor acetylhydrolase 1b, regulatory subunit 1 (45kda), NDE1 - nude neurodevelopment protein 1, DCTN1 - dynactin 1, TUBG1 - tubulin, gamma 1, CEP290 - centrosomal protein 290kda, AKAP9 - a kinase (prka) anchor protein (yotiao) 9, TUBB - tubulin, beta class i, DCTN2 - dynactin 2 (p50), YWHAE - tyrosine 3-monooxygenase/tryptophan 5-monooxygenase …
GO:0048519	negative regulation of biological process	3.01e-09	1.34e-06	2.5	17879	4463	56	35	[DST - dystonin, CDC5L - cell division cycle 5-like, KIFAP3 - kinesin-associated protein 3, TUBB - tubulin, beta class i, DCTN2 - dynactin 2 (p50), TRAF3IP1 - tnf receptor-associated factor 3 interacting protein 1, OLFM1 - olfactomedin 1, SMC3 - structural maintenance of chromosomes 3, ATF5 - activating transcription factor 5, ATF4 - activating transcription factor 4, GRB2 - growth factor recepto…
GO:0044770	cell cycle phase transition	3.54e-09	1.53e-06	13.19	17879	242	56	10	[PCNT - pericentrin, PAFAH1B1 - platelet-activating factor acetylhydrolase 1b, regulatory subunit 1 (45kda), NDE1 - nude neurodevelopment protein 1, DCTN1 - dynactin 1, TUBG1 - tubulin, gamma 1, CEP290 - centrosomal protein 290kda, AKAP9 - a kinase (prka) anchor protein (yotiao) 9, TUBB - tubulin, beta class i, DCTN2 - dynactin 2 (p50), YWHAE - tyrosine 3-monooxygenase/tryptophan 5-monooxygenase …
GO:0006996	organelle organization	3.72e-09	1.56e-06	3.37	17879	2466	56	26	[DST - dystonin, NDE1 - nude neurodevelopment protein 1, AKAP9 - a kinase (prka) anchor protein (yotiao) 9, TUBB - tubulin, beta class i, DCTN2 - dynactin 2 (p50), TRAF3IP1 - tnf receptor-associated factor 3 interacting protein 1, SYNE1 - spectrin repeat containing, nuclear envelope 1, SMC3 - structural maintenance of chromosomes 3, DCTN1 - dynactin 1, KIF3A - kinesin family member 3a, CEP290 - c…
GO:0051641	cellular localization	3.85e-09	1.57e-06	5.56	17879	976	56	17	[NDE1 - nude neurodevelopment protein 1, KIFAP3 - kinesin-associated protein 3, DCTN2 - dynactin 2 (p50), TNIK - traf2 and nck interacting kinase, SYNE1 - spectrin repeat containing, nuclear envelope 1, NDEL1 - nude neurodevelopment protein 1-like 1, PAFAH1B1 - platelet-activating factor acetylhydrolase 1b, regulatory subunit 1 (45kda), RAD21 - rad21 homolog (s. pombe), DCTN1 - dynactin 1, KIF3A …
GO:1903047	mitotic cell cycle process	4.24e-09	1.68e-06	6.57	17879	729	56	15	[CDK5RAP3 - cdk5 regulatory subunit associated protein 3, PCNT - pericentrin, NDE1 - nude neurodevelopment protein 1, TUBG1 - tubulin, gamma 1, AKAP9 - a kinase (prka) anchor protein (yotiao) 9, TUBB - tubulin, beta class i, DCTN2 - dynactin 2 (p50), NDEL1 - nude neurodevelopment protein 1-like 1, SMC3 - structural maintenance of chromosomes 3, PAFAH1B1 - platelet-activating factor acetylhydrolas…
GO:0046907	intracellular transport	4.7e-09	1.82e-06	4.47	17879	1428	56	20	[NDE1 - nude neurodevelopment protein 1, SNX6 - sorting nexin 6, KIFAP3 - kinesin-associated protein 3, TUBB - tubulin, beta class i, DCTN2 - dynactin 2 (p50), TRAF3IP1 - tnf receptor-associated factor 3 interacting protein 1, NDEL1 - nude neurodevelopment protein 1-like 1, AP4M1 - adaptor-related protein complex 4, mu 1 subunit, PAFAH1B1 - platelet-activating factor acetylhydrolase 1b, regulator…
GO:0051179	localization	5.04e-09	1.9e-06	2.61	17879	4044	56	33	[NDE1 - nude neurodevelopment protein 1, AKAP9 - a kinase (prka) anchor protein (yotiao) 9, KIFAP3 - kinesin-associated protein 3, TUBB - tubulin, beta class i, DCTN2 - dynactin 2 (p50), SYNE1 - spectrin repeat containing, nuclear envelope 1, TRAF3IP1 - tnf receptor-associated factor 3 interacting protein 1, DCTN1 - dynactin 1, GRB2 - growth factor receptor-bound protein 2, KIF3A - kinesin family…
GO:0033043	regulation of organelle organization	5.47e-09	2e-06	5.05	17879	1139	56	18	[PCNT - pericentrin, DIXDC1 - dix domain containing 1, TUBG1 - tubulin, gamma 1, TUBB - tubulin, beta class i, DCTN2 - dynactin 2 (p50), TRAF3IP1 - tnf receptor-associated factor 3 interacting protein 1, SMC3 - structural maintenance of chromosomes 3, CCDC88A - coiled-coil domain containing 88a, ATF5 - activating transcription factor 5, PAFAH1B1 - platelet-activating factor acetylhydrolase 1b, re…
GO:1902582	single-organism intracellular transport	6.03e-09	2.15e-06	5.01	17879	1146	56	18	[NDE1 - nude neurodevelopment protein 1, SNX6 - sorting nexin 6, KIFAP3 - kinesin-associated protein 3, TUBB - tubulin, beta class i, DCTN2 - dynactin 2 (p50), TRAF3IP1 - tnf receptor-associated factor 3 interacting protein 1, NDEL1 - nude neurodevelopment protein 1-like 1, AP4M1 - adaptor-related protein complex 4, mu 1 subunit, PAFAH1B1 - platelet-activating factor acetylhydrolase 1b, regulator…
GO:0048523	negative regulation of cellular process	8.89e-09	3.1e-06	2.55	17879	4131	56	33	[DST - dystonin, KIFAP3 - kinesin-associated protein 3, CDC5L - cell division cycle 5-like, TUBB - tubulin, beta class i, DCTN2 - dynactin 2 (p50), TRAF3IP1 - tnf receptor-associated factor 3 interacting protein 1, SMC3 - structural maintenance of chromosomes 3, ATF5 - activating transcription factor 5, ATF4 - activating transcription factor 4, GRB2 - growth factor receptor-bound protein 2, FEZ1 …
GO:0030516	regulation of axon extension	9.66e-09	3.29e-06	25.69	17879	87	56	7	[PAFAH1B1 - platelet-activating factor acetylhydrolase 1b, regulatory subunit 1 (45kda), WNT3A - wingless-type mmtv integration site family, member 3a, GSK3B - glycogen synthase kinase 3 beta, DISC1 - disrupted in schizophrenia 1, NDEL1 - nude neurodevelopment protein 1-like 1, OLFM1 - olfactomedin 1, MACF1 - microtubule-actin crosslinking factor 1]
GO:0051129	negative regulation of cellular component organization	1.03e-08	3.43e-06	6.78	17879	659	56	14	[PCNT - pericentrin, TUBG1 - tubulin, gamma 1, TUBB - tubulin, beta class i, DCTN2 - dynactin 2 (p50), TRAF3IP1 - tnf receptor-associated factor 3 interacting protein 1, SMC3 - structural maintenance of chromosomes 3, PAFAH1B1 - platelet-activating factor acetylhydrolase 1b, regulatory subunit 1 (45kda), WNT3A - wingless-type mmtv integration site family, member 3a, FEZ1 - fasciculation and elong…
GO:0061387	regulation of extent of cell growth	2.57e-08	8.33e-06	22.35	17879	100	56	7	[PAFAH1B1 - platelet-activating factor acetylhydrolase 1b, regulatory subunit 1 (45kda), WNT3A - wingless-type mmtv integration site family, member 3a, GSK3B - glycogen synthase kinase 3 beta, DISC1 - disrupted in schizophrenia 1, OLFM1 - olfactomedin 1, NDEL1 - nude neurodevelopment protein 1-like 1, MACF1 - microtubule-actin crosslinking factor 1]
GO:0010770	positive regulation of cell morphogenesis involved in differentiation	3.4e-08	1.08e-05	15.96	17879	160	56	8	[PAFAH1B1 - platelet-activating factor acetylhydrolase 1b, regulatory subunit 1 (45kda), WNT3A - wingless-type mmtv integration site family, member 3a, GSK3B - glycogen synthase kinase 3 beta, DISC1 - disrupted in schizophrenia 1, OLFM1 - olfactomedin 1, NDEL1 - nude neurodevelopment protein 1-like 1, MACF1 - microtubule-actin crosslinking factor 1, CTNNB1 - catenin (cadherin-associated protein),…
GO:0010975	regulation of neuron projection development	3.7e-08	1.12e-05	8.78	17879	400	56	11	[CCDC88A - coiled-coil domain containing 88a, PAFAH1B1 - platelet-activating factor acetylhydrolase 1b, regulatory subunit 1 (45kda), WNT3A - wingless-type mmtv integration site family, member 3a, FEZ1 - fasciculation and elongation protein zeta 1 (zygin i), TNIK - traf2 and nck interacting kinase, DISC1 - disrupted in schizophrenia 1, GSK3B - glycogen synthase kinase 3 beta, DPYSL3 - dihydropyri…
GO:0051239	regulation of multicellular organismal process	3.64e-08	1.13e-05	3.14	17879	2540	56	25	[AKAP9 - a kinase (prka) anchor protein (yotiao) 9, TRAF3IP1 - tnf receptor-associated factor 3 interacting protein 1, OLFM1 - olfactomedin 1, ATF5 - activating transcription factor 5, ATF4 - activating transcription factor 4, FEZ1 - fasciculation and elongation protein zeta 1 (zygin i), CLIC1 - chloride intracellular channel 1, CLU - clusterin, DPYSL3 - dihydropyrimidinase-like 3, KCNQ1 - potass…
GO:0050794	regulation of cellular process	5.3e-08	1.58e-05	1.6	17879	9954	56	50	[DST - dystonin, CDC5L - cell division cycle 5-like, AKAP9 - a kinase (prka) anchor protein (yotiao) 9, KIFAP3 - kinesin-associated protein 3, TRAF3IP1 - tnf receptor-associated factor 3 interacting protein 1, OLFM1 - olfactomedin 1, SMC3 - structural maintenance of chromosomes 3, ATF4 - activating transcription factor 4, DCTN1 - dynactin 1, CEP290 - centrosomal protein 290kda, MAP1A - microtubul…
GO:0051234	establishment of localization	6.51e-08	1.9e-05	2.58	17879	3719	56	30	[NDE1 - nude neurodevelopment protein 1, AKAP9 - a kinase (prka) anchor protein (yotiao) 9, KIFAP3 - kinesin-associated protein 3, TUBB - tubulin, beta class i, DCTN2 - dynactin 2 (p50), SYNE1 - spectrin repeat containing, nuclear envelope 1, TRAF3IP1 - tnf receptor-associated factor 3 interacting protein 1, DCTN1 - dynactin 1, GRB2 - growth factor receptor-bound protein 2, KIF3A - kinesin family…
GO:0050772	positive regulation of axonogenesis	6.76e-08	1.93e-05	28.17	17879	68	56	6	[PAFAH1B1 - platelet-activating factor acetylhydrolase 1b, regulatory subunit 1 (45kda), WNT3A - wingless-type mmtv integration site family, member 3a, GSK3B - glycogen synthase kinase 3 beta, DISC1 - disrupted in schizophrenia 1, NDEL1 - nude neurodevelopment protein 1-like 1, MACF1 - microtubule-actin crosslinking factor 1]
GO:0045773	positive regulation of axon extension	7.59e-08	2.08e-05	45.61	17879	35	56	5	[PAFAH1B1 - platelet-activating factor acetylhydrolase 1b, regulatory subunit 1 (45kda), GSK3B - glycogen synthase kinase 3 beta, DISC1 - disrupted in schizophrenia 1, NDEL1 - nude neurodevelopment protein 1-like 1, MACF1 - microtubule-actin crosslinking factor 1]
GO:0047496	vesicle transport along microtubule	7.59e-08	2.13e-05	45.61	17879	35	56	5	[PAFAH1B1 - platelet-activating factor acetylhydrolase 1b, regulatory subunit 1 (45kda), NDE1 - nude neurodevelopment protein 1, KIF3A - kinesin family member 3a, KIFAP3 - kinesin-associated protein 3, NDEL1 - nude neurodevelopment protein 1-like 1]
GO:0051961	negative regulation of nervous system development	9.9e-08	2.67e-05	11.14	17879	258	56	9	[ATF5 - activating transcription factor 5, PAFAH1B1 - platelet-activating factor acetylhydrolase 1b, regulatory subunit 1 (45kda), DIXDC1 - dix domain containing 1, WNT3A - wingless-type mmtv integration site family, member 3a, APP - amyloid beta (a4) precursor protein, GSK3B - glycogen synthase kinase 3 beta, DPYSL3 - dihydropyrimidinase-like 3, TRAF3IP1 - tnf receptor-associated factor 3 intera…
GO:0006810	transport	1.3e-07	3.44e-05	2.58	17879	3593	56	29	[NDE1 - nude neurodevelopment protein 1, AKAP9 - a kinase (prka) anchor protein (yotiao) 9, KIFAP3 - kinesin-associated protein 3, TUBB - tubulin, beta class i, DCTN2 - dynactin 2 (p50), TRAF3IP1 - tnf receptor-associated factor 3 interacting protein 1, GRB2 - growth factor receptor-bound protein 2, DCTN1 - dynactin 1, KIF3A - kinesin family member 3a, FEZ1 - fasciculation and elongation protein …
GO:0099518	vesicle cytoskeletal trafficking	1.33e-07	3.46e-05	40.93	17879	39	56	5	[PAFAH1B1 - platelet-activating factor acetylhydrolase 1b, regulatory subunit 1 (45kda), NDE1 - nude neurodevelopment protein 1, KIF3A - kinesin family member 3a, KIFAP3 - kinesin-associated protein 3, NDEL1 - nude neurodevelopment protein 1-like 1]
GO:0071871	response to epinephrine	1.53e-07	3.9e-05	79.82	17879	16	56	4	[PDE4D - phosphodiesterase 4d, camp-specific, GSK3B - glycogen synthase kinase 3 beta, KCNQ1 - potassium voltage-gated channel, kqt-like subfamily, member 1, PDE4B - phosphodiesterase 4b, camp-specific]
GO:0007018	microtubule-based movement	1.84e-07	4.61e-05	12.83	17879	199	56	8	[PAFAH1B1 - platelet-activating factor acetylhydrolase 1b, regulatory subunit 1 (45kda), NDE1 - nude neurodevelopment protein 1, DCTN1 - dynactin 1, KIF3A - kinesin family member 3a, KIFAP3 - kinesin-associated protein 3, APP - amyloid beta (a4) precursor protein, TRAF3IP1 - tnf receptor-associated factor 3 interacting protein 1, NDEL1 - nude neurodevelopment protein 1-like 1]
GO:0045595	regulation of cell differentiation	2.6e-07	6.3e-05	3.92	17879	1465	56	18	[CDK5RAP3 - cdk5 regulatory subunit associated protein 3, DIXDC1 - dix domain containing 1, TNIK - traf2 and nck interacting kinase, NDEL1 - nude neurodevelopment protein 1-like 1, OLFM1 - olfactomedin 1, CCDC88A - coiled-coil domain containing 88a, ATF5 - activating transcription factor 5, PAFAH1B1 - platelet-activating factor acetylhydrolase 1b, regulatory subunit 1 (45kda), WNT3A - wingless-ty…
GO:0008104	protein localization	2.57e-07	6.33e-05	3.71	17879	1635	56	19	[SNX6 - sorting nexin 6, KIFAP3 - kinesin-associated protein 3, DCTN2 - dynactin 2 (p50), TNIK - traf2 and nck interacting kinase, TRAF3IP1 - tnf receptor-associated factor 3 interacting protein 1, AP4M1 - adaptor-related protein complex 4, mu 1 subunit, PAFAH1B1 - platelet-activating factor acetylhydrolase 1b, regulatory subunit 1 (45kda), RAD21 - rad21 homolog (s. pombe), WNT3A - wingless-type …
GO:0033036	macromolecule localization	2.97e-07	7.06e-05	3.68	17879	1650	56	19	[SNX6 - sorting nexin 6, KIFAP3 - kinesin-associated protein 3, DCTN2 - dynactin 2 (p50), TNIK - traf2 and nck interacting kinase, TRAF3IP1 - tnf receptor-associated factor 3 interacting protein 1, AP4M1 - adaptor-related protein complex 4, mu 1 subunit, PAFAH1B1 - platelet-activating factor acetylhydrolase 1b, regulatory subunit 1 (45kda), RAD21 - rad21 homolog (s. pombe), WNT3A - wingless-type …
GO:0016192	vesicle-mediated transport	3.02e-07	7.07e-05	4.76	17879	1007	56	15	[SNX6 - sorting nexin 6, KIFAP3 - kinesin-associated protein 3, DCTN2 - dynactin 2 (p50), KALRN - kalirin, rhogef kinase, AP4M1 - adaptor-related protein complex 4, mu 1 subunit, GRB2 - growth factor receptor-bound protein 2, DCTN1 - dynactin 1, KIF3A - kinesin family member 3a, WNT3A - wingless-type mmtv integration site family, member 3a, APP - amyloid beta (a4) precursor protein, CLU - cluster…
GO:0048518	positive regulation of biological process	4.03e-07	9.29e-05	2.1	17879	5330	56	35	[AKAP9 - a kinase (prka) anchor protein (yotiao) 9, KIFAP3 - kinesin-associated protein 3, OLFM1 - olfactomedin 1, ATF5 - activating transcription factor 5, ATF4 - activating transcription factor 4, GRB2 - growth factor receptor-bound protein 2, FEZ1 - fasciculation and elongation protein zeta 1 (zygin i), CEP290 - centrosomal protein 290kda, CLIC1 - chloride intracellular channel 1, CLU - cluste…
GO:0042325	regulation of phosphorylation	4.22e-07	9.57e-05	4.03	17879	1346	56	17	[CDK5RAP3 - cdk5 regulatory subunit associated protein 3, SH3BP5 - sh3-domain binding protein 5 (btk-associated), SNX6 - sorting nexin 6, AKAP9 - a kinase (prka) anchor protein (yotiao) 9, TNIK - traf2 and nck interacting kinase, TRAF3IP1 - tnf receptor-associated factor 3 interacting protein 1, CCDC88A - coiled-coil domain containing 88a, PAFAH1B1 - platelet-activating factor acetylhydrolase 1b,…
GO:0050789	regulation of biological process	4.53e-07	9.95e-05	1.52	17879	10469	56	50	[DST - dystonin, CDC5L - cell division cycle 5-like, AKAP9 - a kinase (prka) anchor protein (yotiao) 9, KIFAP3 - kinesin-associated protein 3, TRAF3IP1 - tnf receptor-associated factor 3 interacting protein 1, OLFM1 - olfactomedin 1, SMC3 - structural maintenance of chromosomes 3, ATF4 - activating transcription factor 4, DCTN1 - dynactin 1, CEP290 - centrosomal protein 290kda, MAP1A - microtubul…
GO:0048522	positive regulation of cellular process	4.48e-07	9.99e-05	2.25	17879	4546	56	32	[AKAP9 - a kinase (prka) anchor protein (yotiao) 9, KIFAP3 - kinesin-associated protein 3, OLFM1 - olfactomedin 1, ATF5 - activating transcription factor 5, ATF4 - activating transcription factor 4, GRB2 - growth factor receptor-bound protein 2, FEZ1 - fasciculation and elongation protein zeta 1 (zygin i), CEP290 - centrosomal protein 290kda, CLIC1 - chloride intracellular channel 1, CLU - cluste…
GO:0065007	biological regulation	4.97e-07	0.000108	1.49	17879	10937	56	51	[DST - dystonin, CDC5L - cell division cycle 5-like, AKAP9 - a kinase (prka) anchor protein (yotiao) 9, KIFAP3 - kinesin-associated protein 3, TRAF3IP1 - tnf receptor-associated factor 3 interacting protein 1, OLFM1 - olfactomedin 1, SMC3 - structural maintenance of chromosomes 3, ATF4 - activating transcription factor 4, DCTN1 - dynactin 1, CEP290 - centrosomal protein 290kda, MAP1A - microtubul…
GO:0061351	neural precursor cell proliferation	5.29e-07	0.000113	31.3	17879	51	56	5	[ATF5 - activating transcription factor 5, NDE1 - nude neurodevelopment protein 1, PAFAH1B1 - platelet-activating factor acetylhydrolase 1b, regulatory subunit 1 (45kda), WNT3A - wingless-type mmtv integration site family, member 3a, DISC1 - disrupted in schizophrenia 1]
GO:0010976	positive regulation of neuron projection development	5.36e-07	0.000113	11.15	17879	229	56	8	[PAFAH1B1 - platelet-activating factor acetylhydrolase 1b, regulatory subunit 1 (45kda), WNT3A - wingless-type mmtv integration site family, member 3a, FEZ1 - fasciculation and elongation protein zeta 1 (zygin i), GSK3B - glycogen synthase kinase 3 beta, DISC1 - disrupted in schizophrenia 1, DPYSL3 - dihydropyrimidinase-like 3, NDEL1 - nude neurodevelopment protein 1-like 1, MACF1 - microtubule-a…
GO:0031344	regulation of cell projection organization	5.46e-07	0.000113	6.72	17879	523	56	11	[CCDC88A - coiled-coil domain containing 88a, PAFAH1B1 - platelet-activating factor acetylhydrolase 1b, regulatory subunit 1 (45kda), WNT3A - wingless-type mmtv integration site family, member 3a, FEZ1 - fasciculation and elongation protein zeta 1 (zygin i), TNIK - traf2 and nck interacting kinase, DISC1 - disrupted in schizophrenia 1, GSK3B - glycogen synthase kinase 3 beta, DPYSL3 - dihydropyri…
GO:0048583	regulation of response to stimulus	6.04e-07	0.000123	2.48	17879	3609	56	28	[TRAF3IP1 - tnf receptor-associated factor 3 interacting protein 1, GRB2 - growth factor receptor-bound protein 2, ATF4 - activating transcription factor 4, FEZ1 - fasciculation and elongation protein zeta 1 (zygin i), MAP1A - microtubule-associated protein 1a, CLU - clusterin, KCNQ1 - potassium voltage-gated channel, kqt-like subfamily, member 1, MACF1 - microtubule-actin crosslinking factor 1, …
GO:0022607	cellular component assembly	6.18e-07	0.000124	3.34	17879	1914	56	20	[PCNT - pericentrin, DST - dystonin, KIFAP3 - kinesin-associated protein 3, TUBB - tubulin, beta class i, TNIK - traf2 and nck interacting kinase, TRAF3IP1 - tnf receptor-associated factor 3 interacting protein 1, CCDC88A - coiled-coil domain containing 88a, PAFAH1B1 - platelet-activating factor acetylhydrolase 1b, regulatory subunit 1 (45kda), KIF3A - kinesin family member 3a, WNT3A - wingless-t…
GO:0030030	cell projection organization	6.62e-07	0.000131	5.86	17879	654	56	12	[PCNT - pericentrin, CCDC88A - coiled-coil domain containing 88a, PAFAH1B1 - platelet-activating factor acetylhydrolase 1b, regulatory subunit 1 (45kda), KIF3A - kinesin family member 3a, CEP290 - centrosomal protein 290kda, APP - amyloid beta (a4) precursor protein, CLU - clusterin, TNIK - traf2 and nck interacting kinase, DISC1 - disrupted in schizophrenia 1, GSK3B - glycogen synthase kinase 3 …
GO:0048870	cell motility	6.8e-07	0.000133	5.28	17879	786	56	13	[DST - dystonin, NDE1 - nude neurodevelopment protein 1, DIXDC1 - dix domain containing 1, NDEL1 - nude neurodevelopment protein 1-like 1, CCDC88A - coiled-coil domain containing 88a, PAFAH1B1 - platelet-activating factor acetylhydrolase 1b, regulatory subunit 1 (45kda), GRB2 - growth factor receptor-bound protein 2, PDE4D - phosphodiesterase 4d, camp-specific, GSK3B - glycogen synthase kinase 3 …
GO:0050768	negative regulation of neurogenesis	7.18e-07	0.000139	10.73	17879	238	56	8	[ATF5 - activating transcription factor 5, PAFAH1B1 - platelet-activating factor acetylhydrolase 1b, regulatory subunit 1 (45kda), DIXDC1 - dix domain containing 1, WNT3A - wingless-type mmtv integration site family, member 3a, APP - amyloid beta (a4) precursor protein, GSK3B - glycogen synthase kinase 3 beta, DPYSL3 - dihydropyrimidinase-like 3, CTNNB1 - catenin (cadherin-associated protein), be…
GO:0019220	regulation of phosphate metabolic process	7.39e-07	0.000141	3.66	17879	1572	56	18	[CDK5RAP3 - cdk5 regulatory subunit associated protein 3, SH3BP5 - sh3-domain binding protein 5 (btk-associated), SNX6 - sorting nexin 6, AKAP9 - a kinase (prka) anchor protein (yotiao) 9, TNIK - traf2 and nck interacting kinase, TRAF3IP1 - tnf receptor-associated factor 3 interacting protein 1, CCDC88A - coiled-coil domain containing 88a, PAFAH1B1 - platelet-activating factor acetylhydrolase 1b,…
GO:0010769	regulation of cell morphogenesis involved in differentiation	7.68e-07	0.000142	8.73	17879	329	56	9	[PAFAH1B1 - platelet-activating factor acetylhydrolase 1b, regulatory subunit 1 (45kda), WNT3A - wingless-type mmtv integration site family, member 3a, TNIK - traf2 and nck interacting kinase, GSK3B - glycogen synthase kinase 3 beta, DISC1 - disrupted in schizophrenia 1, OLFM1 - olfactomedin 1, NDEL1 - nude neurodevelopment protein 1-like 1, MACF1 - microtubule-actin crosslinking factor 1, CTNNB1…
GO:0050770	regulation of axonogenesis	7.64e-07	0.000144	13.63	17879	164	56	7	[PAFAH1B1 - platelet-activating factor acetylhydrolase 1b, regulatory subunit 1 (45kda), WNT3A - wingless-type mmtv integration site family, member 3a, GSK3B - glycogen synthase kinase 3 beta, DISC1 - disrupted in schizophrenia 1, OLFM1 - olfactomedin 1, NDEL1 - nude neurodevelopment protein 1-like 1, MACF1 - microtubule-actin crosslinking factor 1]
GO:0071407	cellular response to organic cyclic compound	8.08e-07	0.000148	8.68	17879	331	56	9	[CDC5L - cell division cycle 5-like, AKAP9 - a kinase (prka) anchor protein (yotiao) 9, GNB1 - guanine nucleotide binding protein (g protein), beta polypeptide 1, APP - amyloid beta (a4) precursor protein, PDE4D - phosphodiesterase 4d, camp-specific, GSK3B - glycogen synthase kinase 3 beta, KCNQ1 - potassium voltage-gated channel, kqt-like subfamily, member 1, PDE4B - phosphodiesterase 4b, camp-s…
GO:0051174	regulation of phosphorus metabolic process	8.34e-07	0.000151	3.63	17879	1585	56	18	[CDK5RAP3 - cdk5 regulatory subunit associated protein 3, SH3BP5 - sh3-domain binding protein 5 (btk-associated), SNX6 - sorting nexin 6, AKAP9 - a kinase (prka) anchor protein (yotiao) 9, TNIK - traf2 and nck interacting kinase, TRAF3IP1 - tnf receptor-associated factor 3 interacting protein 1, CCDC88A - coiled-coil domain containing 88a, PAFAH1B1 - platelet-activating factor acetylhydrolase 1b,…
GO:0001932	regulation of protein phosphorylation	9.48e-07	0.000169	4.05	17879	1260	56	16	[CDK5RAP3 - cdk5 regulatory subunit associated protein 3, SH3BP5 - sh3-domain binding protein 5 (btk-associated), SNX6 - sorting nexin 6, AKAP9 - a kinase (prka) anchor protein (yotiao) 9, TNIK - traf2 and nck interacting kinase, TRAF3IP1 - tnf receptor-associated factor 3 interacting protein 1, CCDC88A - coiled-coil domain containing 88a, PAFAH1B1 - platelet-activating factor acetylhydrolase 1b,…
GO:0001764	neuron migration	1.02e-06	0.000179	17.9	17879	107	56	6	[NDE1 - nude neurodevelopment protein 1, PAFAH1B1 - platelet-activating factor acetylhydrolase 1b, regulatory subunit 1 (45kda), DISC1 - disrupted in schizophrenia 1, NDEL1 - nude neurodevelopment protein 1-like 1, YWHAE - tyrosine 3-monooxygenase/tryptophan 5-monooxygenase activation protein, epsilon polypeptide, CTNNB1 - catenin (cadherin-associated protein), beta 1, 88kda]
GO:0071417	cellular response to organonitrogen compound	1.09e-06	0.000189	8.38	17879	343	56	9	[CDC5L - cell division cycle 5-like, AKAP9 - a kinase (prka) anchor protein (yotiao) 9, GNB1 - guanine nucleotide binding protein (g protein), beta polypeptide 1, APP - amyloid beta (a4) precursor protein, PDE4D - phosphodiesterase 4d, camp-specific, GSK3B - glycogen synthase kinase 3 beta, KCNQ1 - potassium voltage-gated channel, kqt-like subfamily, member 1, PDE4B - phosphodiesterase 4b, camp-s…
GO:0072384	organelle transport along microtubule	1.11e-06	0.00019	27.06	17879	59	56	5	[NDE1 - nude neurodevelopment protein 1, PAFAH1B1 - platelet-activating factor acetylhydrolase 1b, regulatory subunit 1 (45kda), KIF3A - kinesin family member 3a, KIFAP3 - kinesin-associated protein 3, NDEL1 - nude neurodevelopment protein 1-like 1]
GO:0007165	signal transduction	1.25e-06	0.000213	2.21	17879	4483	56	31	[DST - dystonin, AKAP9 - a kinase (prka) anchor protein (yotiao) 9, KIFAP3 - kinesin-associated protein 3, CDC5L - cell division cycle 5-like, OLFM1 - olfactomedin 1, SMC3 - structural maintenance of chromosomes 3, DCTN1 - dynactin 1, ATF4 - activating transcription factor 4, GRB2 - growth factor receptor-bound protein 2, CLIC1 - chloride intracellular channel 1, CLU - clusterin, CIT - citron (rh…
GO:0007026	negative regulation of microtubule depolymerization	1.47e-06	0.000248	16.8	17879	114	56	6	[PCNT - pericentrin, TUBG1 - tubulin, gamma 1, TUBB - tubulin, beta class i, MAP1A - microtubule-associated protein 1a, DCTN2 - dynactin 2 (p50), SMC3 - structural maintenance of chromosomes 3]
GO:0010720	positive regulation of cell development	1.63e-06	0.000267	6.84	17879	467	56	10	[PAFAH1B1 - platelet-activating factor acetylhydrolase 1b, regulatory subunit 1 (45kda), WNT3A - wingless-type mmtv integration site family, member 3a, FEZ1 - fasciculation and elongation protein zeta 1 (zygin i), DISC1 - disrupted in schizophrenia 1, GSK3B - glycogen synthase kinase 3 beta, DPYSL3 - dihydropyrimidinase-like 3, OLFM1 - olfactomedin 1, NDEL1 - nude neurodevelopment protein 1-like …
GO:0016477	cell migration	1.62e-06	0.000269	5.38	17879	712	56	12	[CCDC88A - coiled-coil domain containing 88a, NDE1 - nude neurodevelopment protein 1, PAFAH1B1 - platelet-activating factor acetylhydrolase 1b, regulatory subunit 1 (45kda), GRB2 - growth factor receptor-bound protein 2, DIXDC1 - dix domain containing 1, PDE4D - phosphodiesterase 4d, camp-specific, DISC1 - disrupted in schizophrenia 1, GSK3B - glycogen synthase kinase 3 beta, NDEL1 - nude neurode…
GO:0031399	regulation of protein modification process	1.93e-06	0.000313	3.42	17879	1679	56	18	[CDK5RAP3 - cdk5 regulatory subunit associated protein 3, SH3BP5 - sh3-domain binding protein 5 (btk-associated), SNX6 - sorting nexin 6, AKAP9 - a kinase (prka) anchor protein (yotiao) 9, TNIK - traf2 and nck interacting kinase, TRAF3IP1 - tnf receptor-associated factor 3 interacting protein 1, CCDC88A - coiled-coil domain containing 88a, PAFAH1B1 - platelet-activating factor acetylhydrolase 1b,…
GO:1901699	cellular response to nitrogen compound	2.03e-06	0.000326	7.77	17879	370	56	9	[CDC5L - cell division cycle 5-like, AKAP9 - a kinase (prka) anchor protein (yotiao) 9, GNB1 - guanine nucleotide binding protein (g protein), beta polypeptide 1, APP - amyloid beta (a4) precursor protein, PDE4D - phosphodiesterase 4d, camp-specific, GSK3B - glycogen synthase kinase 3 beta, KCNQ1 - potassium voltage-gated channel, kqt-like subfamily, member 1, PDE4B - phosphodiesterase 4b, camp-s…
GO:0031111	negative regulation of microtubule polymerization or depolymerization	2.19e-06	0.000348	15.7	17879	122	56	6	[PCNT - pericentrin, TUBG1 - tubulin, gamma 1, TUBB - tubulin, beta class i, MAP1A - microtubule-associated protein 1a, DCTN2 - dynactin 2 (p50), SMC3 - structural maintenance of chromosomes 3]
GO:0050769	positive regulation of neurogenesis	2.22e-06	0.000348	7.68	17879	374	56	9	[PAFAH1B1 - platelet-activating factor acetylhydrolase 1b, regulatory subunit 1 (45kda), WNT3A - wingless-type mmtv integration site family, member 3a, FEZ1 - fasciculation and elongation protein zeta 1 (zygin i), GSK3B - glycogen synthase kinase 3 beta, DISC1 - disrupted in schizophrenia 1, DPYSL3 - dihydropyrimidinase-like 3, NDEL1 - nude neurodevelopment protein 1-like 1, MACF1 - microtubule-a…
GO:0048638	regulation of developmental growth	2.84e-06	0.000441	8.93	17879	286	56	8	[PAFAH1B1 - platelet-activating factor acetylhydrolase 1b, regulatory subunit 1 (45kda), WNT3A - wingless-type mmtv integration site family, member 3a, APP - amyloid beta (a4) precursor protein, GSK3B - glycogen synthase kinase 3 beta, DISC1 - disrupted in schizophrenia 1, OLFM1 - olfactomedin 1, NDEL1 - nude neurodevelopment protein 1-like 1, MACF1 - microtubule-actin crosslinking factor 1]
GO:0051240	positive regulation of multicellular organismal process	2.93e-06	0.00045	3.72	17879	1373	56	16	[NDEL1 - nude neurodevelopment protein 1-like 1, OLFM1 - olfactomedin 1, PAFAH1B1 - platelet-activating factor acetylhydrolase 1b, regulatory subunit 1 (45kda), ATF4 - activating transcription factor 4, WNT3A - wingless-type mmtv integration site family, member 3a, FEZ1 - fasciculation and elongation protein zeta 1 (zygin i), CLIC1 - chloride intracellular channel 1, PDE4D - phosphodiesterase 4d,…
GO:0044763	single-organism cellular process	3.41e-06	0.000517	1.57	17879	9379	56	46	[DST - dystonin, NDE1 - nude neurodevelopment protein 1, KIFAP3 - kinesin-associated protein 3, AKAP9 - a kinase (prka) anchor protein (yotiao) 9, CDC5L - cell division cycle 5-like, TUBB - tubulin, beta class i, DCTN2 - dynactin 2 (p50), SYNE1 - spectrin repeat containing, nuclear envelope 1, TRAF3IP1 - tnf receptor-associated factor 3 interacting protein 1, OLFM1 - olfactomedin 1, SMC3 - struct…
GO:0031114	regulation of microtubule depolymerization	3.47e-06	0.000521	14.51	17879	132	56	6	[PCNT - pericentrin, TUBG1 - tubulin, gamma 1, TUBB - tubulin, beta class i, MAP1A - microtubule-associated protein 1a, DCTN2 - dynactin 2 (p50), SMC3 - structural maintenance of chromosomes 3]
GO:0010721	negative regulation of cell development	3.85e-06	0.000566	8.57	17879	298	56	8	[ATF5 - activating transcription factor 5, PAFAH1B1 - platelet-activating factor acetylhydrolase 1b, regulatory subunit 1 (45kda), DIXDC1 - dix domain containing 1, WNT3A - wingless-type mmtv integration site family, member 3a, APP - amyloid beta (a4) precursor protein, GSK3B - glycogen synthase kinase 3 beta, DPYSL3 - dihydropyrimidinase-like 3, CTNNB1 - catenin (cadherin-associated protein), be…
GO:0008283	cell proliferation	3.84e-06	0.000571	5.5	17879	639	56	11	[CDK5RAP3 - cdk5 regulatory subunit associated protein 3, ATF5 - activating transcription factor 5, NDE1 - nude neurodevelopment protein 1, PAFAH1B1 - platelet-activating factor acetylhydrolase 1b, regulatory subunit 1 (45kda), WNT3A - wingless-type mmtv integration site family, member 3a, GNB1 - guanine nucleotide binding protein (g protein), beta polypeptide 1, DCTN2 - dynactin 2 (p50), CLU - c…
GO:0031346	positive regulation of cell projection organization	3.94e-06	0.000575	8.54	17879	299	56	8	[PAFAH1B1 - platelet-activating factor acetylhydrolase 1b, regulatory subunit 1 (45kda), WNT3A - wingless-type mmtv integration site family, member 3a, FEZ1 - fasciculation and elongation protein zeta 1 (zygin i), GSK3B - glycogen synthase kinase 3 beta, DISC1 - disrupted in schizophrenia 1, DPYSL3 - dihydropyrimidinase-like 3, NDEL1 - nude neurodevelopment protein 1-like 1, MACF1 - microtubule-a…
GO:1902578	single-organism localization	4.15e-06	0.000599	2.54	17879	3011	56	24	[NDE1 - nude neurodevelopment protein 1, SNX6 - sorting nexin 6, KIFAP3 - kinesin-associated protein 3, TUBB - tubulin, beta class i, DCTN2 - dynactin 2 (p50), TNIK - traf2 and nck interacting kinase, SYNE1 - spectrin repeat containing, nuclear envelope 1, TRAF3IP1 - tnf receptor-associated factor 3 interacting protein 1, NDEL1 - nude neurodevelopment protein 1-like 1, AP4M1 - adaptor-related pro…
GO:0045666	positive regulation of neuron differentiation	4.24e-06	0.000606	8.46	17879	302	56	8	[PAFAH1B1 - platelet-activating factor acetylhydrolase 1b, regulatory subunit 1 (45kda), WNT3A - wingless-type mmtv integration site family, member 3a, FEZ1 - fasciculation and elongation protein zeta 1 (zygin i), GSK3B - glycogen synthase kinase 3 beta, DISC1 - disrupted in schizophrenia 1, DPYSL3 - dihydropyrimidinase-like 3, NDEL1 - nude neurodevelopment protein 1-like 1, MACF1 - microtubule-a…
GO:0021799	cerebral cortex radially oriented cell migration	4.72e-06	0.000667	87.07	17879	11	56	3	[DIXDC1 - dix domain containing 1, DISC1 - disrupted in schizophrenia 1, NDEL1 - nude neurodevelopment protein 1-like 1]
GO:0040011	locomotion	5.31e-06	0.000743	4.39	17879	946	56	13	[DST - dystonin, NDE1 - nude neurodevelopment protein 1, DIXDC1 - dix domain containing 1, NDEL1 - nude neurodevelopment protein 1-like 1, CCDC88A - coiled-coil domain containing 88a, PAFAH1B1 - platelet-activating factor acetylhydrolase 1b, regulatory subunit 1 (45kda), GRB2 - growth factor receptor-bound protein 2, PDE4D - phosphodiesterase 4d, camp-specific, GSK3B - glycogen synthase kinase 3 …
GO:0030307	positive regulation of cell growth	5.96e-06	0.000827	13.21	17879	145	56	6	[PAFAH1B1 - platelet-activating factor acetylhydrolase 1b, regulatory subunit 1 (45kda), WNT3A - wingless-type mmtv integration site family, member 3a, GSK3B - glycogen synthase kinase 3 beta, DISC1 - disrupted in schizophrenia 1, NDEL1 - nude neurodevelopment protein 1-like 1, MACF1 - microtubule-actin crosslinking factor 1]
GO:0060070	canonical Wnt signaling pathway	6.05e-06	0.000832	19.23	17879	83	56	5	[DIXDC1 - dix domain containing 1, WNT3A - wingless-type mmtv integration site family, member 3a, GSK3B - glycogen synthase kinase 3 beta, DISC1 - disrupted in schizophrenia 1, CTNNB1 - catenin (cadherin-associated protein), beta 1, 88kda]
GO:0071872	cellular response to epinephrine stimulus	6.28e-06	0.000846	79.82	17879	12	56	3	[PDE4D - phosphodiesterase 4d, camp-specific, KCNQ1 - potassium voltage-gated channel, kqt-like subfamily, member 1, PDE4B - phosphodiesterase 4b, camp-specific]
GO:0045597	positive regulation of cell differentiation	6.35e-06	0.000847	4.71	17879	813	56	12	[PAFAH1B1 - platelet-activating factor acetylhydrolase 1b, regulatory subunit 1 (45kda), WNT3A - wingless-type mmtv integration site family, member 3a, FEZ1 - fasciculation and elongation protein zeta 1 (zygin i), CLIC1 - chloride intracellular channel 1, CLU - clusterin, DISC1 - disrupted in schizophrenia 1, GSK3B - glycogen synthase kinase 3 beta, DPYSL3 - dihydropyrimidinase-like 3, NDEL1 - nu…
GO:0051962	positive regulation of nervous system development	6.27e-06	0.000853	6.76	17879	425	56	9	[PAFAH1B1 - platelet-activating factor acetylhydrolase 1b, regulatory subunit 1 (45kda), WNT3A - wingless-type mmtv integration site family, member 3a, FEZ1 - fasciculation and elongation protein zeta 1 (zygin i), DISC1 - disrupted in schizophrenia 1, GSK3B - glycogen synthase kinase 3 beta, DPYSL3 - dihydropyrimidinase-like 3, NDEL1 - nude neurodevelopment protein 1-like 1, MACF1 - microtubule-a…
GO:2000026	regulation of multicellular organismal development	6.56e-06	0.000867	3.31	17879	1642	56	17	[CDK5RAP3 - cdk5 regulatory subunit associated protein 3, DIXDC1 - dix domain containing 1, TNIK - traf2 and nck interacting kinase, TRAF3IP1 - tnf receptor-associated factor 3 interacting protein 1, NDEL1 - nude neurodevelopment protein 1-like 1, OLFM1 - olfactomedin 1, CCDC88A - coiled-coil domain containing 88a, ATF5 - activating transcription factor 5, PAFAH1B1 - platelet-activating factor ac…
GO:0051130	positive regulation of cellular component organization	6.75e-06	0.000884	3.97	17879	1125	56	14	[OLFM1 - olfactomedin 1, NDEL1 - nude neurodevelopment protein 1-like 1, PAFAH1B1 - platelet-activating factor acetylhydrolase 1b, regulatory subunit 1 (45kda), GRB2 - growth factor receptor-bound protein 2, WNT3A - wingless-type mmtv integration site family, member 3a, FEZ1 - fasciculation and elongation protein zeta 1 (zygin i), CLU - clusterin, GSK3B - glycogen synthase kinase 3 beta, DISC1 - …
GO:1901880	negative regulation of protein depolymerization	6.98e-06	0.000906	12.86	17879	149	56	6	[PCNT - pericentrin, TUBG1 - tubulin, gamma 1, TUBB - tubulin, beta class i, MAP1A - microtubule-associated protein 1a, DCTN2 - dynactin 2 (p50), SMC3 - structural maintenance of chromosomes 3]
GO:0030031	cell projection assembly	7.86e-06	0.001	9.59	17879	233	56	7	[PCNT - pericentrin, CCDC88A - coiled-coil domain containing 88a, KIF3A - kinesin family member 3a, CEP290 - centrosomal protein 290kda, TNIK - traf2 and nck interacting kinase, DISC1 - disrupted in schizophrenia 1, TRAF3IP1 - tnf receptor-associated factor 3 interacting protein 1]
GO:0043242	negative regulation of protein complex disassembly	7.82e-06	0.00101	12.6	17879	152	56	6	[PCNT - pericentrin, TUBG1 - tubulin, gamma 1, TUBB - tubulin, beta class i, MAP1A - microtubule-associated protein 1a, DCTN2 - dynactin 2 (p50), SMC3 - structural maintenance of chromosomes 3]
GO:0043065	positive regulation of apoptotic process	8.03e-06	0.00102	5.71	17879	559	56	10	[ATF4 - activating transcription factor 4, WNT3A - wingless-type mmtv integration site family, member 3a, TRIO - trio rho guanine nucleotide exchange factor, CLU - clusterin, GSK3B - glycogen synthase kinase 3 beta, YWHAZ - tyrosine 3-monooxygenase/tryptophan 5-monooxygenase activation protein, zeta polypeptide, KALRN - kalirin, rhogef kinase, ITSN1 - intersectin 1 (sh3 domain protein), YWHAE - t…
GO:0048639	positive regulation of developmental growth	8.43e-06	0.00106	12.44	17879	154	56	6	[PAFAH1B1 - platelet-activating factor acetylhydrolase 1b, regulatory subunit 1 (45kda), WNT3A - wingless-type mmtv integration site family, member 3a, GSK3B - glycogen synthase kinase 3 beta, DISC1 - disrupted in schizophrenia 1, NDEL1 - nude neurodevelopment protein 1-like 1, MACF1 - microtubule-actin crosslinking factor 1]
GO:0043068	positive regulation of programmed cell death	8.68e-06	0.00108	5.66	17879	564	56	10	[ATF4 - activating transcription factor 4, WNT3A - wingless-type mmtv integration site family, member 3a, TRIO - trio rho guanine nucleotide exchange factor, CLU - clusterin, GSK3B - glycogen synthase kinase 3 beta, YWHAZ - tyrosine 3-monooxygenase/tryptophan 5-monooxygenase activation protein, zeta polypeptide, KALRN - kalirin, rhogef kinase, ITSN1 - intersectin 1 (sh3 domain protein), YWHAE - t…
GO:0035556	intracellular signal transduction	8.99e-06	0.00111	3.41	17879	1498	56	16	[SH3BP5 - sh3-domain binding protein 5 (btk-associated), AKAP9 - a kinase (prka) anchor protein (yotiao) 9, CDC5L - cell division cycle 5-like, GNB1 - guanine nucleotide binding protein (g protein), beta polypeptide 1, TNIK - traf2 and nck interacting kinase, KALRN - kalirin, rhogef kinase, CCDC88A - coiled-coil domain containing 88a, ATF4 - activating transcription factor 4, GRB2 - growth factor…
GO:1901898	negative regulation of relaxation of cardiac muscle	9.64e-06	0.00115	319.27	17879	2	56	2	[PDE4D - phosphodiesterase 4d, camp-specific, PDE4B - phosphodiesterase 4b, camp-specific]
GO:0031110	regulation of microtubule polymerization or depolymerization	9.76e-06	0.00115	12.12	17879	158	56	6	[PCNT - pericentrin, TUBG1 - tubulin, gamma 1, TUBB - tubulin, beta class i, MAP1A - microtubule-associated protein 1a, DCTN2 - dynactin 2 (p50), SMC3 - structural maintenance of chromosomes 3]
GO:1902580	single-organism cellular localization	9.51e-06	0.00116	5	17879	703	56	11	[NDE1 - nude neurodevelopment protein 1, PAFAH1B1 - platelet-activating factor acetylhydrolase 1b, regulatory subunit 1 (45kda), DCTN1 - dynactin 1, WNT3A - wingless-type mmtv integration site family, member 3a, KIF3A - kinesin family member 3a, KIFAP3 - kinesin-associated protein 3, DCTN2 - dynactin 2 (p50), TNIK - traf2 and nck interacting kinase, NDEL1 - nude neurodevelopment protein 1-like 1,…
GO:0032989	cellular component morphogenesis	9.58e-06	0.00116	6.41	17879	448	56	9	[PAFAH1B1 - platelet-activating factor acetylhydrolase 1b, regulatory subunit 1 (45kda), KIF3A - kinesin family member 3a, CEP290 - centrosomal protein 290kda, APP - amyloid beta (a4) precursor protein, CLU - clusterin, GSK3B - glycogen synthase kinase 3 beta, OLFM1 - olfactomedin 1, NDEL1 - nude neurodevelopment protein 1-like 1, CTNNB1 - catenin (cadherin-associated protein), beta 1, 88kda]
GO:1901078	negative regulation of relaxation of muscle	9.64e-06	0.00116	319.27	17879	2	56	2	[PDE4D - phosphodiesterase 4d, camp-specific, PDE4B - phosphodiesterase 4b, camp-specific]
GO:0048858	cell projection morphogenesis	1.01e-05	0.00118	9.24	17879	242	56	7	[PAFAH1B1 - platelet-activating factor acetylhydrolase 1b, regulatory subunit 1 (45kda), KIF3A - kinesin family member 3a, CEP290 - centrosomal protein 290kda, APP - amyloid beta (a4) precursor protein, CLU - clusterin, GSK3B - glycogen synthase kinase 3 beta, NDEL1 - nude neurodevelopment protein 1-like 1]
GO:0071310	cellular response to organic substance	1.02e-05	0.00119	4.13	17879	1005	56	13	[CDC5L - cell division cycle 5-like, AKAP9 - a kinase (prka) anchor protein (yotiao) 9, GNB1 - guanine nucleotide binding protein (g protein), beta polypeptide 1, WNT3A - wingless-type mmtv integration site family, member 3a, FEZ1 - fasciculation and elongation protein zeta 1 (zygin i), APP - amyloid beta (a4) precursor protein, PDE4D - phosphodiesterase 4d, camp-specific, CLU - clusterin, GSK3B …
GO:0016055	Wnt signaling pathway	1.03e-05	0.00119	7.49	17879	341	56	8	[DIXDC1 - dix domain containing 1, WNT3A - wingless-type mmtv integration site family, member 3a, GNB1 - guanine nucleotide binding protein (g protein), beta polypeptide 1, TNIK - traf2 and nck interacting kinase, GSK3B - glycogen synthase kinase 3 beta, DISC1 - disrupted in schizophrenia 1, MACF1 - microtubule-actin crosslinking factor 1, CTNNB1 - catenin (cadherin-associated protein), beta 1, 8…
GO:0032268	regulation of cellular protein metabolic process	1.18e-05	0.00134	2.76	17879	2312	56	20	[CDK5RAP3 - cdk5 regulatory subunit associated protein 3, SH3BP5 - sh3-domain binding protein 5 (btk-associated), SNX6 - sorting nexin 6, AKAP9 - a kinase (prka) anchor protein (yotiao) 9, TNIK - traf2 and nck interacting kinase, TRAF3IP1 - tnf receptor-associated factor 3 interacting protein 1, CCDC88A - coiled-coil domain containing 88a, PAFAH1B1 - platelet-activating factor acetylhydrolase 1b,…
GO:0007051	spindle organization	1.3e-05	0.00147	16.46	17879	97	56	5	[PCNT - pericentrin, TUBG1 - tubulin, gamma 1, TUBB - tubulin, beta class i, DCTN2 - dynactin 2 (p50), SMC3 - structural maintenance of chromosomes 3]
GO:0010942	positive regulation of cell death	1.47e-05	0.00165	5.33	17879	599	56	10	[ATF4 - activating transcription factor 4, WNT3A - wingless-type mmtv integration site family, member 3a, TRIO - trio rho guanine nucleotide exchange factor, CLU - clusterin, GSK3B - glycogen synthase kinase 3 beta, YWHAZ - tyrosine 3-monooxygenase/tryptophan 5-monooxygenase activation protein, zeta polypeptide, KALRN - kalirin, rhogef kinase, ITSN1 - intersectin 1 (sh3 domain protein), YWHAE - t…
GO:0010646	regulation of cell communication	1.49e-05	0.00167	2.44	17879	3006	56	23	[CDK5RAP3 - cdk5 regulatory subunit associated protein 3, SNX6 - sorting nexin 6, DIXDC1 - dix domain containing 1, TRIO - trio rho guanine nucleotide exchange factor, TNIK - traf2 and nck interacting kinase, KALRN - kalirin, rhogef kinase, TRAF3IP1 - tnf receptor-associated factor 3 interacting protein 1, PAFAH1B1 - platelet-activating factor acetylhydrolase 1b, regulatory subunit 1 (45kda), GRB…
GO:0071320	cellular response to cAMP	1.65e-05	0.00181	26.06	17879	49	56	4	[AKAP9 - a kinase (prka) anchor protein (yotiao) 9, APP - amyloid beta (a4) precursor protein, PDE4D - phosphodiesterase 4d, camp-specific, KCNQ1 - potassium voltage-gated channel, kqt-like subfamily, member 1]
GO:0051248	negative regulation of protein metabolic process	1.66e-05	0.00181	3.95	17879	1052	56	13	[SH3BP5 - sh3-domain binding protein 5 (btk-associated), CDK5RAP3 - cdk5 regulatory subunit associated protein 3, SNX6 - sorting nexin 6, TRAF3IP1 - tnf receptor-associated factor 3 interacting protein 1, PAFAH1B1 - platelet-activating factor acetylhydrolase 1b, regulatory subunit 1 (45kda), ATF4 - activating transcription factor 4, APP - amyloid beta (a4) precursor protein, PDE4D - phosphodieste…
GO:0032990	cell part morphogenesis	1.64e-05	0.00182	8.56	17879	261	56	7	[PAFAH1B1 - platelet-activating factor acetylhydrolase 1b, regulatory subunit 1 (45kda), KIF3A - kinesin family member 3a, CEP290 - centrosomal protein 290kda, APP - amyloid beta (a4) precursor protein, CLU - clusterin, GSK3B - glycogen synthase kinase 3 beta, NDEL1 - nude neurodevelopment protein 1-like 1]
GO:0016482	cytosolic transport	1.69e-05	0.00183	11.01	17879	174	56	6	[SNX6 - sorting nexin 6, DCTN1 - dynactin 1, WNT3A - wingless-type mmtv integration site family, member 3a, ITSN1 - intersectin 1 (sh3 domain protein), AP4M1 - adaptor-related protein complex 4, mu 1 subunit, CTNNB1 - catenin (cadherin-associated protein), beta 1, 88kda]
GO:0050793	regulation of developmental process	1.72e-05	0.00183	2.8	17879	2163	56	19	[CDK5RAP3 - cdk5 regulatory subunit associated protein 3, DIXDC1 - dix domain containing 1, TNIK - traf2 and nck interacting kinase, TRAF3IP1 - tnf receptor-associated factor 3 interacting protein 1, NDEL1 - nude neurodevelopment protein 1-like 1, OLFM1 - olfactomedin 1, CCDC88A - coiled-coil domain containing 88a, ATF5 - activating transcription factor 5, PAFAH1B1 - platelet-activating factor ac…
GO:0031400	negative regulation of protein modification process	1.71e-05	0.00184	5.23	17879	610	56	10	[CDK5RAP3 - cdk5 regulatory subunit associated protein 3, SH3BP5 - sh3-domain binding protein 5 (btk-associated), PAFAH1B1 - platelet-activating factor acetylhydrolase 1b, regulatory subunit 1 (45kda), SNX6 - sorting nexin 6, RANBP9 - ran binding protein 9, PDE4D - phosphodiesterase 4d, camp-specific, GSK3B - glycogen synthase kinase 3 beta, TRAF3IP1 - tnf receptor-associated factor 3 interacting…
GO:0009966	regulation of signal transduction	2.04e-05	0.00216	2.56	17879	2614	56	21	[CDK5RAP3 - cdk5 regulatory subunit associated protein 3, SNX6 - sorting nexin 6, DIXDC1 - dix domain containing 1, TRIO - trio rho guanine nucleotide exchange factor, TNIK - traf2 and nck interacting kinase, KALRN - kalirin, rhogef kinase, TRAF3IP1 - tnf receptor-associated factor 3 interacting protein 1, PAFAH1B1 - platelet-activating factor acetylhydrolase 1b, regulatory subunit 1 (45kda), GRB…
GO:0044765	single-organism transport	2.07e-05	0.00218	2.47	17879	2838	56	22	[NDE1 - nude neurodevelopment protein 1, SNX6 - sorting nexin 6, KIFAP3 - kinesin-associated protein 3, TUBB - tubulin, beta class i, DCTN2 - dynactin 2 (p50), TRAF3IP1 - tnf receptor-associated factor 3 interacting protein 1, NDEL1 - nude neurodevelopment protein 1-like 1, AP4M1 - adaptor-related protein complex 4, mu 1 subunit, PAFAH1B1 - platelet-activating factor acetylhydrolase 1b, regulator…
GO:0007062	sister chromatid cohesion	2.09e-05	0.00218	14.92	17879	107	56	5	[NDE1 - nude neurodevelopment protein 1, PAFAH1B1 - platelet-activating factor acetylhydrolase 1b, regulatory subunit 1 (45kda), RAD21 - rad21 homolog (s. pombe), NDEL1 - nude neurodevelopment protein 1-like 1, SMC3 - structural maintenance of chromosomes 3]
GO:0070887	cellular response to chemical stimulus	2.11e-05	0.00219	3.59	17879	1244	56	14	[CDC5L - cell division cycle 5-like, AKAP9 - a kinase (prka) anchor protein (yotiao) 9, GNB1 - guanine nucleotide binding protein (g protein), beta polypeptide 1, ATF4 - activating transcription factor 4, WNT3A - wingless-type mmtv integration site family, member 3a, FEZ1 - fasciculation and elongation protein zeta 1 (zygin i), APP - amyloid beta (a4) precursor protein, PDE4D - phosphodiesterase …
GO:0001933	negative regulation of protein phosphorylation	2.21e-05	0.00227	6.74	17879	379	56	8	[CDK5RAP3 - cdk5 regulatory subunit associated protein 3, SH3BP5 - sh3-domain binding protein 5 (btk-associated), PAFAH1B1 - platelet-activating factor acetylhydrolase 1b, regulatory subunit 1 (45kda), SNX6 - sorting nexin 6, PDE4D - phosphodiesterase 4d, camp-specific, RANBP9 - ran binding protein 9, GSK3B - glycogen synthase kinase 3 beta, TRAF3IP1 - tnf receptor-associated factor 3 interacting…
GO:0051642	centrosome localization	2.3e-05	0.00234	53.21	17879	18	56	3	[PAFAH1B1 - platelet-activating factor acetylhydrolase 1b, regulatory subunit 1 (45kda), NDE1 - nude neurodevelopment protein 1, NDEL1 - nude neurodevelopment protein 1-like 1]
GO:1901879	regulation of protein depolymerization	2.32e-05	0.00235	10.41	17879	184	56	6	[PCNT - pericentrin, TUBG1 - tubulin, gamma 1, TUBB - tubulin, beta class i, MAP1A - microtubule-associated protein 1a, DCTN2 - dynactin 2 (p50), SMC3 - structural maintenance of chromosomes 3]
GO:0048646	anatomical structure formation involved in morphogenesis	2.59e-05	0.00261	4.49	17879	783	56	11	[PCNT - pericentrin, PAFAH1B1 - platelet-activating factor acetylhydrolase 1b, regulatory subunit 1 (45kda), GRB2 - growth factor receptor-bound protein 2, KIF3A - kinesin family member 3a, CEP290 - centrosomal protein 290kda, DISC1 - disrupted in schizophrenia 1, GSK3B - glycogen synthase kinase 3 beta, TRAF3IP1 - tnf receptor-associated factor 3 interacting protein 1, EXOC4 - exocyst complex co…
GO:0045665	negative regulation of neuron differentiation	2.7e-05	0.00269	10.14	17879	189	56	6	[PAFAH1B1 - platelet-activating factor acetylhydrolase 1b, regulatory subunit 1 (45kda), DIXDC1 - dix domain containing 1, WNT3A - wingless-type mmtv integration site family, member 3a, APP - amyloid beta (a4) precursor protein, GSK3B - glycogen synthase kinase 3 beta, DPYSL3 - dihydropyrimidinase-like 3]
GO:0061316	canonical Wnt signaling pathway involved in heart development	2.88e-05	0.00284	212.85	17879	3	56	2	[WNT3A - wingless-type mmtv integration site family, member 3a, CTNNB1 - catenin (cadherin-associated protein), beta 1, 88kda]
GO:1904339	negative regulation of dopaminergic neuron differentiation	2.88e-05	0.00286	212.85	17879	3	56	2	[WNT3A - wingless-type mmtv integration site family, member 3a, GSK3B - glycogen synthase kinase 3 beta]
GO:0022604	regulation of cell morphogenesis	2.93e-05	0.00287	5.57	17879	516	56	9	[PAFAH1B1 - platelet-activating factor acetylhydrolase 1b, regulatory subunit 1 (45kda), WNT3A - wingless-type mmtv integration site family, member 3a, TNIK - traf2 and nck interacting kinase, DISC1 - disrupted in schizophrenia 1, GSK3B - glycogen synthase kinase 3 beta, OLFM1 - olfactomedin 1, NDEL1 - nude neurodevelopment protein 1-like 1, MACF1 - microtubule-actin crosslinking factor 1, CTNNB1…
GO:0021766	hippocampus development	3.01e-05	0.00293	22.4	17879	57	56	4	[PAFAH1B1 - platelet-activating factor acetylhydrolase 1b, regulatory subunit 1 (45kda), WNT3A - wingless-type mmtv integration site family, member 3a, GSK3B - glycogen synthase kinase 3 beta, YWHAE - tyrosine 3-monooxygenase/tryptophan 5-monooxygenase activation protein, epsilon polypeptide]
GO:0032502	developmental process	3.06e-05	0.00295	2	17879	4631	56	29	[NDE1 - nude neurodevelopment protein 1, SYNE1 - spectrin repeat containing, nuclear envelope 1, TRAF3IP1 - tnf receptor-associated factor 3 interacting protein 1, OLFM1 - olfactomedin 1, SMC3 - structural maintenance of chromosomes 3, ATF5 - activating transcription factor 5, DCTN1 - dynactin 1, GRB2 - growth factor receptor-bound protein 2, KIF3A - kinesin family member 3a, FEZ1 - fasciculation…
GO:0051246	regulation of protein metabolic process	3.13e-05	0.003	2.59	17879	2469	56	20	[CDK5RAP3 - cdk5 regulatory subunit associated protein 3, SH3BP5 - sh3-domain binding protein 5 (btk-associated), SNX6 - sorting nexin 6, AKAP9 - a kinase (prka) anchor protein (yotiao) 9, TNIK - traf2 and nck interacting kinase, TRAF3IP1 - tnf receptor-associated factor 3 interacting protein 1, CCDC88A - coiled-coil domain containing 88a, PAFAH1B1 - platelet-activating factor acetylhydrolase 1b,…
GO:1901701	cellular response to oxygen-containing compound	3.2e-05	0.00302	4.87	17879	656	56	10	[WNT3A - wingless-type mmtv integration site family, member 3a, CDC5L - cell division cycle 5-like, AKAP9 - a kinase (prka) anchor protein (yotiao) 9, GNB1 - guanine nucleotide binding protein (g protein), beta polypeptide 1, APP - amyloid beta (a4) precursor protein, PDE4D - phosphodiesterase 4d, camp-specific, GSK3B - glycogen synthase kinase 3 beta, KCNQ1 - potassium voltage-gated channel, kqt…
GO:0000132	establishment of mitotic spindle orientation	3.19e-05	0.00304	47.89	17879	20	56	3	[PAFAH1B1 - platelet-activating factor acetylhydrolase 1b, regulatory subunit 1 (45kda), NDE1 - nude neurodevelopment protein 1, NDEL1 - nude neurodevelopment protein 1-like 1]
GO:0043244	regulation of protein complex disassembly	3.31e-05	0.00311	9.77	17879	196	56	6	[PCNT - pericentrin, TUBG1 - tubulin, gamma 1, TUBB - tubulin, beta class i, MAP1A - microtubule-associated protein 1a, DCTN2 - dynactin 2 (p50), SMC3 - structural maintenance of chromosomes 3]
GO:0051716	cellular response to stimulus	3.4e-05	0.00317	2.67	17879	2269	56	19	[CDK5RAP3 - cdk5 regulatory subunit associated protein 3, AKAP9 - a kinase (prka) anchor protein (yotiao) 9, CDC5L - cell division cycle 5-like, GNB1 - guanine nucleotide binding protein (g protein), beta polypeptide 1, SMC3 - structural maintenance of chromosomes 3, ATF4 - activating transcription factor 4, RAD21 - rad21 homolog (s. pombe), DCTN1 - dynactin 1, GRB2 - growth factor receptor-bound…
GO:0048584	positive regulation of response to stimulus	3.6e-05	0.00334	2.9	17879	1869	56	17	[CDK5RAP3 - cdk5 regulatory subunit associated protein 3, DIXDC1 - dix domain containing 1, TNIK - traf2 and nck interacting kinase, NDEL1 - nude neurodevelopment protein 1-like 1, PAFAH1B1 - platelet-activating factor acetylhydrolase 1b, regulatory subunit 1 (45kda), GRB2 - growth factor receptor-bound protein 2, WNT3A - wingless-type mmtv integration site family, member 3a, PDE4D - phosphodiest…
GO:0045936	negative regulation of phosphate metabolic process	3.72e-05	0.00341	5.4	17879	532	56	9	[CDK5RAP3 - cdk5 regulatory subunit associated protein 3, SH3BP5 - sh3-domain binding protein 5 (btk-associated), PAFAH1B1 - platelet-activating factor acetylhydrolase 1b, regulatory subunit 1 (45kda), SNX6 - sorting nexin 6, RANBP9 - ran binding protein 9, PDE4D - phosphodiesterase 4d, camp-specific, GSK3B - glycogen synthase kinase 3 beta, TRAF3IP1 - tnf receptor-associated factor 3 interacting…
GO:0010563	negative regulation of phosphorus metabolic process	3.72e-05	0.00343	5.4	17879	532	56	9	[CDK5RAP3 - cdk5 regulatory subunit associated protein 3, SH3BP5 - sh3-domain binding protein 5 (btk-associated), PAFAH1B1 - platelet-activating factor acetylhydrolase 1b, regulatory subunit 1 (45kda), SNX6 - sorting nexin 6, RANBP9 - ran binding protein 9, PDE4D - phosphodiesterase 4d, camp-specific, GSK3B - glycogen synthase kinase 3 beta, TRAF3IP1 - tnf receptor-associated factor 3 interacting…
GO:0051494	negative regulation of cytoskeleton organization	3.92e-05	0.00356	9.48	17879	202	56	6	[PCNT - pericentrin, TUBG1 - tubulin, gamma 1, TUBB - tubulin, beta class i, MAP1A - microtubule-associated protein 1a, DCTN2 - dynactin 2 (p50), SMC3 - structural maintenance of chromosomes 3]
GO:0061097	regulation of protein tyrosine kinase activity	3.94e-05	0.00357	20.94	17879	61	56	4	[SH3BP5 - sh3-domain binding protein 5 (btk-associated), SNX6 - sorting nexin 6, WNT3A - wingless-type mmtv integration site family, member 3a, APP - amyloid beta (a4) precursor protein]
GO:0065009	regulation of molecular function	4.02e-05	0.00361	2.45	17879	2732	56	21	[CDK5RAP3 - cdk5 regulatory subunit associated protein 3, SH3BP5 - sh3-domain binding protein 5 (btk-associated), SNX6 - sorting nexin 6, TRIO - trio rho guanine nucleotide exchange factor, AKAP9 - a kinase (prka) anchor protein (yotiao) 9, TNIK - traf2 and nck interacting kinase, KALRN - kalirin, rhogef kinase, NDEL1 - nude neurodevelopment protein 1-like 1, CCDC88A - coiled-coil domain containi…
GO:0042326	negative regulation of phosphorylation	4.08e-05	0.00364	6.18	17879	413	56	8	[CDK5RAP3 - cdk5 regulatory subunit associated protein 3, SH3BP5 - sh3-domain binding protein 5 (btk-associated), PAFAH1B1 - platelet-activating factor acetylhydrolase 1b, regulatory subunit 1 (45kda), SNX6 - sorting nexin 6, RANBP9 - ran binding protein 9, PDE4D - phosphodiesterase 4d, camp-specific, GSK3B - glycogen synthase kinase 3 beta, TRAF3IP1 - tnf receptor-associated factor 3 interacting…
GO:0080135	regulation of cellular response to stress	4.23e-05	0.00375	4.71	17879	678	56	10	[PAFAH1B1 - platelet-activating factor acetylhydrolase 1b, regulatory subunit 1 (45kda), ATF4 - activating transcription factor 4, SNX6 - sorting nexin 6, FEZ1 - fasciculation and elongation protein zeta 1 (zygin i), CLU - clusterin, TNIK - traf2 and nck interacting kinase, GSK3B - glycogen synthase kinase 3 beta, NDEL1 - nude neurodevelopment protein 1-like 1, EXOC4 - exocyst complex component 4…
GO:1904886	beta-catenin destruction complex disassembly	4.3e-05	0.00379	43.54	17879	22	56	3	[WNT3A - wingless-type mmtv integration site family, member 3a, GSK3B - glycogen synthase kinase 3 beta, CTNNB1 - catenin (cadherin-associated protein), beta 1, 88kda]
GO:0032269	negative regulation of cellular protein metabolic process	4.38e-05	0.00384	3.88	17879	987	56	12	[CDK5RAP3 - cdk5 regulatory subunit associated protein 3, SH3BP5 - sh3-domain binding protein 5 (btk-associated), PAFAH1B1 - platelet-activating factor acetylhydrolase 1b, regulatory subunit 1 (45kda), SNX6 - sorting nexin 6, ATF4 - activating transcription factor 4, APP - amyloid beta (a4) precursor protein, RANBP9 - ran binding protein 9, PDE4D - phosphodiesterase 4d, camp-specific, GSK3B - gly…
GO:1903827	regulation of cellular protein localization	4.43e-05	0.00386	5.28	17879	544	56	9	[CDK5RAP3 - cdk5 regulatory subunit associated protein 3, PCNT - pericentrin, WNT3A - wingless-type mmtv integration site family, member 3a, CEP290 - centrosomal protein 290kda, GSK3B - glycogen synthase kinase 3 beta, YWHAZ - tyrosine 3-monooxygenase/tryptophan 5-monooxygenase activation protein, zeta polypeptide, NDEL1 - nude neurodevelopment protein 1-like 1, YWHAE - tyrosine 3-monooxygenase/t…
GO:0021795	cerebral cortex cell migration	4.93e-05	0.00427	41.64	17879	23	56	3	[DIXDC1 - dix domain containing 1, DISC1 - disrupted in schizophrenia 1, NDEL1 - nude neurodevelopment protein 1-like 1]
GO:0044699	single-organism process	5e-05	0.0043	1.4	17879	10913	56	48	[DST - dystonin, NDE1 - nude neurodevelopment protein 1, KIFAP3 - kinesin-associated protein 3, AKAP9 - a kinase (prka) anchor protein (yotiao) 9, CDC5L - cell division cycle 5-like, TUBB - tubulin, beta class i, DCTN2 - dynactin 2 (p50), SYNE1 - spectrin repeat containing, nuclear envelope 1, TRAF3IP1 - tnf receptor-associated factor 3 interacting protein 1, OLFM1 - olfactomedin 1, SMC3 - struct…
GO:0040001	establishment of mitotic spindle localization	5.62e-05	0.00481	39.91	17879	24	56	3	[PAFAH1B1 - platelet-activating factor acetylhydrolase 1b, regulatory subunit 1 (45kda), NDE1 - nude neurodevelopment protein 1, NDEL1 - nude neurodevelopment protein 1-like 1]
GO:1901216	positive regulation of neuron death	5.71e-05	0.00483	19.06	17879	67	56	4	[ATF4 - activating transcription factor 4, CLU - clusterin, GSK3B - glycogen synthase kinase 3 beta, CTNNB1 - catenin (cadherin-associated protein), beta 1, 88kda]
GO:0010927	cellular component assembly involved in morphogenesis	5.69e-05	0.00484	8.87	17879	216	56	6	[PCNT - pericentrin, PAFAH1B1 - platelet-activating factor acetylhydrolase 1b, regulatory subunit 1 (45kda), KIF3A - kinesin family member 3a, CEP290 - centrosomal protein 290kda, DISC1 - disrupted in schizophrenia 1, TRAF3IP1 - tnf receptor-associated factor 3 interacting protein 1]
GO:0009967	positive regulation of signal transduction	5.8e-05	0.00487	3.28	17879	1363	56	14	[CDK5RAP3 - cdk5 regulatory subunit associated protein 3, DIXDC1 - dix domain containing 1, TNIK - traf2 and nck interacting kinase, PAFAH1B1 - platelet-activating factor acetylhydrolase 1b, regulatory subunit 1 (45kda), GRB2 - growth factor receptor-bound protein 2, WNT3A - wingless-type mmtv integration site family, member 3a, CLU - clusterin, GSK3B - glycogen synthase kinase 3 beta, DISC1 - di…
GO:0042384	cilium assembly	5.95e-05	0.00497	12	17879	133	56	5	[PCNT - pericentrin, KIF3A - kinesin family member 3a, CEP290 - centrosomal protein 290kda, DISC1 - disrupted in schizophrenia 1, TRAF3IP1 - tnf receptor-associated factor 3 interacting protein 1]
GO:0010959	regulation of metal ion transport	6.14e-05	0.0051	6.96	17879	321	56	7	[ATF4 - activating transcription factor 4, AKAP9 - a kinase (prka) anchor protein (yotiao) 9, PDE4D - phosphodiesterase 4d, camp-specific, KCNQ1 - potassium voltage-gated channel, kqt-like subfamily, member 1, YWHAE - tyrosine 3-monooxygenase/tryptophan 5-monooxygenase activation protein, epsilon polypeptide, PDE4B - phosphodiesterase 4b, camp-specific, CTNNB1 - catenin (cadherin-associated prote…
GO:0071363	cellular response to growth factor stimulus	6.62e-05	0.00547	8.63	17879	222	56	6	[FEZ1 - fasciculation and elongation protein zeta 1 (zygin i), CDC5L - cell division cycle 5-like, APP - amyloid beta (a4) precursor protein, CLU - clusterin, GSK3B - glycogen synthase kinase 3 beta, CTNNB1 - catenin (cadherin-associated protein), beta 1, 88kda]
GO:0051294	establishment of spindle orientation	7.19e-05	0.0059	36.84	17879	26	56	3	[PAFAH1B1 - platelet-activating factor acetylhydrolase 1b, regulatory subunit 1 (45kda), NDE1 - nude neurodevelopment protein 1, NDEL1 - nude neurodevelopment protein 1-like 1]
GO:0019222	regulation of metabolic process	7.22e-05	0.0059	1.71	17879	6546	56	35	[CDC5L - cell division cycle 5-like, AKAP9 - a kinase (prka) anchor protein (yotiao) 9, TRAF3IP1 - tnf receptor-associated factor 3 interacting protein 1, OLFM1 - olfactomedin 1, SMC3 - structural maintenance of chromosomes 3, ATF5 - activating transcription factor 5, GRB2 - growth factor receptor-bound protein 2, ATF4 - activating transcription factor 4, CEP290 - centrosomal protein 290kda, FEZ1…
GO:0044782	cilium organization	7.59e-05	0.00616	11.4	17879	140	56	5	[PCNT - pericentrin, KIF3A - kinesin family member 3a, CEP290 - centrosomal protein 290kda, DISC1 - disrupted in schizophrenia 1, TRAF3IP1 - tnf receptor-associated factor 3 interacting protein 1]
GO:0051726	regulation of cell cycle	7.82e-05	0.00631	3.97	17879	884	56	11	[CDK5RAP3 - cdk5 regulatory subunit associated protein 3, ATF5 - activating transcription factor 5, DST - dystonin, PAFAH1B1 - platelet-activating factor acetylhydrolase 1b, regulatory subunit 1 (45kda), CDC5L - cell division cycle 5-like, CLIC1 - chloride intracellular channel 1, APP - amyloid beta (a4) precursor protein, CIT - citron (rho-interacting, serine/threonine kinase 21), SMC3 - structu…
GO:0072698	protein localization to microtubule cytoskeleton	8.07e-05	0.00648	35.47	17879	27	56	3	[DCTN2 - dynactin 2 (p50), GSK3B - glycogen synthase kinase 3 beta, DISC1 - disrupted in schizophrenia 1]
GO:0045927	positive regulation of growth	9.07e-05	0.00724	8.15	17879	235	56	6	[PAFAH1B1 - platelet-activating factor acetylhydrolase 1b, regulatory subunit 1 (45kda), WNT3A - wingless-type mmtv integration site family, member 3a, GSK3B - glycogen synthase kinase 3 beta, DISC1 - disrupted in schizophrenia 1, NDEL1 - nude neurodevelopment protein 1-like 1, MACF1 - microtubule-actin crosslinking factor 1]
GO:0007100	mitotic centrosome separation	9.58e-05	0.00756	127.71	17879	5	56	2	[NDE1 - nude neurodevelopment protein 1, NDEL1 - nude neurodevelopment protein 1-like 1]
GO:0003306	Wnt signaling pathway involved in heart development	9.58e-05	0.0076	127.71	17879	5	56	2	[WNT3A - wingless-type mmtv integration site family, member 3a, CTNNB1 - catenin (cadherin-associated protein), beta 1, 88kda]
GO:0071495	cellular response to endogenous stimulus	9.9e-05	0.00777	4.76	17879	604	56	9	[CDC5L - cell division cycle 5-like, AKAP9 - a kinase (prka) anchor protein (yotiao) 9, GNB1 - guanine nucleotide binding protein (g protein), beta polypeptide 1, APP - amyloid beta (a4) precursor protein, PDE4D - phosphodiesterase 4d, camp-specific, GSK3B - glycogen synthase kinase 3 beta, KCNQ1 - potassium voltage-gated channel, kqt-like subfamily, member 1, PDE4B - phosphodiesterase 4b, camp-s…
GO:0007067	mitotic nuclear division	9.95e-05	0.00777	8.02	17879	239	56	6	[PAFAH1B1 - platelet-activating factor acetylhydrolase 1b, regulatory subunit 1 (45kda), RAD21 - rad21 homolog (s. pombe), DCTN1 - dynactin 1, DCTN2 - dynactin 2 (p50), CIT - citron (rho-interacting, serine/threonine kinase 21), SMC3 - structural maintenance of chromosomes 3]
GO:0035637	multicellular organismal signaling	0.000104	0.00804	16.37	17879	78	56	4	[PAFAH1B1 - platelet-activating factor acetylhydrolase 1b, regulatory subunit 1 (45kda), AKAP9 - a kinase (prka) anchor protein (yotiao) 9, KCNQ1 - potassium voltage-gated channel, kqt-like subfamily, member 1, YWHAE - tyrosine 3-monooxygenase/tryptophan 5-monooxygenase activation protein, epsilon polypeptide]
[truncated: 230 more rows]

## Sheet: S18.GeneOntologyRegulome
GO Term	Description	P-value	FDR q-value	Enrichment	N	B	n	b	Genes
Biological Process
[truncated: 403 more rows]
